# Supplementary material for: A Provisional Gene Regulatory Atlas for Mouse Heart Development
Source: PLoS One. 2014 Jan 8;9(1):e83364. doi: 10.1371/journal.pone.0083364 (PMC3885437; doi:10.1371/journal.pone.0083364)
Supplement: Dataset S1 — Scaled and normalized microarray expression data used in this study. (ZIP) [file pone.0083364.s001.zip]

Archive with 1 entries (1 files):
- cardiac_expression_normalized_dataset.txt
