# Supplementary material for: A Provisional Gene Regulatory Atlas for Mouse Heart Development
Source: PLoS One. 2014 Jan 8;9(1):e83364. doi: 10.1371/journal.pone.0083364 (PMC3885437; doi:10.1371/journal.pone.0083364)
Supplement: Dataset S1 — Scaled and normalized microarray expression data used in this study. (ZIP) [file pone.0083364.s001.zip › cardiac_expression_normalized_dataset.txt]

	GSM120064.CEL	GSM120065.CEL	GSM120066.CEL	GSM120067.CEL	GSM120068.CEL	GSM120069.CEL	GSM120070.CEL	GSM120071.CEL	GSM126895.CEL	GSM126898.CEL	GSM126901.CEL	GSM126902.CEL	GSM126903.CEL	GSM126904.CEL	GSM126905.CEL	GSM126906.CEL	GSM126907.CEL	GSM126908.CEL	GSM126909.CEL	GSM126910.CEL	GSM126911.CEL	GSM126912.CEL	GSM126913.CEL	GSM126914.CEL	GSM126915.CEL	GSM126916.CEL	GSM126917.CEL	GSM126918.CEL	GSM126919.CEL	GSM139021.CEL	GSM139022.CEL	GSM139023.CEL	GSM139024.CEL	GSM139025.CEL	GSM139026.CEL	GSM139027.CEL	GSM139028.CEL	GSM139029.CEL	GSM139030.CEL	GSM139031.CEL	GSM139032.CEL	GSM147451.CEL	GSM147452.CEL	GSM147459.CEL	GSM147460.CEL	GSM147461.CEL	GSM147462.CEL	GSM147463.CEL	GSM147465.CEL
Pzp	3.83007762451951	4.12293993966857	4.34618953468843	3.8590424283207	3.81589644295257	4.06215626445086	4.11223683337651	4.11296069388115	5.44191443447175	5.21624794763568	4.97434093229306	5.44915256267947	5.01478819689255	5.20758870800178	5.59231253580004	5.58530519048717	5.1490358021067	5.53239832066463	5.81001074169074	5.52575536855508	5.63398919832673	5.12874103447576	5.7095353794914	5.0328382757342	5.32568983144984	5.41476279936284	5.30136286582944	4.86292832756499	4.88906724922182	4.46684233212357	4.41630105887787	4.39523761471381	4.80693279477731	4.21872383315722	4.44510690807528	4.52826034908322	4.34814736643254	4.45498734507901	4.37208162034637	4.45788874794552	4.56475880617933	4.95132194179926	5.67947718382425	5.05867896120009	5.4075941829014	5.76442076334982	5.61771859092692	5.45276323025717	5.36513304383765
Aanat	4.48331751727158	5.33722058318863	4.99545197362137	4.99389133361026	4.80942045492324	5.45768476814905	4.88905903062913	5.04098304812672	6.36818735510557	6.31816380445277	6.17668309988891	6.36646992428558	6.18356354903687	6.5224327691624	6.32792491446505	6.39801472951454	5.97294459050739	6.60160547583872	6.45691077514919	6.25971761460772	6.0307279093598	5.90416961907182	6.29119113541139	6.23041061694475	6.26618892608232	6.07649388169943	6.30299985111292	6.10614263824696	6.05910305258894	5.87798633190721	5.27740652536611	5.77582858739877	5.73161167959105	5.59147712344979	5.28866548163682	5.57051616344261	5.73812059132453	6.03725376572808	5.67149686628716	5.31101723340076	5.45451952245909	6.77055629012345	6.87660198870363	6.61368072325712	6.50149859259563	6.66314166909403	6.74080384434168	6.81849549281608	6.53748376685684
Aatk	5.30367836780765	5.81958066389533	6.09233075083435	5.14351676445548	5.1691625041194	5.19345622117528	5.14549318180688	5.26825345246597	5.52929960725033	5.6852608314178	5.3821825096104	5.92759185903984	5.90122652356492	5.58578785845136	5.53450590539293	5.41324063061825	5.61877997375059	5.60659039055497	5.47323893092407	5.95445741128027	5.66123305357341	5.57488427028557	5.7096797289968	5.72048301007259	5.64804874474711	5.56520149754276	5.90665650881537	5.9239362749305	5.72574002487597	5.63906560610848	5.91962181810591	5.59554540852647	5.31122952658518	5.74402067612316	5.45135451984615	5.69984603955353	5.33879406035067	6.01773545305275	5.53590193406855	5.46484933289494	5.62968075512893	5.96072976975288	6.03106228404668	5.67286372356135	5.93301471561666	6.00911383417251	6.03537523368165	5.76430629879675	5.70506121402915
Abca1	5.97302831573978	6.91374134361367	6.95010049598608	5.81394928500872	6.00799271534004	5.76968408154819	5.60304319845673	5.20384162919192	6.47837235154095	6.71469673250391	6.91217958475593	6.82258876059309	6.69884850590313	6.78151881355752	6.5627579240165	6.7968391951937	6.89985496885862	6.81877336861545	6.96368444654462	6.95127833843047	6.40773407754148	7.10745638940263	6.7426762052824	6.61958990579843	6.70664644066633	6.48405159216108	6.3463949105719	6.68014626639954	6.73925772693183	4.94336782341082	5.26112987863108	5.10514176116786	5.48017064351969	4.74536436220757	5.17083488408867	4.96836772840791	5.15605990873072	5.49776125542498	6.20820099655621	6.3835643162461	5.09336040611327	6.74957189368733	6.41491607917678	6.66533756196632	6.63438460785385	6.74113549403219	6.61336132373814	6.77675139833763	6.67611910139422
Abca4	6.38153870332005	5.75510814669626	5.58279457281482	6.3599935095922	6.56812840572992	6.57287250622087	6.95344701202284	7.010847757912	6.67153784896096	6.4185471800423	6.36666478474434	6.80797779832583	6.46274351022908	6.50210025852719	6.63977102840342	6.0169818450868	6.0362806318007	6.41114961533262	6.25509794128351	6.74548821306065	6.55365560515582	6.24950356260924	6.33813963565668	6.14246976584628	5.98951880731236	6.08034796584446	6.47946079035865	6.2824334160575	6.22625571745875	5.82905571359145	5.48030864086164	5.87738814642183	5.77709505751609	5.62531362514892	6.3347206275251	5.4706764443702	6.45259457130491	6.17360517285079	6.02195673540244	6.18178172903977	5.92013342183231	6.64514153150547	7.1837685979943	7.06869320280991	6.15307150646876	6.8084700882758	7.30220752119228	6.35429558277026	6.65823607684355
Abca2	5.41230834673489	5.79705275436547	5.54365829762734	4.84907244685572	5.29533265671531	5.20365532562178	5.53473776952512	5.67715905530353	8.00621432830108	7.80480609665632	7.86891741898314	7.9396596599204	7.95747220215078	7.86983585155779	7.64992748222493	7.43067275085568	7.80892097208121	7.9862496660065	7.94486163739909	8.17947514630924	7.97154540652266	7.897326841495	7.54594648522383	7.99243038454589	7.90684604803356	7.61694725210706	8.38219611323136	7.98731550829644	7.86474040214163	6.84999159385719	6.52501314827259	7.49523697567809	6.9951187797797	6.8162200708661	6.50786192208007	7.25714736713357	6.74637214493882	6.94643030686217	6.23095065034788	6.44743825020128	7.42410240026541	7.41724735266217	7.8904299318813	7.65924190046609	7.69280357082023	7.85285395614073	7.82910587233864	7.491442391187	7.59737840369028
Abcg1	7.1487424135429	6.40545475817048	6.75849766037148	8.38695377731413	7.29281016740193	8.41447287448155	8.35186065235243	7.04096895997597	7.77825207531788	7.64540451174302	7.42680407741953	7.23155197490697	7.72437306967798	7.8420633515182	7.92700816592283	8.30736438581834	7.91932342115244	7.90612815198095	8.28110705636753	7.42805273950416	7.89905359487505	7.81343615895615	7.71484647637945	8.0666953048585	8.18956889984084	8.10805397095428	7.69052292057232	7.93120104426798	7.83699051909058	7.17002440973681	5.78143204957397	7.75351196355763	6.21603970394446	6.34854210434845	5.47972412996693	8.43990093051948	5.93073894780717	7.75347470753581	7.29833599284459	7.5507214837588	6.69869112753977	8.33260788056091	8.08487054582073	8.45622200912844	7.57671357212142	7.1677638264662	7.80782651952246	8.12020615036636	7.99866006779848
Abl1	6.93402916214351	7.27089882235807	7.36986026178925	6.90505226542453	6.65676515226688	7.47103461356162	7.21241731277154	7.14088105520108	7.05830474706577	7.2718902138094	7.15472563900497	7.23051757946546	7.39665355520898	7.38070702888835	7.16862169141849	7.07255825626443	6.82986118263568	7.08492746346171	7.39459518517823	7.20667234095221	7.22709397612569	7.21891868400048	7.32036324090215	7.16731183681318	7.05586297569799	6.93805723302299	7.44235723871904	7.16519606421631	7.21772732894157	7.21625202309907	7.5370648692742	7.23593985295658	7.22321892209983	7.43970951572323	8.11266053799533	7.25631084466374	7.71729037294115	7.30578695715498	7.68918306289009	7.48072414505393	7.54287428101916	7.10451471666032	7.15615182289217	7.00907330012923	6.943156092366	7.17756576111391	7.22672231059985	7.0133171808875	7.14255453923784
Abl2	6.5446128839712	6.0290527914414	5.8666133404208	7.30801990713704	6.51851522748619	6.74691429749597	7.48435917497309	7.32832823700921	6.99840635102225	7.10626585104831	7.16324868786665	7.1140701327329	7.21285198997285	7.08826067093885	6.93068847801998	7.01670190331176	7.03061160625995	6.96555149249086	7.04942719291208	7.10903156855622	7.00444561426596	7.09625204796398	6.96713029987489	7.10301600519097	7.03418045722333	7.1381247846453	7.32966053745319	7.24087061344743	7.0293251516209	7.62170608408841	7.56456231623185	7.73873633044898	7.59074200251089	7.72045983506037	7.48153538167672	7.62716159924934	7.52491201245312	7.3221899788975	7.1263415239621	7.0127640137823	7.38116489319932	7.44267839891406	7.3348846660214	7.12874264148201	7.13089616133119	6.77926842095355	7.16240671821316	7.23253780274363	7.23739369755304
Abpa	5.19464565865316	5.61999305963828	5.78866029149672	5.098533654935	5.1248539370965	5.24348832221946	4.42256701520009	4.66519555837519	5.76941768852547	5.58259075290527	5.43317488710299	5.4208938787317	5.46423443768774	5.47237502041646	5.37290356305723	5.39066511127123	5.20237005550163	5.41187990242563	5.36662670722506	5.47746868921795	5.71842740605112	5.22575306165254	5.24819228591666	5.48896493743755	5.29622117988035	5.37927295004369	5.36204430371391	4.89239417759963	5.32102694832432	4.71097281339633	5.25669313062536	5.08812194461111	4.81295350559753	4.66175759234549	5.06387503394453	4.78399505687657	4.58083545015842	5.24746047788315	4.03096414999762	4.60168138634446	4.6795854516576	5.436503410794	6.86895166022734	5.82721107280363	5.96755183463615	5.71591497382609	6.27041603746639	6.08972621405325	6.04870233841306
Acadl	9.61764264779225	8.45028874133695	8.7555644010883	9.7270765411899	9.87892276758448	9.75145451028387	9.83998252476049	9.79364108441063	12.5174690326544	12.5623457616953	12.9173927105547	12.5411376147642	12.6036806263675	12.6340827583013	12.5842196315061	12.5059560897505	12.5978369273153	12.6536552138062	12.468817258419	12.5102464071462	12.3845131839123	12.6833271417748	12.761381650034	12.4209793127742	12.5232738809326	12.2901692525816	12.452833904052	12.4799137374409	12.6358135251178	10.4025797206373	9.24496694456945	10.3781693827189	9.67662591287498	9.96431238298336	9.0011143441768	10.6474928464879	9.1960707937926	9.1643758944158	9.52246598429301	9.60975448800983	8.78384872904254	12.025740990026	12.103901849445	12.2391448340392	12.4647815515488	12.3814524431251	12.1788058384372	12.1680956503362	12.3537099696649
Acadm	9.13539268111521	7.81637367954138	8.4579819032045	9.35723087726273	9.47383328749427	9.5922891473048	9.42738974937469	9.17180184312685	12.2762093135365	12.1073551093422	12.3095593180644	12.210671812878	12.1618858818854	12.1127339187632	11.8726129727383	11.6739609043889	11.9454088605008	12.1895875953517	12.1836890705967	12.2875628989976	12.0689113216192	12.0431155719212	12.2246201766114	11.5144808397008	11.6810654071455	11.706226647078	12.1625982097551	11.9204287098763	11.5263421752489	8.43773874680124	8.37732696265653	8.39900656023232	8.18411492765181	8.51481914703171	7.85574096341332	8.2840999860481	7.73172490204993	8.15997486304643	7.74094513064483	8.47460938348921	7.76890209808299	11.5598544746274	11.7446310219699	11.6414081912528	12.3862242713537	12.467454572368	11.6340771896722	12.0489567712642	11.974671837237
Acadvl	8.32281967675088	6.76765206591214	6.66256880756661	8.5214812587851	8.6566077031363	8.88846878750581	8.79560652192494	8.59777268517162	12.6336153936167	12.7945583299133	12.7549957853386	12.6525410265033	12.643235218575	12.6355187373309	12.4502131790552	12.5963279889572	12.5829507052501	12.7354666560307	12.8162441648794	12.768413347316	12.634988300506	12.5724273390635	12.8701927082328	12.3872383211613	12.3669034719802	12.4068070267414	12.6629361268234	12.5814928798715	12.3356119894627	7.88510537968226	7.95856157260685	7.83069087699877	7.83427435566124	7.87934620769899	8.07428422930344	8.00618079826446	8.20008848415186	8.76729682820162	8.96517426049486	8.90931028006605	7.82546242040215	12.1955843621882	12.1879496207357	12.2614744662162	12.456432568523	12.4863293749751	12.2694056639003	12.3807754895465	12.4633496996563
Acads	6.61004596206897	5.72655476024398	5.98138226351468	7.37754628738352	7.47022505784016	7.97978061274657	7.53050872193213	7.36717102728408	10.7018268957734	10.6916021822877	10.9253096225792	10.7398777120043	10.5745800906379	10.4300339875625	10.474635668885	10.1717366710606	10.5000669027041	10.4887728016517	10.5813385410209	10.7714809585774	10.5318430163692	10.6493994802322	10.5256976452218	10.0265629486925	10.2303254335257	10.0688721412368	10.6174412976248	10.3084812581776	10.3179162941842	8.35882069230696	8.55390551111192	8.4598903464795	8.48001326914291	8.69952380987057	8.7978430604967	8.44314351332942	8.53361334965306	8.97099764268609	8.63034544753526	8.55144674479586	8.27942884576035	9.75263533996974	10.0324304221427	10.1875131062938	10.549906359528	10.9350561622876	10.0855721882317	9.7385264333847	10.5543346841738
Slc33a1	7.29854579127942	7.29144577188829	6.92642866633448	7.00469362787918	7.01892733955046	7.0936345083227	7.01123026311403	7.07036831946334	5.64608278502273	5.6866576996571	5.97678265216261	5.94666484694209	5.89561945906151	5.87252194616114	5.62108942735254	5.99813526189573	5.97436069903493	5.59125879450341	5.59546994438685	5.70531003608377	5.27973788853507	5.91597552617431	5.96949597262943	6.04545148034776	6.01430472457244	6.05819192577416	5.14218414964032	5.99487575533377	6.20391537801414	6.51640924552771	6.58141470259282	6.69542383050451	6.54623525501722	6.34890429602417	6.36006682174048	6.49842908494999	6.54843801295207	6.37340338781504	6.2640257141555	6.35005989864557	5.90233925859526	6.26199211561962	5.40749403052821	6.5531222180533	6.28435686381188	6.2546869518989	6.28900045781757	6.26373809255233	6.634215473521
Accn1	5.06742186683627	5.02369568150557	5.31993652800819	5.05853302404928	5.10829809280834	4.83795438734047	4.44860962693101	4.24151384037334	5.87040457829965	5.8846438432567	5.99426003935672	5.72368715670702	5.66345872519552	5.87880695957923	5.83202327516092	5.8206752672642	5.67747846479	6.00363696509685	5.88818280577805	5.68711663265403	5.9766928591092	5.9836061933931	5.75717175479335	5.80329766754914	5.77158663259831	5.97757467903868	6.09219202062443	5.86070322397381	5.77720130737181	5.07286006394415	5.65317153494911	5.36455793535379	5.96080015013106	4.47010206586881	5.35997354698801	5.2799103035564	5.54825756927807	5.24746047788315	5.22248822714739	5.48175786139565	5.52415874918986	5.8473533376358	6.06655779888126	6.16368323260001	6.13154964999089	6.09555178488112	5.62459770434352	5.69017098543411	5.77771244864873
Accn2	7.26114839877611	7.74307992503636	7.99270164371582	7.59021718629089	7.16471787037667	7.01005275054409	7.44266154752952	6.66990305748959	6.69135641568423	6.64884897744029	6.5355203641252	7.05115385351876	6.63790968800009	6.85118359736429	6.70667620234497	6.60013432716166	6.43178106911255	6.58113539749993	6.78603769643496	6.76940716021087	6.8699951171035	6.66497759206495	6.70852104665234	6.95734702730474	6.66818091707178	6.77521815106381	6.99969568427722	6.6196098216136	6.43322333669336	7.22038010277315	7.28092924572792	7.30625716462604	7.30728401033562	6.61112778727507	6.2706520876661	7.39224373102587	6.7617549657001	6.10016952865985	9.69573346891535	9.0982247888227	7.04218230573266	7.65018344329107	7.59621218956262	7.14012313094561	7.44164210641042	7.38425635404855	7.56671178311145	7.56728897979746	6.89889807764913
Ace	4.2011827686754	4.40082287391149	3.99604649473987	4.38500170734518	4.55957524929413	4.33808059036401	4.47242409700711	5.18486407688506	7.08394071679445	6.68223334807063	7.52417015715068	7.0233513849407	7.27839071085112	7.72955865533587	7.46728206611947	7.62579058162583	7.90845438038956	6.90867519900463	7.19971257576154	7.1888950380087	7.12540511879797	7.78882133303819	7.09582071558168	7.79334928397385	7.83950831337394	7.09038886240185	7.88987558042173	7.68625072304794	8.1970624290552	5.28613414403264	5.29293723167015	5.21330029631306	5.1787408517147	5.09641919152104	5.28302343452317	5.37776598030942	5.63058597059752	5.44328320878549	5.22823833290727	5.53753372397115	5.16981440093638	7.33093836459156	7.80546252000776	7.7463875013882	7.14522119448154	7.76862944907635	6.76196404585626	6.82291858253871	7.1874899022423
Ache	4.19154193398864	4.25939218166203	4.37705012288247	4.49938240488051	4.22644082987341	4.25686540093134	4.99865198419654	5.20610163367474	5.05262938235231	5.18373949123553	4.86554660755591	5.44900267931487	5.293974471475	4.93634486791521	5.05159962841314	4.8522822180717	4.6399794058107	4.97060491814817	5.20042750579416	4.8277824209323	5.23143335846707	5.0893641514378	5.34490443499209	4.82924698199216	4.80883085604487	4.92739321416038	5.15564709512646	4.99385605002823	4.7853071642428	4.48295257836377	4.39350634493117	4.74633113096668	4.18320884148944	4.10825529422497	4.30126410022241	4.38346681742753	4.42101363961885	6.29771534048464	3.91766457887724	4.30563787197367	4.64132226310703	4.67075555234289	5.56801883886832	4.92739054107739	5.13707397639434	4.70678536672992	5.40569958126129	4.9277489161546	5.00040383170476
Apoc4	4.70397575752354	4.72900545379449	4.54709344066294	4.40401801673609	4.11501002284264	5.0749949854413	4.84054395752276	4.90839257362013	6.36029672472002	6.10434585137208	6.05561196949853	6.01760511439603	5.93324866984368	6.06749576774496	5.80802058676961	5.91874757986696	6.18418152033242	6.45358951605104	6.1166059564733	6.49033041584071	6.55226641235306	5.67484119572208	6.07757392229608	5.95216395033792	5.7012380892232	5.62941870404977	6.12605905184405	5.56233453058676	5.68760762545577	5.18998030190193	5.22570344879208	4.79724383329824	5.47640389914887	5.00295676260153	5.43014687748035	5.132234889711	5.16285939493099	4.89810354719014	5.34630568027544	5.26686337163727	5.06873794562566	5.58275080125194	5.3689684327834	5.31816374568403	5.60704117698039	5.69796177651759	5.67137414423687	5.66744546402718	5.72110463878083
Macf1	9.04600687145398	8.65033517996014	8.90705480065015	9.48615622760644	9.39759281962363	9.50829175662472	9.23623862025395	9.33181591530304	10.1426730698482	10.0646566302265	10.1252945302247	10.0557435333809	10.1153432622834	10.0242413709503	10.0672667186019	10.0853070261088	10.1312062984698	10.0716226524297	9.78626515182938	10.0918027586885	9.68783917495249	9.962870903372	9.98097739276616	10.0557313292162	9.96173137502834	9.78803350813163	9.75857518624104	10.0022392941799	9.96985971129175	8.47924590540884	8.5713811647425	8.7831546673493	8.80998531008603	8.28288621177127	9.06974025838108	8.80958027700953	8.93136318077358	8.45480019845694	9.12932783915791	8.8320409844243	8.87470772002452	9.33290866383022	9.18339613784237	9.70769011567231	9.73766520126395	9.80772991287894	9.54648117655161	9.5236231140722	9.69741471499305
Aco1	8.41431134802194	8.83282985431598	8.71570738215068	8.38000615639358	8.50350546789046	8.34858853636318	8.4199805856287	8.25225345337799	8.4324332577936	8.52214322699163	8.57713525908185	8.3409437323791	8.48343092429334	8.45176107455366	8.34852298871903	8.24484676553623	8.44897580918573	8.5650628957903	8.37805902628569	8.26832304439739	8.33368302148096	8.5814954474458	8.42364736216702	8.18981400578352	8.39710766674886	8.40025805415112	8.19872110035425	8.12872519157928	8.46875655715692	9.6483082445271	9.8470725756282	9.54103464981561	10.0105939154169	9.91498911095002	10.0367410685686	9.57598631188839	10.2034710253649	9.65407703621952	9.5997115434464	9.47211970056424	9.67269459003053	8.5740936275735	8.04814779008213	8.50135772584876	8.55805140698829	8.06763497415959	8.69625264955253	8.61169471970748	8.69189660773452
Aco2	10.5778554773411	10.2056469294277	10.2227861843994	10.5925018249056	10.6246054274192	10.6763668552871	10.6812442388714	10.6217613853586	12.7998503963318	12.6655051304127	12.8468234765109	12.7187170278286	12.7532939468629	12.6971896428307	12.6053242233806	12.5952493136149	12.7529242542032	12.6737979666106	12.7470304835517	12.8608916661132	12.6540666065338	12.7549849279891	12.6792700921071	12.5235343290688	12.6060351653455	12.5461304535311	12.7099198586164	12.6992815403268	12.5868895840151	10.5042762633408	10.5145488608275	10.5334249093413	10.5102113794619	10.5005502868791	10.3937834870397	10.4583538795481	10.5893984343218	10.7403277207334	10.7663850577523	10.9595054768913	10.3487905727305	11.9141064528607	12.0043239510601	12.2247858874109	12.4105279469151	12.3941334671501	12.137878345318	12.2095314714362	12.5461304535311
Acox1	7.93490645066077	8.03484848205	8.18697114909475	8.40008182473872	7.66754986130593	8.30972673353168	8.55387317002016	8.21159186464015	10.617231987176	10.4925388690315	10.7317277974215	10.7343677502849	10.5109073634242	10.387923217771	10.4538173870225	10.4156446377392	10.3202522392805	10.5840327739585	10.6008035221482	10.7457059665979	10.3148504055254	10.6638210387046	10.687452376803	10.3854877239508	10.6526736783848	10.1096342049844	10.3908195566704	10.4451721533308	10.3935685047944	7.52016453254416	7.44476905775149	7.75208363831997	7.66218107079345	7.52702679021578	8.15848464263232	7.86235968727132	8.21798341829827	8.4918041555804	9.00252058546452	8.74246311461931	7.47754352881797	10.1555639658344	9.83999237196027	10.2347730568955	10.3533083842421	10.6346319264642	10.1128200970515	9.97926847973393	10.2139422841782
Acp1	7.24672967071677	7.31342385234559	7.03145888029191	7.48373635348116	7.16288143905972	7.60007667309319	7.49656755808169	7.21920618199015	5.08463328975989	5.39399327170501	4.89908368350214	5.40425635764968	4.89624245071561	5.12340210991578	5.17820241072294	5.0725805637658	5.03878967761939	5.2410389454308	5.29133553732341	5.03811410908739	5.28034546504749	5.35894623779805	5.1739351827976	5.21702952965789	5.00698241971808	5.53377637598459	5.64886267800622	5.26474910116145	5.23090702105121	5.89805666269932	6.27374654827688	5.87660498727821	5.99454372083001	5.74696174670767	5.91968146828225	5.79126031134274	5.80723048590309	6.0388611013265	5.77676908178432	5.48123717209115	6.19173669923095	6.29175360142581	5.69172981199225	5.97043530338951	6.16833578052504	5.56718836371372	5.9927563456967	5.88518541497814	6.04082863782329
Acp2	7.6187736550534	6.76244201902478	6.99014977601615	7.70016703672932	7.82487084428546	7.36918297136551	7.39482873255672	7.27218659090327	7.24543576214557	6.98306239483244	7.16493994060578	7.25764506703919	7.51784087842749	7.19709156100433	7.29276359737727	7.45174884200167	7.14274660987677	7.41450307089796	7.30133823545014	7.4751484657413	7.28516582548599	7.17950895763673	7.15299521817296	7.45178701495013	7.42688080094197	7.21115534122429	7.40965926033211	7.42271614297507	7.4750166952107	7.47041059339807	7.82432801909732	7.52792176596721	8.02043297693958	7.9587718797942	8.27003002814949	7.48002289578428	8.05367381796425	7.86184981350587	8.36058008046125	8.26217270670708	7.8185242740951	6.41666006664986	6.82314051267216	6.82932851004648	6.89266405753605	6.86162572815194	6.6061518972812	6.70774073293896	6.87276692813553
Acp5	4.20789048769451	4.18198148753704	4.27681030972827	5.5845561531063	4.78018240049042	5.09076542986257	4.89641871380444	5.45554290755814	5.1494728238673	5.33752908474152	5.06320337203325	5.13431015034414	5.00115356740165	5.36046014279154	5.55124489623282	5.63400739015529	5.27715887650225	5.0799693191991	5.50014300814451	5.24788169116882	5.98126429741848	4.98351963562521	5.98949331787506	5.55634788765262	5.39522249081066	5.45424198000098	5.53621671280288	5.26083818736674	5.10869930034517	6.00934123348132	4.8681516327333	6.33513726416566	4.90113338608027	5.11380481302526	4.52612592400845	5.94820176955584	4.81892996542404	7.41027346591861	5.16742582810859	4.56660254102191	4.23976444566402	5.17318562101673	6.37782221461044	5.24858525911092	5.43656320205751	4.98238753239602	5.82639192912615	5.10980151996667	4.96170594090034
Acr	4.4194164765297	4.60675446355686	4.87997121801108	4.51182077900269	4.11761293441453	5.03470631469474	4.44600747958861	5.15237321248921	6.27734416154291	6.10983467650764	5.68161401931236	5.42550030962855	5.37952732202945	5.7208879339579	5.56819528830975	5.64817201616904	5.37609543277332	5.49598740996385	6.32198762088207	5.43475778745777	6.39764674798755	5.71499749098349	5.896409311201	5.64622547066042	5.91040842740568	6.08215921678011	5.20697498895318	5.3540310102382	5.37887534821342	5.22518396803933	4.6522887432573	4.83103800994851	4.92932880241623	4.8418033737135	4.77713272561131	5.0373872682831	4.59674117259828	4.74592678764489	4.75376058964121	4.71615903276605	5.17819324578916	5.87834757219858	6.67563147440095	5.93052475784545	5.47502506291313	5.06468812105722	6.10597287926354	6.01684367895027	5.72616264502195
Chrna1	6.22015707067175	6.37828007587123	6.56887950015563	5.9390497911159	6.43179983397032	6.77794029979635	6.03770102783777	6.19345863672174	5.7532906474611	6.04826224240735	5.63766187192827	5.96209039561927	5.73067291018998	5.97032751580225	6.04716068786951	5.94739599475443	5.84895207679283	5.94240444227344	6.12871632875223	5.81329446678987	6.22646402899253	5.99181587098458	5.95791808972708	5.93941880865406	6.09257437462195	6.23705834874101	5.61072036303098	5.85771393647415	5.81549201534635	5.26789771240325	5.42934009412941	5.26483915432721	5.5955174352822	5.3417028095547	5.4303973692896	5.36183519942246	5.40684342415418	5.26129563692669	5.4164215064157	5.18775407743038	5.80822421135293	6.31203131271423	6.04424771795171	6.029262831849	6.11149487252081	6.36443876256457	6.61564099413256	6.84550701196928	6.36796411092397
Chrna4	6.94600937338249	7.2994175617478	6.98066735280193	6.41828214871623	6.84392611693213	6.67501755354506	5.83894138617129	5.8699147511072	6.14131944924076	6.20190861595073	5.97364901642945	6.11257419901857	6.08803733877552	6.13534304070204	6.023258824249	6.14132713979502	5.96970949763076	5.89025833121067	6.1271694328771	6.21849179654125	6.09069892181749	5.96867646321624	6.05062904039314	6.01115203211763	6.00303409214303	6.08277932119465	5.97028497857189	5.94337385095122	5.87425227097019	6.01599208504842	6.06730692427729	6.39591174732031	6.56869042548978	5.71120430034954	6.01074346916011	6.77212582422107	5.96414772849608	5.57106097196702	5.63956433522622	5.82422869233707	6.6032563618269	6.69248441454459	6.52399999338868	6.31193585253178	6.42255881909586	6.00301488317863	6.76173775589314	6.59427993086114	6.371618029861
Chrna6	4.42823684211278	5.23505406868753	5.15790651076492	4.89058762302848	4.99491597383122	5.35071038264348	5.26804505178059	5.12050597594661	5.24113260598261	5.50484591846491	5.44479876768866	5.38484884603497	5.30413610317661	5.40965194620421	5.30561481577042	5.28305488494042	5.1448548099315	5.34308642867694	5.61289305190476	5.13934135240959	5.55952884457852	5.28434903417697	5.48061220506116	5.41034694046485	5.32042774581891	5.59912862072568	5.24368373359131	5.18055196681098	5.17390630363224	4.90747641283508	4.56941056916971	5.02474201237585	5.05499122317386	4.63039089892072	4.87265816546677	4.85708564184886	4.76614628626618	5.15744249681119	4.94858025537538	4.71703533483991	4.97677441997412	5.92628016972893	5.41186014733997	5.50810242388285	5.30464071463262	5.05389059881674	5.54733521637138	5.66057463508631	5.41260078360744
Chrna7	5.86913617950997	7.17971868127382	7.25805200042976	5.51902335289053	5.4189320513283	5.83829334166002	4.66681054602942	4.68765272728667	5.16290756648049	5.54244160966933	5.51653724862269	5.74907888306732	5.48423416798329	5.63976488136494	5.44614137972483	5.53347002733344	5.50902642782104	5.34263122588035	5.34926429663339	5.08890667494025	5.61650848766074	5.48426410433456	5.77043833250837	5.25135733067345	5.2260822655227	5.59017328337464	5.07772812807604	5.38207184029736	5.17673571126173	5.23919317907984	5.50761579135775	5.38846343533	4.89875242350346	5.31535239389142	4.93729277708019	5.46229967781296	5.10647152436043	4.97417691531532	4.74786157229694	4.75209190511893	5.0044430169748	5.32158257741676	5.50482072947586	5.48127897411847	5.49021672889868	5.63138461627559	5.60646457115914	5.57771920739936	5.16408387333844
Chrnb1	6.85717871156927	7.12220283941614	7.11952507369266	6.93516507999805	7.53381334833373	7.91364333588941	7.56538459327113	8.07210302953001	5.8351208060452	6.48115328993014	6.18299161585574	6.01227230742675	6.49499923477993	6.23950507196011	6.44448147775431	6.54055748346966	6.43483183411121	6.22080545758505	6.29473068720094	6.47363216073114	6.1758774104948	6.52153005354998	6.4093513154377	6.61444480413991	6.34697100856975	6.51574772705097	6.60391992731252	6.63007395378781	6.73285796238215	6.50538709890699	5.41312100958158	6.83092969245635	5.38844867669431	5.72071588784066	5.17223774957865	7.59054346944285	5.56419372729581	5.68312962548293	5.65083886248011	5.86406054501562	6.28351144293321	6.34060200266348	6.51142575237862	6.71257730976397	6.24561123979057	5.93879789737929	6.28706422450782	6.5653392870388	6.76640662850037
Chrnb2	5.30678633263503	5.79947616000002	5.40022164753784	4.59013021050147	5.47329026239862	5.31433530727777	4.86752052599495	5.25296095781993	5.9658024119183	5.36088479968383	5.70470942040586	6.01747742394512	5.44115849064539	5.94449606993942	5.7780493887052	5.67331609669333	5.37194539292554	5.68278711737652	6.03275788943326	5.71313904789961	5.8511527370274	5.66683122127818	5.6174190984879	5.75659400984951	5.52746333405886	5.84768250829987	6.00302033062416	5.59868227378099	5.44693365564654	5.22370111054592	5.41850014397602	5.37095679522952	5.08411810861372	5.16694041565786	5.43615834601846	5.10060422570827	5.08792535424511	5.04856646898355	5.2509028263786	5.15765281604398	5.42339985970181	5.87718988462388	6.08581361795265	5.7757026126618	5.85273654764371	5.87236208249763	5.897792176722	5.9602378660789	5.65734358774654
Chrnd	4.42270486719452	5.23611654093044	5.06049911291356	4.98862037813725	4.77951818634262	5.27606236037639	5.12652974839589	4.92593944217335	6.14145010332255	6.5814978610761	6.21723949378041	6.55012267721638	6.72952209093237	6.6462963633637	6.38288597325876	6.18680341259485	6.15065095282518	6.43246692697926	6.65790307560792	6.50275882753179	6.64848282971004	6.18964841445531	6.59147737974493	6.35899286158312	6.38579459831777	6.44771207172028	6.3879997837151	6.54303042521453	6.4094545024044	5.55353571589868	5.80975909532397	5.85891789663254	5.77277285569224	5.26343143468245	5.84779388930691	5.7454024323643	5.99057857301502	5.56820595583508	5.63658789126477	5.38051409597294	6.15953473126714	6.42323622108757	6.87746187634328	6.3624477447508	6.80728921517379	6.69774417857494	6.97247787537732	6.8684327162705	6.54715469909603
Chrne	5.46005513241009	5.80395634896861	6.07459625732187	5.17254653883633	5.20895423232097	5.817755487361	5.42304525876876	5.01622088455093	5.41710783368717	5.27097798544372	5.65891018102197	6.09622597221527	5.85224078715581	5.64801509698487	5.2854322212204	5.20219304830212	5.69694091216791	5.68300274267574	5.572750617969	5.89525360105523	5.6703458980643	5.54643257921472	5.43246067836487	5.60150642207282	5.29828156082537	5.25870855036004	5.68823468493892	5.67644081021084	5.41646195682192	5.64263587921035	5.1813252870862	5.44789482553956	5.53155451753957	5.67172668445972	5.10315559039687	5.61754683820067	5.6159753144945	5.45330054775085	5.22658378989848	5.42796300647407	5.33203001847653	5.47736195879127	5.74532845727998	5.30355230668401	5.54518050104117	5.73985066494125	5.8084146929051	5.66643637390607	5.58109782432292
Chrng	4.60744529849891	4.88935283140862	4.75556586276433	4.69147259224105	4.67039294772846	4.66653961972779	4.55396925744377	4.50812020637721	4.58835066393113	4.4772614680688	4.4222813502464	4.47386329457002	4.45050812334045	4.32647898406594	4.47129809593205	4.30315357192076	4.4502078143583	4.3507455367148	4.46626952526864	4.66865857209484	4.59563751572874	4.48632013771983	4.39514305113604	4.47684228678316	4.72322808961039	4.35839566934151	4.3122497331907	4.53956860653445	4.36497933625337	4.26891471095108	4.33838338627932	4.07007914530524	4.26792733095942	4.08874619732276	4.28350081324147	4.04549598056483	4.13405046192309	4.23291381086435	3.95542116355223	4.17571927174038	4.37257737658017	4.68283560446147	5.0308352303823	4.36872981894142	4.7055558335861	4.53759372116418	4.72711230829895	4.6138252137202	4.37096356998633
Adipoq	5.77342502318815	5.78447698025012	5.60975546312853	4.35045969913634	5.19189662152461	4.30141259401187	4.22660640587955	4.29051780209301	4.44572544053785	4.62111083037004	4.50288713317413	4.41284646342354	4.7552506248554	4.49234821540721	4.44275875369634	4.74756128255449	4.47275095213591	4.52096503894739	4.67967001600642	4.45009372114724	5.38135162411494	4.24611662637661	9.50032723680473	4.96145578652642	4.46538169575178	4.68039606612365	4.59622123946575	4.6968701292108	4.54854710435899	4.19515600778515	4.12805869803205	4.01806365460479	4.35715160995214	4.35908853908323	4.12561729661123	4.26458800030577	4.19932098799166	4.13682919864793	4.03986949979437	4.07322620144778	4.06191620808408	4.55687213084361	4.40135516208802	4.31429230281046	4.34420203862517	4.92620904038934	4.51200784728535	4.68806219926539	4.07406186090168
Acrv1	4.68713123002791	4.44885828975469	4.65750213822538	4.2353528059107	4.50488310646242	3.98425039172092	4.25089622020901	4.39578445152125	4.52846804374681	4.78881735441512	4.40652288054531	4.28280009380462	4.50331468317107	4.49139740457851	4.58839114423429	4.72733334131289	4.570966267567	4.50777615207362	4.81837111382459	4.47821365945068	5.32460023430263	4.64593824854384	4.50410148674725	4.7591940382716	5.08933356494978	4.73577250558571	4.47703725738579	4.72725113957144	4.29281173280502	4.34867056048591	4.31508924625313	4.33764044659068	4.77359267731374	4.20606534871199	4.40821715125434	4.56315850106929	4.44109174862497	4.29351825608418	4.46288108223653	4.22309687688357	4.47406381763123	4.85378819008132	5.4100691754976	4.75469973030869	4.66959564636212	4.90872667295254	5.07227166968599	4.85446019304837	4.84004812850733
Acta1	9.70931313579293	7.85661360472065	7.91323944565171	9.74961287458796	10.1474180914091	10.1619174022115	10.1811312955045	10.3320463866648	12.1631757801143	12.2998489627373	13.1602173549927	12.6219323408343	13.4993358106928	13.3035399841693	13.4692382148448	13.4807293212023	13.3988781945253	13.588340137558	13.3973774900607	12.150214919798	13.3000436261423	13.3677091733	13.2593968899298	13.8771386187971	14.030012985787	13.8853971358683	13.93986762109	13.9874523412654	13.9238731915022	7.52819916402754	7.21378185452319	7.6777046116874	7.76268831097059	7.87781873549476	7.09658790514718	9.89363498894926	8.17214630583971	5.73824642695296	6.7158595776143	7.5782702554487	8.44394947859723	11.9769510496028	11.921692342615	11.8845766432316	12.9121679611353	12.8417735701921	11.5475624874102	12.3501564590941	12.3107909823094
Actb	10.7380347462331	10.879006615009	11.0012959947832	10.9455302133836	10.6298113899078	10.952150011273	10.9319202342402	10.7839910605897	12.3420525759464	12.3831906050013	12.4151464664385	12.4539964014831	12.5321741152595	12.7271966652795	12.5549576114927	12.8799805526178	12.6848279294248	12.6878892528149	12.1833662562836	12.2783662990928	12.2872928799584	12.4318859031742	12.3287844481944	12.5602544570244	12.6942080905643	12.9601224107693	12.5625900309372	12.6978021803845	12.8646408340995	13.4537271388377	13.5146608551834	13.4478258220491	13.5198071540215	13.5144686709182	13.5350665300523	13.5374558981845	13.561724313952	13.432673727655	13.5768293863066	13.4756235897153	13.5455029248653	12.3656081168819	12.3043449429119	12.3406239334951	12.6842515777778	12.4289350600591	11.9832740713826	12.7098553405835	12.6118439276228
Actc1	13.0465213462987	13.2125538848628	13.0873264469934	13.0046026168594	13.1038855919732	13.0502280687549	13.0944613533688	13.1374526660861	13.6604556125367	13.7796596277456	13.7907587227344	13.7723377733414	13.7949272926028	13.8001349340999	13.7107732139707	13.8059026760679	13.8345354900021	13.7810630586483	13.7815715664971	13.7921371342544	13.7426497828888	13.7791408262095	13.7972284204807	13.7205718307283	13.8928174717056	13.8549116409953	13.6986151855252	13.8910463388669	13.8495408361939	8.26462040207887	8.8383345144872	7.94885664523455	9.1557613600946	9.20110293610598	12.2592371629608	9.35956983420006	12.8206763344011	7.56288737558511	10.5368202752247	13.610693832222	9.4684825990921	13.3306385910263	13.5150264935946	13.4006720689499	13.7687844830741	13.9276933413713	13.6900862992591	13.6010422467313	13.6383229450681
Actg2	6.02878924171696	5.89999065249965	5.79843486794696	6.16185054417836	6.06368093917444	6.49505826111535	6.3851253520955	5.50460778736344	6.6883022347443	6.69141398787123	6.54445716160052	6.78929493260648	7.21841625497542	7.32247204329856	7.02081654903704	6.98546482298587	6.8959726172469	7.38575997790042	6.59979832748325	6.81555528768872	6.608790014325	6.61993762521492	7.24546943376548	7.14068966551884	6.49686318352483	7.29866754253811	6.63543258958068	6.74319183049558	7.54685219834088	4.7626282688163	4.85153852680221	4.61811203272709	5.40153268658979	4.66295894007158	5.79426768251786	4.88324650140609	5.86200534690918	6.02494464928113	10.0882934701534	7.50489771481413	4.74915454892769	7.95291708151157	8.0522086127319	8.08550136498451	8.18501549024758	8.72966299038243	8.13321867718272	8.04276680044414	7.97501028728275
Actl7a	4.82472152565648	5.41843290642971	5.11531850924759	4.53389519201506	4.67565477866034	5.21028701760405	4.01350646974296	4.82630332579463	5.99999173184509	6.05772150200254	5.83008166355759	5.54449441371193	5.4059318364928	5.94786999344214	6.37415809978363	5.71472481698079	5.7062947225141	5.81187527200017	6.39344942818748	5.62573026860345	6.52878981444815	5.88890250343877	6.02468143736092	5.87171554986846	6.00254718758054	6.14564071620411	5.96607059719989	5.41379635701687	5.8268394538363	5.25465620709574	5.14646888946243	5.32065606921932	5.21546470576976	5.08393966672886	5.15938660433915	5.24689534994679	5.08719051467865	5.15759376700662	5.13089360983755	5.20889851065122	5.02998910980765	6.20725467907377	6.2954153819978	6.0894914143921	6.10358348744256	5.95756049019044	6.01817906982591	6.23588487262885	6.06131938347131
Actl7b	5.66241035196539	5.03723714651749	5.12635714814415	6.5398773370247	6.48689363519853	6.59205412740316	6.94035353748353	6.86705152709995	6.99399415723459	6.77137873191694	7.02748045800397	7.36623146890602	7.29968364095315	7.28085793486767	7.11990471378887	7.02091573901445	6.58274236238971	6.7792730818594	7.1146963848372	7.20763314938757	6.89681755390068	6.49572553906856	6.88310422977231	6.96674318008082	7.00829473205638	6.74471973056865	6.6602371993784	6.88039599197875	6.87397811919416	6.44367372196562	5.78963829154705	6.16119200364814	6.42556292910527	6.03362754071532	6.28518998759528	6.32450882192702	6.52950859405652	6.44342135021077	6.26907061225543	6.316201460282	6.39064164063828	7.47974791902286	7.82416280016514	6.8903437218091	6.95139294608458	7.09771173731766	7.27180915589588	7.34858527050873	7.35168118992782
Actn2	10.4626016762902	10.2826608533078	10.3283426848458	10.3845353952837	10.629997747382	10.660491989535	10.6198076388255	10.6091994756281	12.833827292428	12.723191182688	12.9257439707968	12.8577018760011	13.001598178177	12.9060024576083	12.9280682589583	13.116083409599	13.0030306540185	12.9199778223719	12.9286249480336	12.9527264198748	12.956318779178	13.1010211567249	12.8694874007176	12.9483968637787	12.9799748242894	13.0462521546679	12.9749863887656	12.9484914126983	12.9574114230108	6.07254588522473	6.14269056954405	6.30181052465633	6.04766581525037	5.55889797647941	5.58529704165873	5.91906993031943	5.52288706375467	4.92038047290077	6.0241912540143	8.52489912598785	5.87331709224215	12.0570896910251	12.2573852758225	12.4297830701022	12.6203789259428	12.7582708598007	12.4088593596	12.4819118469627	12.6072234483573
Actn3	5.13957404966819	4.99343467145392	5.80710039578262	5.09089897159856	4.81908587308376	5.79631406621382	5.67839458355721	5.3954281159938	5.9390879641412	5.741825736743	5.04079821719113	6.54951972969666	5.39496618116416	5.7836068707603	6.19112456182458	5.57938803080952	5.49692997525979	6.19010537170459	6.65659611649001	6.74022906503552	6.43834537196783	6.0853145399436	6.32361679732255	6.37033136148466	5.12402119325901	5.15826096240045	6.0076355178997	6.5165456694919	5.21608702532288	6.9863130991948	7.15734783232171	7.51431285874682	7.13714657851163	7.3383832971797	6.94328131256178	7.16203098703016	6.72385216598449	5.92343188499839	7.27814208577533	7.21339203246656	6.92808078145879	5.76442937861138	7.0471988006505	5.69986902855913	6.02029177670953	6.20581794208001	6.14598977327831	5.84045166210831	5.79452403523442
Acta2	11.977338522096	12.1079667666961	11.987119176657	11.7987930459684	12.048925305953	12.0139503928649	11.9591055253707	12.0330560238268	10.6328759183156	10.8557982677377	10.6683645151885	10.6035791986759	10.7944140592571	10.9159969050352	10.6956579247587	10.8478042531464	10.9918451977199	10.7068600766988	11.4870571548681	10.4243762294582	11.4104486085455	11.561904058713	12.0373969277154	11.4732945928294	11.508871598681	11.4787041475564	11.6343966174002	11.3694828357134	11.5524472317821	7.93715627911818	8.4703870854872	8.05062112484787	8.84014952389674	8.57865255269326	11.9935973726393	9.71202701251664	12.689254116876	12.8851570996285	13.1394288512171	13.1569424195372	10.9845442279663	10.5996388743298	10.7202959921123	10.7793743925909	10.7587885718627	10.7717107400331	10.7827232200349	10.682067747747	10.8032172474608
Acvr1	9.24578582314263	7.54618485508918	7.78980368244098	9.22067619892388	8.95471251413781	8.6684972283872	8.88974650860509	9.0796149392943	7.75016758715251	7.86393433619708	7.95372938872338	7.7947622003353	7.84542460476422	7.5836103406057	7.91227528671322	8.09832899319686	7.89009058326037	8.0501198201714	7.86213682801625	7.64900941112963	7.49183805673039	7.85429033833578	7.91463540817686	8.06330568298441	8.20460824643342	7.646528177221	7.72504160153236	8.14830596234242	8.21590688687942	7.70374660309441	7.79956285450769	7.78109191137494	8.04439726854113	8.11790064806898	8.33054035949465	8.24053641681314	7.74407417053958	7.80683837388162	9.186182851	9.07333988644328	7.90155020444778	7.01967899914897	6.97604502187543	7.37450510708884	7.280472857071	7.27439794912122	7.30797603844797	7.46007873491061	7.83654519056198
Acvr1b	7.91698777209877	8.17219575697523	8.5294364523215	7.35071431004677	7.80162380929949	8.03240249896053	6.70926670378873	6.95791975756303	8.73929219068468	8.00935923378003	8.33845012186707	8.58772481501545	8.31504930536633	8.21398947750198	8.01865142675734	8.4452955435158	8.2070303809386	8.84736453333729	8.35454819746032	9.25081687706482	8.48491824013885	8.17400044164775	8.53999412291129	8.29552269776823	8.34812193534378	8.0575888263246	8.21997622603457	8.62177394026396	8.23515155410116	7.64052688860336	7.62858788165099	7.60852695633939	7.41877777317779	7.41158386418698	7.5295767168515	7.40299838191938	7.95130385542576	7.70628968988246	7.72399978236719	7.51098223225396	7.66273711940677	8.23787023865896	8.52548258237511	8.45839327176887	8.61052700289666	9.27472588550716	8.4099288699676	8.46409585558622	8.7154157262403
Acvr2a	7.07379756761346	6.55729366703946	6.75802236468705	7.95058058936907	6.84226256684786	6.7639913348462	7.7589236274223	7.60288078196206	6.93279629599982	6.77644367402494	6.95594867563142	6.90426541403341	6.22505189971057	6.73080009274125	7.24175230445482	7.05251436367963	6.57483651051625	6.68812756166992	6.70897960425553	6.52462023480189	6.82343320700543	6.79100391886058	6.76382978178287	6.95427025602961	7.17126858146773	6.989594658371	6.65419599611637	6.60703608971712	6.55564194467988	7.78537225083385	7.62055884775956	7.40238365962895	7.42096382236102	8.1320821359172	7.44139759613549	7.39792642480421	7.64228154408569	7.49318259194529	7.64306537495282	7.44760648146395	7.73163327048684	6.41415514028894	6.88390268760884	6.6280973981518	6.49225184163888	6.89390951377721	6.71731778720419	6.59038447003897	6.9138715462664
Acvr2b	6.20158664179023	4.95428882035217	5.11129940804383	6.40922089430932	5.78317651655425	6.52175837307307	6.8666509221528	6.506672415002	6.49615573472321	6.14768444632418	6.44619855922745	6.83956443522139	6.3739672112581	6.4828035585495	6.53071213560273	6.34898969643876	6.34825516028485	6.18618603139679	6.22214465299182	6.87980781626137	6.24220415407117	6.63626538322777	6.61792057654356	6.00411279676285	5.9312588818358	5.92131542051465	6.84827704237574	6.25390471466575	6.16165187053935	9.39116100787902	9.81918728973597	9.49132145223322	9.87046985860725	9.80650423112602	10.1772250753447	9.74439145993703	10.1473375518335	8.59651956783962	8.33343727189047	8.92633594980572	10.0321796291641	6.23603969099695	7.5715827940135	6.40135000704482	6.8259765936272	6.91363295777933	6.43639859212201	6.4795269286794	6.39457489059249
Acvrl1	4.43053972182145	4.86637964301217	4.633720632423	4.50316134080853	4.78015139237849	4.81626774580946	4.60805711242897	4.91833211391942	6.74113346694062	6.40851699405601	6.52122085816384	6.17796033429126	6.65408929286831	6.77590771272879	6.55554089805521	6.67194080224405	7.05800659205109	6.35298762005872	6.62313721201145	6.81254955770225	6.45121782444444	6.77654113391804	6.71226294566484	6.59493380846399	6.5921398816852	6.78133439680018	7.25427120317115	6.94991738830896	6.79009031562559	4.5105630715942	4.56442265366563	4.75233330797592	4.66568078414233	4.75262631457224	5.00649451618031	4.57912688409816	4.83746420165054	6.61590790555853	5.23636194897906	5.07060652986896	4.55936787739807	6.77531518802052	6.9352722353744	6.739290678064	6.70518754856954	6.78689589145237	6.91416289284201	6.37845030146333	6.63536686290832
Aspa	5.93831864249518	5.53490363538984	5.35325430976544	5.73848389000926	5.47357820218675	5.96284061311094	5.30654353990474	5.57384255880774	6.59497568318385	6.62175939477668	6.27042604570452	6.28757838608305	6.36158570256601	6.6234817467103	6.61910613524242	6.33329918756709	6.15106856414124	6.29839115561028	6.45205571358233	6.46909668059854	6.74977469070257	6.52417831859706	6.85199227484407	6.2398135169414	6.23470357338335	6.48768526550235	6.64608049421314	6.20844650618914	6.5724472463424	5.30103820453751	5.05256553107244	5.02642882676165	5.27302841557712	4.77851765859878	4.7480736279932	4.9891810377878	4.89776575575168	4.98804612225763	4.94160647458859	4.9997290134621	5.16858310286263	6.3635194442933	6.31010862650379	6.03211827904795	5.9609250756344	6.42119926723097	6.3999329349377	6.24297897183557	6.0922107438374
Ada	5.23257423240662	5.14945019736117	5.27073265902033	6.73830331195353	4.79263694096122	5.81370487277271	6.11335781338656	4.78654037003406	5.58654422434314	5.19382503770028	5.34552430592976	4.85517050864405	5.24226390695564	5.16635850920329	5.41460368087813	5.7777745254217	5.27788292108975	5.09652345222944	5.72865995869167	5.03359372513142	6.29877330685087	5.5224097741535	5.29737839201345	6.35732169166858	5.88235942470568	6.40717816040116	4.97315959227048	5.08004756333948	5.75460296082512	7.56010954070729	8.16688804820966	6.81155752046988	7.3153390697372	7.01407386142318	5.57676246915558	5.09848364234566	5.23949185919208	6.68712356832596	6.446806957392	6.2492122116929	7.99619145249952	4.95283525563655	5.60505701003661	5.35766637319311	5.08196913725976	5.05453725354595	5.0262406184442	5.35738508714019	5.15976752521649
Adam10	6.85933971005046	7.07270872062742	7.00404872172381	7.17500361370022	7.17340127868973	6.76104119733548	6.77058807353757	6.78527852351556	6.99874730145192	6.07949529094361	6.2676242687643	7.03671476097998	6.94419453173983	7.17688671520771	6.80502299540766	7.26154491033948	6.89535297964045	7.38079900035993	6.7323339125865	7.00959668236464	6.68017383577346	7.06900443870409	7.0244962296598	6.90329706922404	7.16249579510886	6.00115127389907	6.76776426102636	6.97374479609322	7.02369828694625	6.70670235596228	7.28500448282827	6.44098211759528	7.11597325162265	6.95813904583609	7.863597288677	6.41213067221851	7.43603937350693	8.37915758722998	8.30276998165482	8.584204883256	7.63693419699167	6.02203695327995	5.86529014011943	6.37326080243452	6.50964489653452	6.64507455324343	6.4141448212171	6.65934515577213	6.91384373288157
Adam11	3.83417074562712	4.30431469526588	4.05218035782329	4.4956721842497	4.2796915040199	4.07858687331959	4.38553440962917	4.47387823041014	5.24074980903481	5.17706999716886	5.52552263978045	5.27896304694731	5.40204809577073	5.3229338202791	5.24359791467623	5.10387611671971	4.94730684747317	5.22669916338447	5.43338721390284	5.26930298187643	5.2825418237747	5.39371226875327	5.43239839503106	5.17643528079177	5.18171871452154	4.98349380563547	5.38107980971862	5.20859953226879	5.21816262917409	4.98388680797874	4.77373881919125	5.03770646094387	4.65592264321856	4.60423090474201	4.58954339153574	4.69120539416654	4.7511309134948	4.55659996209082	4.89791883481786	5.04139023137317	4.60799997342647	5.10600506063886	5.28284637420348	5.42381024032109	4.99782131576298	5.66132629754317	4.9089659788835	5.32623086711667	5.00002953924802
Adam15	5.12053709504292	5.18839441688956	4.82438702891439	5.3615886605681	5.27441686103703	4.87947086036561	5.97090224550601	5.12607277846262	7.6861839989548	7.2875065803045	7.63883857369649	7.44077278460201	7.58057549076163	7.82639127998905	7.4595187987105	7.45825203918227	8.1030695460416	7.85140997056863	7.3993805300544	7.79458553454832	7.61240424574227	7.6979457709573	7.61735281039243	7.5726651295741	7.53161541736031	7.55702464589927	7.777558906947	7.64750081910487	7.83323409458686	6.48588091248843	6.40380476337921	6.45329949785437	6.38468411019658	6.24398174916626	6.4085404577292	6.62908913971472	6.31819532997041	6.7373288039185	7.03162611291663	6.75570845645433	6.51799789286558	7.22610681212937	7.5165082030362	7.43812102870586	7.51188438174765	7.75530531516175	7.45951807273763	7.56234970745424	7.49989945486069
Adam17	8.95004691756688	8.75147198489553	8.82098257931434	8.81194238294884	9.09368333999167	9.13144548350044	8.74801771883012	8.70716398399493	8.42740921912717	8.12619014512433	8.4315520672589	8.43125838021234	8.30490001081992	8.29255290218867	8.32059069842467	8.29466521160072	8.6155144340714	8.44180771182865	8.06121108362013	8.24245711394955	8.12076806012774	8.2730135276836	8.02822773074985	8.32065882208359	8.56990489795848	7.99894421280081	8.48527746542405	8.55939385350302	8.69484810273184	8.41072438392515	8.32824674782619	8.20317719023152	8.13449633816512	8.50785730154714	8.34348943059433	8.2533372267302	8.15009795980467	8.15822321904304	7.84805794235223	7.95420830177957	8.26643723313978	7.85654203071455	7.32922090111212	7.89572718850811	8.07269327737532	7.90160240012584	7.71776190439235	7.92008312719402	7.89471217385076
Adam19	9.6883563557531	9.2774355307687	9.03275808068441	9.68227779587991	9.22409311503295	9.23735731200267	9.35617792257375	9.23588949513831	7.41133715402031	7.4673932198648	6.87690711861493	7.52028804567436	6.83647588036236	7.26694629480897	7.30610186590383	7.66315060585017	8.1162774692567	7.67564756658049	7.10619411514381	6.44159641961985	6.97298545346168	7.08055188354366	7.0837798378412	8.22515875370944	7.63185863332592	7.91705269259464	6.93910344372772	7.91464810113589	7.93477038216406	6.85696692873544	9.09131254558663	5.9180469961436	9.08445377041778	8.93147012169622	8.87228344006301	5.41784933629581	8.79150160487292	8.1251345235417	9.16111038911141	8.6293554470906	5.68212631168921	7.12343985655177	6.54841364418313	7.40456397133138	7.43288712943779	6.9199795334996	6.87296967184674	7.26470092788552	7.19841054618903
Adam2	5.94919049164877	6.66193423342959	6.37421618071776	5.33436862423944	4.89362484890507	5.50211506777674	4.17799171017072	4.52932220569	4.594702551776	4.87194754944418	4.95146191747576	4.178839320373	4.32926417969743	4.60717101492528	4.73682339701216	5.54149357536804	4.77636448239912	4.36794831813249	5.61654322685153	4.37498757528593	5.49291408972463	4.61050142282814	4.9666980124959	5.08055284540429	4.81728133280921	5.59666874890434	4.4601804455205	4.69771678594287	4.5317490774243	4.26943754250456	4.18672792058143	4.03685580455009	4.24908047966752	4.15667018931688	4.31186823387251	4.36277923953291	4.2499959179407	4.07752896140362	4.25129908769126	3.94605414115291	4.21154196977954	4.6453578063913	4.44398424334473	4.27009422350775	4.31451881604856	4.51083451247359	4.56866096107138	4.52953522004884	4.61560540324896
Adam22	4.94830177751765	5.76862518022796	5.53465106798605	5.56988970000508	5.24907294427998	5.48123625022648	5.51175146471576	5.59580177124367	5.82941575271582	6.22647355965992	5.78123477805345	5.84419480266022	5.81556876226876	5.70905719160474	5.61582093442368	6.0446507788781	5.72861971770525	5.87247784601931	6.20939336953349	5.73031984953282	6.38369621198662	5.72989437656874	5.65159327522457	5.93173379033761	5.56656576459415	6.00552144032833	5.60558311918024	5.61159104319552	5.41379452343346	5.19967590487854	5.29722031612648	4.9902898236094	5.20427741981218	5.21195770886124	5.25438209924679	5.16962829919001	5.27671598509557	5.28476433596449	5.31023573152053	4.91521579556668	5.32430553959555	5.8097253721433	6.01644457487154	5.89815372210334	5.85273654764371	6.14881493575264	5.8025138574755	5.93595907364191	6.14902713369716
Adam3	3.79571361692984	4.57597515436772	4.76685774291181	3.90366770097563	4.18516018471289	3.92268645402515	4.53689409740757	4.39889809705571	4.78608427870384	4.61442289006428	4.51171660915136	4.39484457507049	4.32193470173241	4.98604493905498	4.78650736806536	4.47689898669534	4.43712597955721	4.39695911382888	5.24446366863232	4.47759192470702	5.53457147874615	4.83143914721689	5.08980085716977	4.58833015856986	4.65795751189022	4.36530370042936	4.80543043355338	4.6144174972575	4.329406419708	4.48975546407639	4.46550478905788	4.06682047139778	4.230564614401	3.88782883782679	3.90640397360181	4.32100089548115	3.76039907380227	4.39494171799642	3.95259778523554	3.92992328053942	4.27793885576487	5.2167444646435	6.06758833522796	4.51358196831837	4.3430766834938	4.45239357354421	5.43376720374839	4.460042171719	4.68698196567562
Adam5	5.44948818561946	6.19754572006976	5.880800605409	4.26041487833526	4.647003852772	4.55031505379752	4.0044118649364	3.94365079841823	4.2844906994748	4.98838703215117	4.27225518764523	4.49341787399233	4.33058565522543	4.21171752358497	4.25204266041427	4.57692138169229	4.32517804361764	4.28358417113083	4.79142016395154	4.27831197781447	4.52042021113527	4.5447632398851	4.22422634666427	4.42790291714746	4.32740379189514	4.9898594343581	4.9535857415858	4.30516042645047	4.29963290795054	3.99075182344351	3.90339360352457	4.18418159145446	3.96652965304972	3.97472628914046	3.99859882281384	3.85160382301551	4.01984775542283	4.16165757144641	4.12638237360378	4.02606425479795	3.83506701771678	4.60040056420177	4.45633922768945	4.31087120546855	4.57793109883355	4.70483974763423	4.42082482623191	4.36619933653332	4.51659691740727
Adam7	5.41452641048795	5.93739727695281	5.71947628516395	5.40646546416147	5.00124940665992	5.0086555223656	4.76550987765902	4.49480239178098	5.13536479145265	5.43131820176137	4.83879535955381	5.04512092530422	4.94729265304188	5.22195402438552	4.97428594099873	5.19191396068937	4.75378113434097	5.08213670875902	5.08921234463111	4.92024977061279	5.41409248940103	5.11716427370365	5.20834128079822	4.77259170600669	4.8153114594796	5.12173986686126	4.69832834312322	4.93339791935665	4.68412549712199	4.49988901962387	4.71964294991108	4.43966460931077	4.55305760745838	4.40497887474993	4.31408026243981	4.46072824394354	4.55643297973072	4.44132636743535	4.51464626625865	4.57609488613769	4.50919228506339	5.48876071232531	5.89195768732637	4.90039667450085	4.98738830533269	5.44118551727552	5.90878688395706	5.20188337451517	4.90835261321285
Adam8	6.19365887414388	7.21480728876965	6.69710704990036	5.15088320215042	5.71129694598333	5.69910672556652	5.36862704081333	5.25132901513191	5.53340047313998	5.37164821593293	5.19221422901881	5.67692417571764	5.15150718567758	5.7170868194429	5.47689544925441	5.52888251415306	5.04041749083208	5.34604126965705	5.66129951246628	5.33195862109883	5.98772288834297	5.47465194165753	5.26332799232739	5.48972226409033	5.64850729589354	5.57088874073882	5.76376888912177	5.2883111068314	5.42762856751901	4.99675437603605	5.03092661323152	5.16869197506189	4.5469933237458	5.03455721573568	5.27021347734737	5.11856079417114	4.57461045541709	4.76665183877813	4.89983662209577	4.90131656387935	5.0118553620946	5.43304789868659	5.48287888456325	5.73114368765275	5.51556902048875	5.20195092885343	5.64598166539444	6.00648373402961	5.40707533568129
Adam9	10.5766331205336	10.114250331477	10.013506189205	10.6946423711882	10.6196254103336	10.5431509362103	10.8380425362217	10.6014226886768	9.00052863831574	9.05836166465886	9.22307628662197	9.02680925868184	9.44952795503676	9.36424719373388	9.30610653687636	9.46598704474787	9.5764927310729	9.27559366558318	8.86496056375743	9.03421128162503	8.34144568284794	9.14162714296205	9.02351031130899	10.3931082733639	10.1903770573156	9.61761738104264	9.1881956974011	10.0297655372683	10.3002931771213	9.27085883101828	9.09943744489585	8.62042605248912	8.9678826778268	9.71445926243173	8.97385926847667	8.66505536051016	9.13230945248829	8.73419240923909	9.45922671562551	9.36617773454265	9.01436924972593	9.44665399523905	9.02825064460456	9.29844194862655	9.56531331965052	9.43584759431537	8.90228666107779	9.31412913039939	9.46168596642209
Adamts1	7.36029736609415	6.71299975584472	7.25139175706548	8.02550015959804	7.02052074390202	6.73243290111642	7.94864763350204	7.57866098745892	7.9511534887217	7.76750118361488	7.94920311782651	8.15762621252287	8.88776595232115	8.32566483879169	8.57775486802753	8.86963466569056	8.58388145042932	8.92676574804985	7.43209315117524	7.79277668985047	7.4744411101216	8.23870782537502	8.2787055503695	8.21862399643913	9.02089958031509	8.51017459453155	8.71764363152937	8.77320706174164	8.94517831781253	6.10892365189966	6.11922044815254	6.03909637810792	5.68216562907148	6.42522146667292	8.89302409021688	6.37903713353658	7.93953065761999	8.9653901111968	9.9933451042329	9.73950359232068	6.74451215481484	8.27961106350985	7.9963718774224	8.27164666514698	8.55390032629514	8.25757031903739	8.13063044682639	8.44355634307635	8.16501398659607
Adcy6	8.82422672690352	8.4714919501038	8.38117353454358	9.02558086488957	8.99006917640867	9.14459648037199	9.05301031082545	8.93333287348516	10.0332535980169	9.9885926753958	10.6213772803887	9.94957244309111	10.0324109200733	9.75065177215257	9.45614924360419	9.6927139082521	10.416060259489	9.59479025812512	9.4700316095627	10.599386199562	9.88282571827614	10.4253653640794	10.0029655156579	9.03986741275526	8.9392467487202	9.1051424616184	9.997636973824	9.47313420211098	9.83728921249298	7.65463427507293	7.6341479718863	7.90014799547812	8.15196056980812	8.48393391063841	9.28037959365817	8.06899790907118	9.19916661071418	8.68379933383212	9.55915469783289	10.0243074797019	8.30141688786735	9.73063709952316	9.77463750825506	9.71060025094655	10.1057939507258	10.0829167486518	10.1065421529457	9.69372818235876	10.0059426350291
Adcy7	6.72258064574684	7.1280672720796	7.45479633259443	6.69408037784113	6.56604998889032	6.72114160760238	6.37647135836244	6.77907342301283	5.48156348691389	5.55368323163707	5.62994149960215	5.659229652576	6.28959256028846	6.2074779072904	6.60556253807818	6.76756270925033	6.4920953969436	6.06883854583431	5.54889610464022	5.39511002199975	5.73087061117264	5.97728647574345	5.47444379131803	7.49871889517702	7.1043717330665	7.16067606684287	6.18067459834791	7.29899059838705	7.83041679695748	5.2030895325954	4.76593667872257	5.2041654896228	4.87588004051416	5.0467683653409	4.96418851050979	4.84987107063071	4.57393264879557	5.00708132307338	4.86929544749983	4.84068032279766	4.59725972665391	6.50926239960608	5.66963298408535	5.82720055316037	5.9905920039724	6.0785195117178	6.23691841684385	6.14233938171209	6.00768542828971
Adcy8	4.21192876452533	4.26758504736156	4.23993210467223	4.08010844250881	4.22865355539291	4.08918819558319	4.22526620202272	4.39055875605191	4.53533871858155	4.39570824827563	4.38772021868343	4.49341787399233	4.31889958600663	4.48786335030238	4.55369900004835	4.47214280261253	4.25473798065404	4.38870281401757	5.07816829310363	4.36483588361584	4.75920430275762	4.31890845329531	4.41208824309804	4.24441904734738	4.28624925808853	4.16558045001404	4.25966337958728	4.45221681950602	4.2760912464377	4.2938670896157	5.29717231959646	4.49028123102533	5.50293564471275	4.30337171989675	4.25431272553298	4.43839959196006	4.67084149842762	4.78218275433596	4.33011445523997	4.11148830774639	4.71347294058	4.44079686379628	5.55978469831245	4.30356712522006	4.78338239474002	4.94563502733833	4.44560966866866	4.34068205787456	4.80809320475609
Adcy9	6.16553336113675	7.04848055327404	6.96228247676344	5.4594016128466	6.03957918947699	5.69853608314953	5.08783894706881	5.76711442263383	8.8692307429901	8.95583047845905	8.69480493147939	8.66508321021717	8.48157881184663	8.6145906315419	8.51114239349603	8.2322627147978	8.02160909058789	8.49513038402906	8.40502421458985	8.83678434967045	8.56145396333663	8.36589232305918	8.6355273370148	8.2143530415642	8.0245700741557	8.24097820833772	8.80159987895957	8.31265594768752	8.13826433466534	5.7697149790181	5.48781480752489	5.96130863902442	5.36636077307373	5.47536503929171	5.35268182169448	5.57259246213681	5.24497445525438	6.30148820302278	5.8540165386908	5.81922467764768	5.4325751076143	8.26703385452254	8.20834400656352	8.4324804627077	8.55638121159634	8.48119073692306	8.19391448503077	8.44776487335868	8.4763295703984
Adcyap1	5.33357515900656	6.00232697638921	5.96132192110641	4.66149101977533	5.61747563651636	5.33624369048576	4.60717179522511	5.11364800341525	5.47295435323386	5.5146655641888	5.3720040880759	5.39167485282675	5.49851041827123	5.4950725368675	5.45666729789876	5.61318698738257	5.17706297682944	5.21670719291806	5.58939649366111	5.41099969122632	5.77071901384899	5.3954555476445	5.36819429635689	5.25406045582201	5.27363579293633	5.50664971437817	5.40799182788883	5.33567396745506	5.1239047528101	4.53983205805892	4.63078081514931	4.95142891790694	5.0018061657719	4.537768801661	4.47211599788312	4.51061836689431	4.67456461544721	4.24479158316277	4.61684301567422	4.72003665855799	4.85382551781465	6.00536426386345	5.56538415008452	5.52306543507563	5.74812537966196	5.31310018917678	5.68302900229946	5.91995516516353	5.5710480721273
Adcyap1r1	6.4059254085492	6.77940700028803	6.90996022985189	5.62532239659	6.05575187137697	5.8002098493082	5.51062555097764	5.72078976828494	6.32602687216454	6.54283083425062	6.29125586249718	6.28740257879316	6.33742696566315	6.48113080318697	6.19121499567903	6.39818422681481	6.17331520941662	6.35141757818772	6.62441959148692	6.26454765254192	6.50349411342806	6.14543217060475	6.3319293209474	6.23016293483778	6.43992655102497	6.52708729088718	6.3988644766042	6.3170472695339	6.40819022019236	5.64712116854217	5.76088900943525	5.33688698303362	5.78511865406631	6.65027394560285	6.1394671576473	5.35833476872943	5.95442956544254	5.80829257423293	6.7585908212943	6.3201645712872	5.545572980725	6.29571704430815	6.4890710116107	6.1750338543048	6.30051696109492	6.17939794062159	6.52578065153142	6.34430880633328	6.26590861181027
Add1	8.27928068104807	8.05010057541956	7.9271447802155	8.91044314782939	8.0077962412224	8.77400739359214	8.57761008156573	8.61107046230864	9.84574092962204	9.48876847507023	9.91162873692906	9.74457203375969	9.69585517443976	9.97776359524836	9.76625069620652	9.6012464800867	9.81852060174593	9.6829446232526	9.70163193124867	9.93357793946437	9.76821468449593	9.8189310623327	9.85666256918622	9.94139053981552	9.89394867758069	9.39321309993652	9.87558121702659	9.764559240198	9.94548952299572	9.59414170192948	9.71338146663226	9.82699558675422	9.80471065111348	9.86860608219562	10.3722759481958	9.95723605148535	10.345738731557	10.5293226576697	11.0271318255857	10.8977313993517	10.0983907785962	9.0300364482824	9.46432509794226	9.39846374871565	9.53408314957482	9.64089653819478	9.19980755188283	9.13902394797605	9.49030711449914
Add2	4.23008545331364	4.07649307550873	4.18872995559835	5.16985895135242	4.60120267811811	5.10770641220904	5.410693259026	5.74793250087403	5.7575321925117	5.66160694129681	5.66003419311487	5.94181888153366	5.72997724936606	5.62044863821466	5.63561713824196	5.51098796317775	5.46210671568583	5.56771066313394	5.68924965201339	5.85052739752428	5.72875078072765	5.56378420381444	5.56185781626984	5.7344704198782	5.539161000841	5.57341343457423	5.71146362413215	5.59064379895701	5.48726212613428	5.24646143419763	5.27052793633614	5.29756163396111	5.0207231696724	5.21766141040233	5.09835719141303	5.1681906783593	4.91271966625923	7.1188434950161	5.24668005878657	5.28469636912901	5.279829649875	5.56309286255986	6.4374501746349	5.59233616013482	5.74562299971986	5.58688942963821	6.1143843869102	5.7553432810655	5.77844782207699
Adfp	9.145871056421	8.39564006657776	9.03192524219953	9.08739597189576	9.09136222537532	9.37638909393383	9.25349818328665	9.14432853597288	10.3654395075368	10.6868334441421	10.5239004085382	10.3843779193085	10.4096302397534	10.3457465969641	10.4675804313068	10.5334868944079	10.406270028815	10.1680737318818	10.4096434300227	10.1531259835463	10.2474855067295	10.3677671889835	10.6321289814619	10.4802476730511	10.2397236258594	10.3759061651155	10.2957775125382	10.1852390132685	10.5511035595462	9.36411245838823	9.71778610799334	9.19969877887744	9.69708246174683	9.5318403146247	10.4404722876266	9.98077201151721	10.1669559085826	10.8893576473294	11.1071751440481	10.8454511336332	10.2801641843555	10.2850993796419	10.5178881828212	10.5562671212996	10.5897381634533	10.4835989727317	10.3300388518141	10.6124234987863	10.4906562574419
Adh1	6.02428389102717	7.22835017267728	7.11593968543882	5.58217103867402	6.50380677670237	6.16796251137046	5.66989089149487	5.80903068602988	7.16761022680907	8.07023944181587	8.11135441764496	7.54206655737424	8.93042290403808	8.42045481686581	7.63709478848636	8.15329728164698	8.65759187181045	7.0872013870129	8.65338273406967	8.7997543043481	8.4556744907126	8.9929956018853	8.38326679201279	7.63365460218055	7.88540583558882	7.44684487235906	8.58430232014033	7.10891594002678	7.55223647666518	5.59480329846593	5.47965172825734	5.64106257311293	5.28129493125874	5.27525577835626	5.53015132050452	5.60608102713433	5.19501900597079	5.45936473658188	5.52514442876442	5.3269522969852	5.62092703899805	8.30463779513796	9.29998458123561	9.16493946614816	7.93220942263098	8.28027068342283	8.90573625218351	8.64455174212986	9.00763311562763
Adh7	4.39599536817556	4.83332095274809	4.70451580757248	4.45490320791434	4.23080225447907	4.20999587897849	4.65164108171881	4.30906853030094	4.9576372074497	5.5014660481384	4.96633228248375	4.88100445055273	4.92484332462409	4.84307560510485	4.97633465019798	4.85726270081558	4.86158634357137	4.73469523764404	5.11643642797023	4.74194945941714	5.15275928262785	4.75657190668408	5.18446227100256	4.88905153666474	4.96739977651457	5.23867092849029	4.94297262316918	4.88132963542064	4.71111065275053	4.30179205385194	4.83480831163729	4.56598839395281	4.42826565050461	4.5128994169638	4.43997322714849	4.44778804217264	4.44503765686524	4.62390262037947	4.27668395738984	4.24417541790036	4.45336769742671	4.64398543884234	4.73976860889876	4.61202577464661	4.7416986023531	4.82911480878401	4.79479574269115	4.61353781131734	4.73934525874238
Adh5	10.7776992479782	10.5616965930364	10.7485706351421	10.7836698274684	10.8104697658025	10.8488743126336	10.8417574624617	10.8115741722732	10.8733489834977	11.0720908564946	11.241962230385	10.9758067321393	11.0159114699154	10.9312702341815	10.8639886886743	10.7732309458465	10.9579837197685	11.0783396737389	10.5383925868184	10.9698909799816	10.5652871918398	11.1290296747733	10.9743346395285	10.9527455158878	11.0149281168895	10.9165245301989	10.393759429825	10.8280811807885	11.0369719773204	12.522376252956	12.5930839258086	12.3403066189897	12.4073585748039	12.5126150877377	11.9151666708288	12.2692558162068	12.0756529192854	11.8901256450731	11.5422753539948	11.5876810771798	12.2741916064111	10.4462261892931	10.6717669793715	10.9038220591555	10.9060614234638	10.8912921186915	10.6469101674864	10.5766141358404	10.8037814405944
Adk	10.8775316736925	10.8562088478142	10.6181559567243	10.8594451285588	10.7244857744736	10.6034253255061	10.7749846849326	10.7876842104205	10.8548639667675	10.9767366909773	11.1107574330628	10.9649466640631	10.8848448295057	10.8064898932245	10.8490094080421	10.6742332977087	10.8221505378365	10.82624870243	10.8024946813724	10.9952663737253	10.5316031601486	11.0316107623755	10.8464790383503	10.6479411045346	10.7793628022929	10.4441446099303	10.3343132158234	10.6567266535004	10.6351911488486	10.8116752450451	10.7230640767278	11.034009348588	10.7591396260915	9.80681763347862	9.77126125350118	10.282687645246	10.155135996366	10.2805244138479	9.99044974487344	10.2298500737745	10.0329734935629	10.6603921851602	10.546771852589	10.9256678864237	10.9494092227887	10.8702128270823	10.6880359772893	10.9177297524493	10.9792936979726
Adm	6.26930667208026	4.87663801281339	5.62456492062259	7.31968866486683	7.33169277526037	6.92649898642395	7.67436505839014	7.47612595451756	6.34060415506253	6.61263772118549	6.43570574559098	6.76941418516638	6.69179905847557	6.80218626171309	6.7248590094248	6.72106014521963	6.39721375134035	6.88566992063618	6.72035715581276	6.55154207702682	6.90227040834214	6.43609711845953	7.59706267514137	6.59625202863026	6.85147178896649	6.63549546721767	7.0183642765448	6.77215478161651	6.50652678178572	5.66314509344269	5.04350053726552	6.43412503948059	5.5077589456086	5.88973352092388	5.13981700381252	6.55792511071419	5.71414641342981	5.98101844829941	6.18511969617661	7.26430059377361	5.623153412091	6.46700386076726	6.97206733724152	6.82825444738884	6.45437687209053	6.06016185852972	6.50890797026675	6.71933525737375	6.40153536534675
Admr	6.94045068185026	7.33269389506356	7.8025350605169	6.52422613108383	5.88892281598836	6.44315328325684	6.0765257153486	6.37758452535703	6.82907215005655	7.15941702736499	6.70580441824612	6.5447864471921	6.66589445220345	6.66142492428756	6.55822393482142	6.80397155194655	6.67152444710368	6.7279345824773	6.84861240324636	6.4308738353257	6.77600474481726	6.8138054917375	7.0650913401617	6.85935078996892	6.5200178413149	6.95962161302107	6.96456489559197	6.54360246921642	6.14000885440508	5.56580421532203	5.57707789523132	5.61745677818655	5.2779473695763	5.46827786318079	5.45158975562114	5.71156446345652	5.42904331037209	5.91216709516189	6.31209672886015	6.38756801729275	5.55770655854197	7.33967336597479	6.50385496350302	6.81996269144619	6.59313803505988	6.16320569186429	6.50886689877999	6.97365001953115	6.73776552760424
Cfd	4.53953957272314	4.20294955243748	4.35099770946897	4.47946686966876	4.30931848397489	4.65360879457426	4.665754712667	4.81604362523803	6.07523310066848	6.02454976635492	5.97812142303242	6.37952953773584	6.31555426876719	6.36782668586718	6.20217504276768	6.31365829565464	6.00626364558672	5.96142663869111	5.83702112177238	6.15753883489562	6.80865982536491	6.02828096035996	10.540725274442	6.27061338462904	6.2741950631232	6.54229893104256	6.42810616767136	6.43428864263689	6.20638164500143	5.40797934807156	4.72490803002152	4.84124003084139	5.58863591679953	4.9871503251305	4.73282621141391	5.07043793304387	4.7563378772543	5.01610808701515	4.86835137346443	4.80533826565187	5.06824276704184	6.39518593642533	6.85076205111961	5.51689077122181	6.01356632841192	5.71475214784876	6.77082391460545	6.35832352628549	5.79798369901368
Adora1	5.12925977093747	5.17759715966136	5.1017960997849	6.22418750565712	5.76419572153688	5.13939041136955	6.1545438941808	6.360167163388	5.99892477365192	5.5633838718069	6.02713644643032	5.87047629329343	6.00227582229961	5.91576697177262	5.88781546689259	5.7354663891337	6.11317691493338	5.54935072819031	5.84578952680488	6.18426183527287	5.90729484242514	5.87373274299781	5.99959401816516	5.66193687665699	5.83594877596609	5.93769518714554	6.18955367671868	5.70125408115668	6.08759992097596	4.93678444001286	5.01763538952619	4.9348032213831	5.00726535152671	4.70049606580262	5.15427491769592	4.74750019472103	5.59159690785484	4.94846859803669	5.17775412816467	5.08315599165716	4.86364710456011	6.3426861806063	6.30870845379036	6.34130134850095	6.32796053390628	6.35679590829737	6.26491300203956	6.12043081839738	6.17906131096272
Adora2b	4.99608789689285	5.93231173408706	5.93252551977126	4.0880592168745	4.59460390077201	4.47265983059366	4.09026202523214	3.99128975195177	3.9894028044916	4.05320973275064	3.98536981335654	4.24324527089761	4.07566167656282	4.05030978364516	4.03739353413196	4.04314788256823	4.13696462302748	4.02493473522734	4.11428531953924	4.16271106562794	4.08018236626391	4.03151555697316	4.06050926062586	4.03208684357075	3.99265462761255	4.06950007507061	4.25786351599143	4.17856783938082	4.0212279139157	3.96353188186437	4.80988647540216	4.11593857533532	5.57812435960542	3.92609982483211	3.90057021316786	3.94560002275578	4.09149704224716	3.96384075144497	3.90759071608666	3.77623018889333	3.98286533895241	4.10644830842185	4.27276549193979	4.06669570605768	4.03845324403235	4.21786892635979	4.13125202618734	4.18359872905971	4.15845318355564
Adprh	9.32382078394937	7.25414482178895	7.50664075080183	9.32511598960227	9.11552777130177	9.52719779617428	9.4357447686581	9.50498899177908	9.46765226691709	9.51156486277302	9.61009525493784	9.15994583676712	9.36341149086748	9.23823848658224	9.38913428117945	9.2964377668721	9.55893953213124	9.2434450417546	9.03957892947631	9.21347287985393	9.15177996236158	9.45622812063493	9.22282748561997	9.40864725442349	9.32069317999838	9.55703015994016	9.73867321309269	9.39345530113353	9.5513505673024	9.70071595275957	10.5814075076963	9.46616802938703	10.3484740290028	10.3670209576239	11.1232498784804	10.0071351466195	10.7188213039395	10.9253151706983	10.6093846138702	10.7935994920453	10.8102413287508	9.04538144953644	9.12377590003094	9.08107163856552	9.44189665690031	9.41529679740808	9.08531288692274	9.04028051592615	9.15381079516733
Parp1	8.53704041649526	7.75749378708432	7.18226252527776	9.03202647210942	8.4064818387516	8.61241380243923	8.9260493259404	8.93201546426032	8.77862543781645	8.62757636988218	8.8736293446708	8.80616382767823	8.83113556163743	8.74178399867643	8.74119989832308	8.59787900277825	8.70943499890367	8.5968340842132	8.6506309978078	8.82403405794397	8.24774488965181	8.73347884525179	8.7156749906101	8.43052912060234	8.70366373282205	8.4275073750315	8.67112307470285	8.62464151366998	8.66438168442859	11.0298935483259	11.0030604945627	11.1516037071369	10.9532548780305	10.752166217257	10.8219141511452	10.9664557527739	11.0218473083285	10.4407051512776	10.535153582303	10.7149940548756	11.1516750281721	8.43354003875641	7.87638743302907	8.547359582951	8.62555323189224	8.64867390101158	8.59665384455268	8.51744696670892	8.78873022819621
Parp2	7.62517741996318	7.28704462702552	7.46352049525987	8.71971112664379	8.4565902146882	8.70574475473514	8.82264400190006	9.16948726477478	8.41716416130904	8.3287884050582	8.07498133095274	8.39053643315041	8.4474022860228	8.27229172607486	8.50376956182556	8.43190928256126	8.26656515361952	8.33882818765022	8.01186987951441	8.38030028793285	8.29335381714989	8.18893043168268	8.14126859270718	8.08247015426813	8.1145371103357	8.53286572066604	8.38690683934384	8.5061250136106	8.27720711924112	10.4404104648594	10.5063859223692	10.1432312206146	10.2521528389962	10.4082650921316	10.3090456275644	10.2451711593433	10.1923896806456	10.206176704908	9.65780000536975	9.7260540051557	10.4840437940706	7.93989315690302	8.78939029633289	8.19057480366339	8.05546836135122	7.95310618532561	8.29187434391254	8.01543791483194	8.04740104672179
Adra1b	5.23756555814656	5.03708678016498	4.90356190298437	6.36243547428827	5.73815571058798	6.54340823040686	7.20925370822712	6.90914860623991	8.3053235810352	7.7870695260564	8.08137049026146	8.34445887254524	7.59347056102959	7.81016401217992	7.49482270177297	7.34457792539934	7.40981947203248	7.65261643486549	7.17347440989884	7.92163754057407	7.05322586074173	7.18914898073278	7.66716293120886	6.77465737977649	6.84845507840035	6.76959653713527	7.40559439950237	6.91427086572467	7.1025396628039	5.5935245942352	6.14325408373065	5.6398289266037	5.37503086692762	6.01101654171368	5.64081804409099	6.0356261981787	5.94841314083936	5.82499480162638	6.37383361345154	6.1133500594498	5.91609307701709	6.42488194953262	7.7052179330037	6.97170044964726	7.43322541412542	7.93685418417637	7.10581480693862	6.89344647915732	7.77063261504615
Adra1a	6.31559895934234	5.73404466520551	5.82306949976236	6.18489034104522	6.11562580572837	6.59161586935382	5.61129286148056	6.08875424362306	5.71647910133872	5.88395849513286	5.73200008572367	6.15710431018899	5.989278701587	5.83251229837959	5.78665987211798	5.69971474218117	5.88342923745194	5.97552175675117	5.96377118734144	6.3567863966855	6.15363558154689	5.47947652476914	5.75535338711837	5.45558439683934	5.39026669060686	5.52856050717076	5.52622944492706	5.98032500117024	5.40988687475506	5.28246066736115	5.17116117499946	4.94325320414685	5.28436999069483	4.94022343703742	4.69205067715302	4.75595316984228	4.56641003797561	4.58699893360365	4.8191552804494	4.74169359989075	5.00674543283986	5.62458472152083	6.0049555039159	5.52192260940464	6.09582637934648	6.09479186027755	5.75810055754995	5.70447859049341	5.39079720065738
Adra2a	4.65688897197106	4.68008014728219	4.87286818717191	4.39099264463049	4.42709608359135	4.52150087563022	4.42777749310442	4.71844261112716	4.83468531786601	4.70894295776914	4.64521841405778	4.72903365596035	4.55679711428157	4.70694147170952	4.56585693116697	4.64625773576075	4.49991772345589	4.59069792193277	4.80641338435636	4.65373176763097	4.99904303949286	4.68738453262927	4.58621214752826	4.6909513358786	4.66850840161815	4.71009245490501	4.83037084505198	4.70541351351181	4.70007249678968	4.68070066614401	5.34527305245503	4.4585919703153	5.06615521243333	5.12608880667054	5.48448465434338	4.22331103065254	5.31396832762679	5.13994552177799	4.80576413348607	4.62995881690096	4.4637046817958	4.80799174403048	4.83579393314783	4.64412455069649	4.81901397836611	5.04250714867163	4.83978606798589	4.75930371311744	4.52025593475987
Adra2b	6.53296516986046	7.25336405442276	6.61786732590858	6.18296620908372	6.26671786380386	6.07775829627391	5.59692064558726	5.71061715621921	5.8472188056002	5.59267913107781	5.72524693081311	5.50467678620374	5.57517091277792	5.47178870653081	5.41503745539253	5.66266975488895	5.44539972978526	5.54859478669388	5.93834301882438	5.66135148189241	6.0135886103033	5.57525563952772	5.47192618277357	5.50863719205147	5.34844735141932	5.41802352480263	5.7260877096298	5.45307156274403	5.40808491959279	4.91359281212928	5.25716902006799	5.18451682680083	4.95081613771318	6.05008665676144	5.25852012448674	4.91593329929873	5.27936104029334	5.25279592695474	5.06977197197835	4.95231932085071	5.07842098976176	5.47543734340873	5.89419212103043	5.35850795927192	5.49171465869012	5.43899156680183	5.6975802217593	5.61984222093115	5.52080543048954
Adra2c	5.48029732611333	6.11614246801874	5.92497814889001	5.53920644060078	5.41724046995046	6.0171741997246	5.83248744744929	5.52601726887778	6.36557232888711	6.28614969073926	6.32928181470199	6.74784909248556	6.44074732011338	6.42799082899504	6.41699721393284	6.29106227604657	6.2782912548949	6.49192335332025	6.36338207552483	6.32551969952527	6.5611523706597	6.24510745082653	6.3496966270425	6.41462169095796	6.29312304366057	6.30147173655727	6.45042556795017	6.44627699414414	6.1560720091431	5.99366569504617	5.99630945124371	6.04151979389721	5.88233710981221	5.90586093460725	6.04838698553747	5.84985727108704	6.31321600974306	6.11977570662164	5.88983492249031	5.73346140020595	6.01368669808422	6.63600399716309	6.81041878033321	6.33409013290289	6.32554126909126	6.6220832193698	6.55442735225079	6.70763521414639	6.44318086433468
Adrb2	6.66347458050574	7.89887095396857	7.76256452407215	6.20540934886455	6.57252305313351	6.43072919520915	5.4484181497536	5.8958207792414	5.11221135479793	5.1318872792614	5.05097576855284	4.85752127044067	5.12776753208199	4.86687186910411	5.12197718616102	5.47213859981301	4.92194974512357	5.01206058672944	4.84096168192774	4.95508649570244	4.61738115991565	5.01592568487387	4.77557832215615	5.00031016397589	4.98726077432854	5.36071527142313	5.25180440359146	4.86788331985604	5.06607334807401	4.66071516226565	5.85980098286366	4.26309314519964	7.03398547248256	4.5429892287451	6.06483906959232	4.31250546289191	7.09602919308881	4.65871860338516	5.35448174973893	5.1781805752688	4.58166909368409	5.39940478667212	4.73858457788069	5.48658818748549	5.22639181295099	4.99391947616905	4.72648802451612	4.98126047031258	5.67001921792239
Adrb3	5.67961516375139	6.13610956380846	5.85013555236104	5.89762932585558	5.32181092891693	5.22404383038142	4.68862055105181	5.23222110246746	5.886930848602	5.76802330206869	5.90942935534175	6.02212603085145	5.76582302271099	6.12571897524663	6.01430520113721	5.82285836537601	5.73283097603353	5.85415630627121	5.86390370769042	5.97240886516455	6.51326086038778	5.809437740363	6.16507860045781	5.77497161053537	5.72333452958482	5.89808487906708	5.89382049394517	5.82493525816938	5.53252275120475	4.99118305430473	5.28893163929157	5.13191665176391	5.1895227035989	5.35447274488693	5.11226294665814	5.43357673456512	5.19674242175909	5.10769047326318	5.19872143919982	5.01045071253627	5.48993454178694	6.01049546403441	6.08262772783213	5.98930253636864	5.85711872941596	5.85934348899172	6.10093763857082	6.10439135942913	5.88194408768588
Adsl	7.48264071519002	6.93169550670826	7.34801227978458	7.85252146483134	7.8186128296016	8.08299560697671	8.14957379445233	8.1615604042417	8.7442298599253	8.8155102033724	8.8813817845117	8.91996361945593	8.82296917711653	8.72794108666706	8.74345995543818	8.36189429592516	8.6153899667538	8.8318312739877	8.59199967052597	8.84325990843544	8.14440694306677	8.76512286703295	8.70031773743796	8.6155905862632	8.43524199965197	8.49936282445162	8.8648745125753	8.5390686517079	8.73193086240945	10.2669136630812	9.78316077995687	10.2528008430873	9.74283604440566	9.78209079756947	9.36036838831287	9.95775820667435	9.3756835797495	9.91502089207177	8.99495167463116	9.05175783273348	10.145804824975	7.9857339380974	8.10236636747227	8.22690750901343	8.48529242881504	8.654020735996	8.09745881385382	8.3247990068429	8.45331298067699
Adssl1	7.63751338012959	6.18534142245199	7.12898353068514	8.53741285102321	8.60259864060319	9.0249167111147	8.94291973473654	8.73565029170128	10.7177525840538	10.4920417324135	10.887266564249	10.6819747582461	10.6222696267651	10.6189630195469	10.3633505471446	10.3798375247481	10.6478558238584	10.7081709029877	10.8749807775348	10.8745185464963	10.4900191842518	10.9504510175731	10.648665998796	10.6652975846387	10.798778495735	10.4795405837744	10.6918854414727	10.7403239849573	10.6168751398394	7.60437247482386	7.47413304904551	7.39377263994147	7.40631498571348	9.33490500786186	8.07500040686383	8.41028936384722	8.58147908239978	6.96945118699398	6.44103533154186	8.51134317662911	7.47807665980804	9.59320467759714	9.6320282612801	10.0225085231384	10.3283761096162	10.1599990726242	9.46650989752218	9.85927766315886	10.2041810209175
Adss	9.05119217121663	9.75341879255666	10.0752765508886	8.90041386756868	8.80271450610486	8.67023088302949	8.53654623732035	8.25255104904968	7.69067586738373	7.6889089648366	7.59158399768915	7.60906737267567	8.23055254501815	7.90497707645448	7.70537466953661	8.46398238787938	8.13268326911663	8.15041727022228	7.12036485865172	7.48780269381888	7.63585432512489	7.68241015568789	7.84658513778649	7.94990691918172	8.034643991739	7.88788530704592	7.86852743798849	8.36004180067677	8.31053054089915	10.7506100203932	10.9248226582037	10.9074776219268	10.8413004533598	10.7326827317049	10.5524561083224	10.7317086936771	10.5050806034614	10.2389705028386	10.0967209524601	10.0714709947355	10.6236684494676	6.94109409755463	6.74586040159157	7.4181528216928	7.029666771326	7.18948844877867	6.41774551283656	7.15515783442444	7.18699037306478
Avil	5.8542692476936	7.06107283285637	6.8720655585526	5.80823792801533	5.5006690521307	5.89360667646193	6.22519714118905	6.6460460128305	6.44010910626881	6.52599921678037	6.49959345477703	6.56519812530462	6.28752207394965	6.98142555542012	6.30408832112563	6.43632128761623	6.48902353825036	7.00585101196509	6.66217326741692	6.24918518565685	6.48850207858521	6.07353490014767	6.663936682889	6.18360774879785	6.30176401832265	6.57470656134261	6.30208879198907	6.53270380621204	6.20218440478112	5.40943763981497	5.93240074034552	5.35530046313488	5.736023118874	5.24192817750865	5.75482899092954	5.79183929812742	5.303615400017	5.71738188546088	5.56045439065304	5.23647007980152	5.63698974342818	6.94133926333282	6.80893281440745	6.62330295993602	6.5728063148732	6.48902353825036	6.71579561205698	6.88320923932612	6.6392275728545
Aebp1	5.03833658379191	4.51199133038476	4.65803504137273	5.33239337278052	4.82210671318473	5.37883867085806	6.26313320632178	6.68068606162168	7.17225291176144	7.0854443592495	7.16016819425636	6.96830253089356	7.46915976004486	7.8261636325631	7.55692657584811	7.74351691639114	7.544303727444	7.25687417603057	7.44390560530214	6.9728575375913	7.30296834487919	7.36385587856057	7.75882292029548	7.77533707137253	7.58288654030933	7.71496256411964	7.64113973354039	7.80107789215059	8.0216018881952	6.02439683084577	6.39077390942358	6.16766096033253	6.27112644274323	6.73744129815975	7.28805878454071	6.14019881144601	6.57660331308133	7.26348388245034	8.3154843071334	7.92623852185623	5.86519415817775	7.96939996969036	7.56273219144211	7.4947081696942	7.31023766942949	6.99455105488938	7.82065557563972	7.52100383556506	7.1692653580697
Aebp2	9.02066243494174	8.23475019241826	8.6099380860158	9.06899725633707	9.08450334381057	8.97926224961643	8.98198891863162	9.00872258473676	7.15251066188431	7.18560569491725	7.1931059332563	7.30994673312124	7.41853404725789	7.05617178206924	7.37428092956662	7.19636277664075	7.21827036059302	7.32859801569222	7.11132095322534	7.28735598073057	6.98357785421797	7.3005903120557	7.1378127628205	7.60648467359156	7.37713629285687	7.41613514801781	7.10231646008358	7.50091096813236	7.47664961136072	8.82441536918532	8.64854283606494	8.92706911644315	8.33555214822821	8.51798354329167	8.22752161935502	9.17701235491669	8.40749464879574	7.90687775460176	8.15601231158338	7.98350549989173	8.6545553666611	7.3888632711746	6.99738986543142	7.60003153119849	7.3427895314791	7.32895886674898	7.20327782581341	7.38101130561551	7.41582368773867
Crisp1	5.2242624256483	6.5046400000632	6.25944675678599	4.27231595380194	5.20446538017656	4.29097185173064	3.67320580400507	3.90363231212394	4.97188759581951	4.99298713031234	5.06717100007435	3.99503616692029	4.13758235270122	4.16830134047464	4.41254649754963	4.73250436775483	4.4604263816584	3.99710312294299	5.83810523484125	4.02257918670123	4.76156157029533	4.4048199012318	4.00989040910961	4.24077054962689	5.28612171208483	4.71672880696213	4.06222010932231	4.01473599043234	4.08316188753345	3.57428896742477	4.18482868184008	3.99158954062892	3.60438149235812	3.55826343312173	3.93507280103819	4.12108887346275	3.81819249880462	3.68809570446782	3.87883204540028	3.61503887336374	3.68899671467019	5.49499258615156	6.09684886255342	5.58301948205127	5.67972545866507	4.17051909595301	4.08112732081696	5.26157506333947	4.38987127929104
Crisp3	5.07621366005263	6.54224092640109	6.55027608370537	3.86047958607101	4.63374443600004	4.71948776718563	3.54087723119372	3.71510254233388	3.59350029407554	3.73244239953698	3.63195908550691	3.69844906726387	3.56386484461745	3.56699336462408	3.61234847864714	3.69966563280701	3.60452645221354	3.58447208319935	3.87357168132957	3.70159144771293	3.93669927406841	3.67959858571695	3.59216011353332	3.534656305651	3.66037584096857	3.67979754319214	3.70096748984047	3.6100052643735	3.5370153117575	3.596514968529	3.81647805577023	3.69852613578279	3.84258353835235	3.69397160270434	3.74423104775888	3.90998407128447	3.65997669209388	3.6586311976661	3.73490857624232	3.61648026603759	3.74488911627823	3.8621518179043	3.60668532176411	3.77876890360915	3.59659193923556	3.76058408899303	3.66137741060462	3.68985329392935	3.62982462906604
Afp	6.03010724014435	6.46648764028534	5.85245452302398	7.97889665108573	8.6024462984605	5.93039277274263	4.69465945695794	4.5494739398061	3.76137657042566	3.84503708414499	3.73300477738082	3.77017850791324	3.69273422549017	3.74650765079628	3.80568725140067	3.70526984944399	3.76682360614838	3.76072250182333	3.91158383459345	3.80331399563889	3.9097716592024	3.75879187785131	3.77452283824065	3.74983800731517	3.72017622528209	3.75031221365677	4.02922588627301	3.80593505780145	3.65063620901324	3.76143191876733	3.94306385549331	3.68956809145246	3.73680826107186	3.89123530427618	3.99239370945215	3.84026500658621	3.82821400059321	4.02539175806606	3.77049605341096	4.11871483249459	3.83651087677384	3.85886697471212	3.92334796027014	3.72505166143275	3.78029082442007	3.78511344898227	3.75231275526644	3.76254401193898	3.71882419385791
Aga	8.58361567235127	5.94125918276459	5.93509659360713	8.9122424096252	9.02282915952284	8.9556178223016	8.99992417972408	9.00811748904298	9.31740775909573	9.6194467577239	9.7251166616587	9.37215963539563	9.56792885066488	9.14717155314777	9.48524801489969	9.17909416447185	9.32427464917459	9.43453291169367	9.40770311553943	9.57571991613177	9.21745942665212	9.51300857672853	9.49770872277836	9.44607222244863	9.57060173818852	8.92304171785538	9.48216642596951	9.19839363153211	9.45274215361667	7.75348148848782	8.0377326661611	7.97158495473746	8.24077927464476	8.19838885834409	8.27879844171806	8.25600435972976	8.48369812189695	8.57464561319961	8.69967004807947	8.75375017211749	8.29279180462597	8.9836603963319	9.06884597562988	8.98403694564831	9.3556638632937	9.39228489253127	8.9911543946934	8.89611899025737	9.22030845315934
Acan	5.08771260670607	5.53292926740333	5.90238626961274	5.39996913641711	5.66366229658536	5.6651645798286	5.55903424310412	5.74388099759756	5.31002045548958	5.8803315581711	5.85093350428116	5.74558880636184	5.17361534940655	5.73030248499912	5.56423445824987	5.68628080862095	5.76578700180132	5.35168268247605	5.71928968842606	5.39804843139403	6.20310313005541	5.43432830065394	5.43060977204085	5.37939359794734	5.48637349044814	5.5463206752221	5.26895326745841	5.13983289885543	5.50301701275711	5.12230584930891	5.08487455012731	5.22608229829701	4.92492288438007	5.11914271278121	4.90610430522208	5.00281958693896	4.8090167240177	4.97939493233083	5.11479471111946	4.92545760152828	4.97851798980173	5.5191098733434	6.08818600551357	5.53766380399248	5.61482643203761	5.7124528265524	5.82934410898287	5.8433883856093	5.71689887318947
Ager	4.78998211430996	4.77291325283039	4.65969387442916	6.03761761122972	5.27376615137273	5.94163006343792	6.28720962712458	5.85540063517859	6.39482543725655	5.87708365737716	6.28319783840489	6.63082012290375	6.24427488807104	6.55117531417864	6.48065722144303	5.97912981324523	6.26661051887957	6.54038373695735	6.04019349856136	6.36542155816803	6.36878522833024	6.36716432555532	6.31980394444494	6.32444825077816	6.0319568712866	5.96648059905251	6.36668914317991	6.36697822992466	5.94404318172192	6.09563770015328	6.3765901492322	5.91953559238299	6.12202414614466	6.39553101392685	7.38623729011569	5.79972901620584	7.29428176898424	6.99123134793562	7.35024154427681	7.48329566890921	6.40404755259066	6.00501940373284	7.89883157663322	5.90592236345489	6.38746685417142	6.92063416117426	6.74516470558275	6.51380844623275	6.35615987430922
Angpt1	7.77770102268344	7.83652160710022	7.07350838984342	8.00493363102318	7.47068000857664	6.91565003108471	7.8991506300015	7.93121157147725	8.9312674875888	8.42930310278494	8.56962697506183	8.80180633772201	7.79437025194217	7.56326784017453	7.86836576032646	8.03321292872483	7.68628013687038	8.14047418218063	8.67781135453026	8.76954302433425	8.42056760849742	7.91763910981848	9.78844073807026	7.5645636459185	7.57634798296584	7.12913962223902	7.9177726877389	7.43350282620041	7.40889367367916	5.1358588903992	6.3534592996063	5.02258316521583	7.16230385872667	5.12458330355264	6.99712380658254	4.76174368893818	7.43364665795952	7.37110306954448	9.4444892066874	8.84950989485489	6.41110848029649	7.85336617847816	7.46526991084822	8.26579319909526	7.99910970589675	8.25837394553256	8.09110163778558	8.33224841346848	8.11536332119577
Angpt2	5.00650681100468	5.12943947530269	5.0242781926329	5.11952554163869	4.96601135992849	5.31033280022776	5.84897462355841	5.73905127583765	5.40130306700875	5.25877024894734	5.35450431097723	5.29452965091414	5.10365010169482	5.23906426343252	5.22782246088094	5.18534811866285	5.12873387287626	5.02141086079135	5.06982927405849	5.37450881840711	5.35316545823544	5.25697465454512	5.373348909831	4.97024772996006	5.14182877257399	5.05977874722644	5.14559363353332	5.32077687108864	5.06736881796226	4.29401927211707	4.70681056572013	4.42200676061863	4.24173156769077	4.67617051662018	5.1647215447318	4.52595854052423	5.04658866331983	5.7020042514575	5.56726216977094	5.54412162757448	4.27036512378157	5.14562210908862	5.37202981104532	5.23411680602255	5.24631197751943	5.38969850914025	5.96103318208856	5.35050713674324	5.33181708341545
Angpt4	5.33522665657712	5.25871580024287	5.15836592723153	4.71093151686346	4.53256656146585	5.18797759119605	4.91764378269457	5.96068426607449	5.2828707516836	5.17072612145222	5.15464747846954	5.23838893267878	5.2747717205578	5.05799062233988	5.4056367023001	5.00964505999	5.03163120605541	5.25389197502918	5.62049717280186	5.57313402839245	4.86018401495663	5.07945046611344	5.40859774143625	5.28407234239311	5.4191115073679	5.08008184153051	5.30848268031588	5.22457497756239	5.01829379178484	4.74640188696106	5.07859023088915	4.48333398211992	4.53396428405318	4.85044116769524	4.69079100021813	4.57738929213949	4.97243279792561	5.50648547582552	4.88366193950011	5.10806060773862	4.9230862255451	5.22166812030814	5.47627382950762	5.14813465059448	5.35652010350605	5.32028838487275	5.28833603707526	5.07192520365767	4.80976753320087
Agrn	9.17309142718775	9.28926152778216	9.21993384935627	9.19294773284047	9.25622713215031	8.90921265847319	8.87091573720479	8.8490379255813	7.92028872695841	7.81746416194692	7.93908193602701	7.87261177245445	8.1172828757629	8.205953193683	8.00396858463735	7.84256140875422	8.0083663318091	8.04756255280716	7.70912238965432	7.99833999197672	7.9162851757143	8.0193507150207	7.87479685118554	7.96816053146136	7.63169663391801	7.77423236804	7.94770451395054	8.09087254239536	8.04552028582143	8.24114607285285	8.4992960485278	8.07959573447667	8.62574443480171	8.6903921192562	9.10268228103496	8.34307444616434	9.10923251548828	8.54680608709663	9.05180195969193	9.5339341676761	9.11875829396222	7.37515953494593	7.86792154747445	7.47189556082975	7.65045997571714	7.56424849965095	7.62626279965058	7.53513397568937	7.57698884215346
Agrp	4.64790651165169	4.50327886595784	4.8344403080338	4.16052851554905	4.37523856963443	5.03231874644258	4.45387953479425	4.21890453130011	5.16476636900495	5.18248429381573	5.54016207214412	5.23324768313626	5.41098995542541	5.4156119406859	4.9282776210652	5.02985355872507	5.15125547793981	4.99079324150531	5.37311824830008	5.53745504721952	4.63553841308247	5.12447414685536	5.66114625078547	5.02694149547799	4.99904185050291	5.38256146593012	5.49909748945179	5.07086037688588	5.11255759008707	4.70638218751529	4.99791293070144	4.91579344259971	4.36214278469417	4.55517833497612	4.70515677504172	4.73163048275335	4.60376161674064	4.57592303906281	4.49094700681161	4.39573305537438	4.52277480083364	4.45229864425016	5.86983058361422	4.7268832856982	4.22635037195504	4.75786406247322	5.10357524699732	5.04776606560102	4.89227020484394
Gla	4.9498991288117	4.9622440410061	5.32281912194921	5.62978611039053	4.97840684626925	5.59452426568261	5.73654975076317	5.64342690721902	4.77820547307029	4.54348966038689	4.74160446818484	4.84897221708225	4.78582347964848	4.91608659978158	4.91187402937205	4.92822077560961	4.93746703014122	5.06707914476356	5.08488138099303	4.88869871098836	4.95576835759296	4.69930353914841	4.9324355827458	4.93965807494255	5.00230365843975	4.89641871380444	4.69055852081778	4.89824735645929	4.84867743851274	5.66587260169329	5.51317636242745	5.7146492046768	5.60911653443025	5.77895977222015	5.7047030545425	5.6794049006175	5.68306791435744	5.5943607684599	5.72033947669916	5.71678621837796	5.42908018012883	5.09332354451748	5.27138223532887	4.97703989567291	5.02597118554526	4.88740352747974	5.09762690137659	5.33112504283804	5.04731146920179
Agt	4.6257306376108	4.25164252631235	4.29030750143046	5.6358807142297	4.78887623850685	5.28651601351362	6.05199754275032	5.88573098530488	7.15364772049899	6.79161805220209	7.17669050009777	7.20517999220563	6.98669711555602	7.27404955819701	7.29124788286201	6.84225731190613	7.37926890465591	6.9469327775152	7.23827563262551	7.2633538906002	7.57835114271905	7.07961799507073	7.61338415225164	6.80184372153337	6.59366104175903	6.6642920426965	6.60939511021856	6.85441773740162	6.58075560898002	5.92745704403477	6.14425638514371	5.96591813763627	5.94887093408556	5.62710297299804	6.22498441936295	5.9853983392063	5.76293756403064	6.44896806984918	5.68226569034171	5.59554540852647	6.05729846461282	7.30939281271538	7.60482032055954	7.38883716937839	7.23864184286272	7.49436672199052	7.35032530691177	7.08261016625848	7.19033825448869
Agtr1a	6.40086512451705	6.37003356965708	6.65624108780012	6.6484522273333	6.21823356436676	6.62639238093804	7.65160154493698	6.96264860792335	9.83570954365793	9.77882410009504	9.8459291506074	9.88575818533468	10.1273647434103	9.8474971884204	9.92058026506195	9.36091193931828	9.58139858339806	9.86477967617768	9.07262628987375	9.68536081212595	8.92378383852776	9.08624572406673	9.38554223223234	8.79611239070725	9.14003052431622	8.59132740662141	9.45883943133565	9.28408222222372	9.01432996556922	5.7590506409366	6.6154499400318	6.10498595784879	6.57346421331743	5.744422166119	7.62737724357063	5.8347823471567	6.92831553608596	7.2178374554823	8.18906588336182	7.40000209116031	6.52015515823347	9.38772352464825	9.00533761773891	8.95716955624316	9.67223620951478	9.40505489176758	9.69111641685347	9.18178121981745	9.16332116621974
Agtr1b	5.75761095185495	7.37817547473753	6.95300460256717	5.64564146735319	5.21701560858953	5.33174347685165	4.97751963565908	4.91361516023697	4.96689020105311	5.32445151286854	4.98487384529055	4.98538283746503	4.91231804510204	5.36400658781663	4.95819263507652	5.08603712496285	5.13701977687234	4.92591127399621	5.47207896698484	5.04984694163933	5.92413395104402	5.05287501245203	5.10885410432093	4.98643089301085	4.97273735817699	5.49847361488217	5.0148231169871	5.02752822975016	4.8483123982223	4.93930108364833	4.8614733050602	4.81570674306714	4.88388549168708	4.53215465973686	4.71020355286292	4.73663909476645	5.02937289929349	4.86409983126909	4.98487384529055	4.66016028433523	4.75429226330298	5.84502793714668	5.34653440999129	4.88199544152211	5.09702480570446	5.05909212388902	5.4224944053271	5.45843194997483	4.91769169056164
Agtr2	5.25967611535333	6.48559481283044	6.25163861747136	4.49738819171812	4.6730014512617	4.50248017852189	4.38022738427851	4.38296211341571	4.07016953046546	4.3750523508068	4.11395808985807	4.44769928110767	4.06430581233368	4.17208413395961	4.1873983653217	4.38285860322103	4.08686191298843	4.11496890674214	4.36351211777018	4.42270710392974	4.4212702719825	4.08660545607422	4.22795847515359	4.0204568044683	4.08234599313281	4.22207867269473	4.39387335155567	4.08369321824151	3.98647402319345	4.1454420376597	3.96340080748027	4.16511045200381	4.59522547179745	4.19159039172303	4.52711798021191	4.43300752685411	4.08690510448537	4.16677221012839	4.29542272736818	4.08404328741677	4.31479027695581	3.97413299229495	4.05573455899701	3.86604695541283	4.07931934587526	4.76951965945816	4.06862492684596	3.99415102565197	3.99401330131466
Agtrap	6.18156721281998	5.97133765618724	5.85939991908356	6.30972262127465	6.31287058910647	6.23563147791885	6.52626062748275	6.30918977804075	7.69526679230989	7.6659764789302	7.60320786251507	7.61878275528184	7.7263367392645	7.68204836357243	7.85897884892576	7.56353992215932	7.40240543647458	7.63805480142042	7.63631741474807	7.71355953665987	7.69183962959292	7.51255341375638	7.44225594808785	7.57019220675462	7.26045294498903	7.32816306927703	7.70503228394205	7.56853929361944	7.48593379492206	7.66631597616526	7.12417260026646	7.75686200002216	7.03491349161462	7.7939422411373	7.48172740831552	8.05788450327988	7.28829417309762	7.28410100725765	7.00303410852022	6.93062782793473	6.87500624073126	7.45566605831539	7.83092935778915	7.5142449694487	7.69030550900312	7.90327793751816	7.56626125715477	7.83830824909565	7.95725284027956
Agxt	5.0240229730945	5.40709602137752	5.22585502805639	5.16529605808406	5.39906634712029	4.94482141491	5.8054966280463	5.34194783363853	6.02408314074512	5.81523930301765	5.65114683559189	5.77608847658006	5.75628015493914	5.68461301489857	5.45135674108361	5.68342253935599	5.54228456173922	5.8100878283285	6.05642843325544	5.78112017310696	6.08528642543241	5.67188455442424	5.78125996421007	5.72053986479397	5.76949095046684	5.75484206874432	5.91338565375456	5.81631846337204	5.66164253316879	5.86078831394427	5.61210304047316	5.33543698833578	5.26463819243378	5.29496360278703	5.48193936896203	5.71763664460238	5.66704756469587	5.46142734505846	5.79323781792786	5.23607184709702	5.70138145347597	5.88275858402339	6.21880266897135	5.92720371864424	6.23024692827383	6.03167013368989	5.96526398389265	5.97405613699481	5.95460308471357
Nr0b1	4.69650577245607	5.31566747428697	4.92940192075916	4.44233383786174	4.30305636916629	4.58002909954031	4.21498638435846	4.79710871510458	4.78158331694167	4.8573592885372	4.46644918493842	4.66953716862849	4.5866663532176	4.9194305769754	4.61442482674438	4.73203389726468	4.63188009103112	4.90639557828419	4.6986437665123	4.77347327503035	4.84314759521805	4.48773713257088	4.54310788908989	4.74846608837708	4.62569806878979	4.87255413198935	4.77084061366224	4.60493506211907	4.51408504714334	4.46269576889127	4.36829640093893	5.78838336275594	4.54065635519541	4.49285564536417	4.27248577511844	4.51635240654181	3.9979516279207	4.30827295023326	4.44665819771908	4.05984278733761	4.32915207612016	4.66636599162355	4.83147347578605	4.56860757500073	4.46848070564541	4.79954305466584	4.80948532841118	4.48820636799974	4.55105289078561
Ahr	6.79637917453339	6.58733040245854	7.09871341569245	7.07292495433228	7.21604998945964	6.84963915909189	6.63775641364747	6.97531922620305	6.51212657610492	6.69278907013506	6.67239020752317	6.89583211426267	6.55428135085872	6.80012004145346	6.52263385402304	6.75357465190686	6.65890517135262	6.81073436974175	6.50500482849998	6.51406659344409	6.73526167211864	6.84579752651903	6.72743406756155	6.68964314131586	6.45173188200935	6.51109067194657	6.64674145406255	6.94801023594145	6.62412084901163	6.76622023196262	5.16101901562216	7.23738094319226	5.76854030891946	5.2948173713183	4.89081793728171	7.36803338415497	5.15655769398914	5.81636345731224	6.06066333534361	5.8511490037066	5.81058520086637	6.54617684997865	6.62614997045811	6.61633355182926	6.68662073744119	6.60919820966766	6.88934747694597	6.64526016926828	6.5573794800605
Ahrr	6.66812503099577	7.81236475029087	7.58524050728128	5.1252865260763	6.43883058543779	5.44116736926664	5.38215921606474	4.657327924975	5.50577291192767	5.50247334090607	5.35058298750829	5.56797368861254	5.54634132415193	5.13846272216967	5.61131603735874	5.176317156523	5.52194677010683	5.43902356453075	6.45215238725221	5.31378651633921	5.14425596307206	6.4367639064109	5.15495726365106	4.86146276515203	5.0854839268763	5.49209044190424	5.10435197242613	5.4310021740418	4.60517244906072	4.48451117270639	4.87984676906628	5.27510490564015	5.02041844155334	4.60662393376771	4.89328205642781	4.72095211692035	5.02249527705286	4.14527593044103	4.76570493479293	4.68412413569208	5.80138612162319	5.42644829316706	5.0976678075143	4.89748704495439	5.30952536392146	5.31639961962148	5.24196350165639	5.45974404720808	5.54208486864343
Ahsg	4.59649539667547	4.62633319727453	4.62341969457647	5.451786789813	4.75000440004915	4.78509009599604	4.81423733545347	4.63848420256634	6.45013889663746	6.09622867690718	6.15513895516407	6.28542843317658	6.18192912156682	6.30442423871449	6.31406531429217	6.22834213088485	6.06316545421353	6.24329770119229	6.3395207776604	6.14378488746526	6.72694689372144	5.98525513803847	6.92271205372815	6.20943416192352	6.01401622666727	5.98725359190753	6.31805345836062	5.95790062137277	5.88861381167581	5.42128278620257	5.43661766155293	4.67843838588692	5.03483745572166	5.22958903025945	5.09277014178056	5.04878541720565	5.35674616749727	4.96084546152961	4.97238046169625	4.92395626741474	5.15539840841678	5.56302127866202	6.33934519966986	5.78179703509867	5.78118872794419	6.13643333111096	6.33211021459379	5.78980268361524	5.60378483850363
Aicda	4.17985457568196	4.6366132754037	4.60827994484254	4.89396487278509	4.37805733495136	4.19538530187952	4.26033172656883	4.40903211578978	5.04543055090773	4.85290250706062	4.89090410974992	4.83939932889817	4.48108529285473	4.7876367397651	4.69313855510425	4.73774986891542	4.56567434313498	4.71876603167107	4.94881902259949	5.03410889705442	4.8243234805563	4.68802837145655	4.61624941703753	4.69368052715981	4.86777952186719	4.7729518123186	4.87508149437476	4.51447308708899	4.5769922366471	4.50680790616497	4.62168582589842	4.77943344349747	4.30323450556665	4.28295428098254	4.42175164562865	4.29842414360698	4.39435607187994	4.4190358157738	4.59222077696362	4.44394160530557	4.58350010439462	5.01551443846053	5.5679785882306	5.12765685281466	5.01525681836456	5.08658485793673	5.12340069828898	5.10807990367003	5.10295623762153
Aif1	4.65783398081783	4.6632656719963	4.81177356507149	4.55043570395927	4.58929266775196	4.20520753770091	4.59954175169483	4.59610252844081	6.25392495646266	5.9143678395697	5.71519391297422	5.83657253152452	5.98452473842241	6.24037964629138	6.33774716534155	6.73698130149811	6.31476771734493	6.10259240925423	6.0799250601816	5.77371414658956	5.8504047096258	5.85358019087073	5.70022407574293	6.14074995901159	5.88400125956721	6.12583012501151	6.35587823076011	6.52277482955387	6.37330517945547	5.16603513624744	4.57755747982235	5.2579742191353	4.78836689859096	4.61941724802463	4.52020670223654	5.0690803927776	4.76777044340277	5.15476941927553	4.82826010164623	4.70282682427692	5.01166326339896	6.26082464882169	6.09879003595179	5.84160132971942	5.93921870431081	5.827879872883	6.687805084419	5.96297699287212	5.97070291524099
Aim1	5.50469597070767	5.85170559810931	5.97959848424535	4.8505133011805	4.39715898012631	4.90266411251583	3.618735392725	4.12450622831502	5.59295687175092	6.19384359785449	5.9300374909344	4.74975480772465	5.45796307913064	5.47110387879795	5.6884208933768	5.67073626231986	5.3708247888604	5.23746863809174	6.36982208966144	4.88994643576772	5.94710347215994	5.31656339741282	5.36819429635689	5.14744074414209	5.94645688720471	6.16970967897263	5.01515710785418	4.71806709238884	5.16112094205525	4.64618261729541	4.65780745026932	4.50076969097408	4.64689940152576	4.53598311120653	4.5335692841083	4.67260440648917	4.88022714265347	4.10581552172234	4.43411793430438	4.78804159964195	4.38215369946978	5.26417856047932	5.43661059641067	4.92872896505238	4.91628861036754	5.34082889679773	4.82119573202076	5.11005002141763	5.02075659648481
Aip	8.31851723747834	6.50872983482496	6.50313163440823	8.98692455532786	8.6188308213075	9.32145739315526	8.9057623648798	8.93068008858292	9.77082182593715	9.52861869250525	9.66324686786853	9.54305897652277	9.73937305817107	9.7172850833301	9.66893881422058	9.35988640721041	9.7078768746144	9.4966029163553	9.55476552944462	9.6354181213583	9.42820768784233	9.59299275323831	9.58019237530485	9.67107076441522	9.62863052694967	9.39302796032084	9.85865394378847	9.80882917964695	9.71960665156301	9.3006144904067	9.24763611035247	9.1728164117332	9.14278498771771	9.38522073642052	9.24083391191003	9.22552428742937	9.30609805269648	9.34266481741725	9.38093201530264	9.4014278342348	8.82576880356216	9.1991246540579	9.57931433600723	9.22727986518797	9.6515488738002	9.62233789759781	9.327334452292	9.1566205362589	9.37732179567749
Aire	4.69271266558924	4.66530343958216	4.64707771302836	5.65323032617938	5.2069192606838	5.34811064911914	6.25531480369154	6.11575518681341	6.746117559298	6.64768225647778	6.58700705095221	7.09887797949004	6.92023118660131	6.78636010860993	6.39398658217252	6.53636986940397	6.15475086939018	6.65309754935616	6.72705004980914	6.66375173348336	7.26413634846947	6.46205540474806	6.70685916337408	6.74129557683087	6.38234881977723	6.69930039737378	6.9637299693391	6.57247493506819	6.35371793915043	5.8120137116272	5.974185037572	5.57254613890716	5.89140490657562	5.90998124483901	5.60130771578209	5.79394131171315	5.6715387198216	6.05254492806159	5.80347519306993	5.72152857519414	5.66759367327349	6.1243218540292	6.64608820035518	6.4121023548104	6.46266579062999	6.13388822610478	6.3451254126849	6.42233606127022	6.03081222738521
Ak1	10.4267641375149	10.6691791127506	10.0936885971534	10.4905964881827	10.3731907196691	10.5487631759185	10.3681160768606	10.3481233719982	12.0526373554639	11.970651045936	12.1987296321421	12.0495392056197	12.016701553854	11.8746089448901	11.8647640417848	11.8866632976344	12.1212999631756	12.0195352974164	11.9027388438688	12.0589689256892	12.0742957550941	12.0602995394354	11.9556404202571	11.3660640628198	11.671642649659	11.7979419108141	11.9421735713798	11.7922038980117	11.871187452496	6.99461122233286	8.33658250986621	7.1410018831405	8.33416550063725	8.13075420734595	8.79001253710316	7.47202261086255	8.64556101330786	8.30260097136618	8.58234278303905	8.96380524166844	8.27176066609886	11.744710396759	11.3629059845451	11.5112920335008	11.8953905422059	11.806840928531	11.9759857495065	11.3459361673917	11.7868667229691
Ak2	8.6889712437521	6.82973863924838	7.30906991679118	8.78860764918411	8.5352647362677	8.95327040255211	8.85532757211223	8.96373297575489	9.10601784568569	8.82441492795106	9.26675420811831	9.25594268688198	9.12030741497886	9.2164627021893	8.91357207219771	9.30308911598874	9.37710349830656	9.37821140433013	9.21877080932968	9.08024340131646	9.01675986134953	9.35429797238114	9.30994094202347	9.14836340040776	9.44360425185012	9.13787301795785	9.38878588134364	9.41305131889857	9.3327451499039	9.93196172704136	9.53589476719961	9.81494342995009	9.4720293413374	9.57485629904334	9.13585251839107	9.45501632465533	8.96259030496297	9.61037225500709	8.8149096741778	9.01567948249635	9.5724798773484	9.02883517063766	8.81917566010788	8.99599659473296	9.32288673707109	8.98077975078357	9.0576085020442	9.08807825943685	9.04802203551437
Ak3l1	10.8137498094717	10.7160263891701	10.899674241922	10.8853155089433	10.9916620885876	10.8215600331679	10.9026101644809	11.0088090731081	8.44314439270846	8.55680976284756	8.6510770628016	8.68466497100437	8.14133937672887	7.94173603813656	8.14702336473025	7.67617264748081	7.81535655815955	8.25818140869747	8.32888278907598	8.2844778885126	7.91026731512757	8.61686979555387	8.38716262908261	8.5828057690943	8.69627881247538	8.470293197897	8.96177158169293	8.38809789989643	8.46127492101435	9.53117261426356	9.55153298732587	9.81066676324033	9.72738465756959	9.31667712941894	8.84720126219751	9.30476284304419	9.30541882567671	9.31695295362307	7.31801101408667	8.32225741294271	10.1073490895328	8.70581448533359	7.91366326599585	8.4064138472596	8.78328707561475	8.67875109751335	8.61483215398098	8.33046029826165	8.77663404139424
Akap1	6.60232979819593	7.1308338778951	6.96371229046436	6.9948744317711	6.72405381417747	6.41753707230958	7.01074031402894	7.18978891064462	9.82334418762261	9.74756424701068	9.8182685476873	9.63759257885632	9.5615895840092	9.57164021775972	9.54789393661845	9.10903690297818	9.54784927981784	9.4520734329072	9.16447693226839	9.64417398199389	9.17366782940225	9.42931308107106	9.4410134159427	9.13026478622743	9.38934832539124	8.77679934516424	9.5298072706397	9.43779829002099	9.29113262920281	8.0155607413645	7.95272871459774	8.38285558065025	7.97706319082082	7.52174077079929	7.19038937705996	7.76423105433184	7.58474643340025	7.1682034180398	7.53822680343817	7.7857548584138	7.69765768494774	9.35189923519865	9.17528014438642	9.53854707998015	9.75407277620867	9.79559798451447	9.1074685369037	9.2601837589771	9.39121096775244
Akap2	10.0591237490739	8.74167772066686	8.69857960076721	10.2955494409657	10.4517855503629	10.5541957484224	10.4668803426691	10.6259387175606	9.42631425611137	9.33985151539576	9.62980355313485	9.5436267655734	9.76093443502874	9.68672850054521	9.61024049936847	9.87005823776502	10.0828033914944	9.8209254369759	9.16778965887326	9.64701836250002	9.29390412138408	9.69371471005082	9.67281904654593	10.4883322616648	10.2408881081535	10.2910109702454	10.1958630522249	10.4331556678139	10.5644084872487	6.13124753590846	7.73328247507936	5.81411789045744	7.82985984765433	7.69902320254866	8.60930407057363	6.6702061720251	8.81416897887778	8.5207825421095	9.42608529716567	9.8616464767126	7.91624738586166	8.8638746510191	9.04291759234713	9.14920246359507	9.49972688403032	9.50013664041435	8.73076204279281	9.05603993235384	9.08122436780563
Akap3	4.82851293194959	4.95896853511495	4.89577781410706	4.62618683387769	4.75233556307138	5.01331492673544	4.65361965161978	4.6686525702608	5.70051074457558	5.64037280069338	5.42659026606268	5.17120420571509	5.20799852336161	5.06705758744027	5.32622402456758	5.41930492728593	5.25250694100196	4.95797999955469	5.78443900140852	4.98419055486607	5.97946355384513	5.31732498189599	5.39932019531678	5.22713253368148	5.55131818031882	5.78550839434461	4.89946043257033	4.86727585358979	5.2142181501935	4.49988901962387	4.28927911172355	4.60387364938885	4.79821417986995	4.75951750157292	4.46269296149272	4.62169700710961	4.38477863166529	4.29271876864287	4.41837402200761	4.50449983725679	4.44004805155399	5.43760699998515	5.51917061578239	4.91548654487607	4.96059533197293	5.30664887610426	5.10165222097086	5.28870563237287	5.08212825226015
Akap4	4.34479489634603	4.31169058522947	4.57110755630125	4.06803432887265	4.3305748826116	4.29821212920625	4.63833281365388	4.74520934732807	4.78713823075556	4.62966386975337	4.59118087679391	4.74954480799095	4.59229299809553	4.69861321323879	4.75278900124571	4.46255100939399	4.65572848408646	4.60192830232185	4.56458756079792	4.67654250150775	4.66528013222966	4.70826679631933	4.62275939902353	4.73548551162765	4.58143593815397	4.71002479931576	4.64370264694953	4.5551018129817	4.55747916340663	4.54117099859248	4.67679236390966	4.5910080717451	4.58343227666665	4.42003300606528	4.57156410215624	4.44864579260793	4.41736207162529	4.52300576935829	4.48956533588707	4.49123428493046	4.5047385287795	4.96672095009918	5.01778203884238	4.80621324666675	4.75297310749927	4.57887210156984	4.77719492957016	4.73658017107662	4.7726123516465
Akp2	5.23080645746459	4.52757277143241	4.63595689834149	4.90270214734958	5.34593646457323	5.76877465927098	4.922825133697	5.262926155501	8.5391682697371	7.9418412257987	8.36838653838555	8.38738726003871	8.04190699016781	8.14012474505723	8.01028897495657	7.84431903620874	8.44042986711083	8.58008547912669	8.29280138595812	8.26941852516713	8.48973082953928	8.38134473154831	7.81523017436813	8.4638134333831	8.2910968277519	8.3305430962353	8.4313868576607	8.06942712795919	8.1655471052408	8.04252036158184	8.60264264720478	7.10439310756158	7.92886233200469	8.59949748806448	8.38131261362715	6.72904707749262	8.45259554625858	6.72170109994128	5.69540963672903	5.59554540852647	7.20585718435583	8.36644290212251	8.55103875914302	8.5169219676395	8.49487761409907	8.4402649294755	8.10486507879623	8.26503084297205	8.39494260746424
Akp3	4.2036914037933	4.35554590958731	4.39502662983448	4.10229070352437	4.2615696919976	4.61925975058231	4.78902422759128	4.82754489852903	4.73792243285218	4.8456562411921	4.92740125014077	4.88712678741521	4.89156326323106	5.27403577990664	4.95535015656356	5.08237920412625	4.78415187176616	4.96064988247648	4.81493477689696	5.34503339211916	4.74823820197578	4.81320302120278	4.89182290081193	4.90056351368353	4.70321094400132	4.91343759911118	4.91790055556654	4.76077225157836	4.57942357713366	4.28209462077065	4.61606454414162	4.5705047238267	4.74697980661489	4.52569772351338	4.43585211401459	4.45953053714955	4.53665604234239	4.53620102501064	4.52101606346104	4.40408998375444	4.2677399037842	4.89080268165056	6.2212471500065	5.04910575371201	4.86693618900707	4.65067758855762	5.04893359093828	4.65073996036296	4.5935960477758
Akp5	5.31122993780567	5.42333029872536	5.46828826707042	5.04212678068738	4.34642883498354	5.55552732861971	5.20752779192139	5.27397636483129	5.68095643978462	5.37322979915188	5.44595494917736	5.87296071744593	5.59136947862344	5.71575759594936	5.64372963466179	5.7289060273697	5.57175380516663	5.59347677679958	5.56987685497343	5.71097267570126	5.84991695499705	5.47219168563012	5.68109379038212	5.59468213415619	5.47619634865521	5.40008924188622	5.59805520291146	5.49779954073176	5.27021388218264	5.61528732348609	5.30182300536304	5.3962901775295	5.50359097118466	5.37923053249889	5.45386341202245	5.26921172668791	5.62760832218028	5.34062261207571	5.47162529768026	5.2555478240758	5.40228859177811	5.71524134472417	6.19605986685776	5.4307643257411	5.45596994900085	5.64577722195551	5.73949200109678	5.71181216243969	5.5804995314109
Akt1	6.95708754559684	6.63897202758493	6.58853341980594	7.08181140677617	6.72562643883865	7.84563894321203	7.77954126332491	7.85683634095708	10.0554918761275	9.41375620111442	9.7957164027151	9.5213023778499	9.81167777304838	9.80330858826487	9.80384366882194	9.57251231590039	10.2121334204644	9.89464912349008	8.98901133529533	9.6582711281869	9.05221246564441	9.6399248174691	9.37253337074566	9.04021620919617	9.09239617256256	9.07287007466331	9.55953732081467	9.5517586386591	9.74802754249372	9.01916900756566	9.30318144252856	9.15608436354554	9.4044384854807	9.2516315235542	9.86767324753232	9.16908672131624	9.93407308910152	9.89355919877305	10.6787038690944	10.4718140662228	9.156188071482	8.70495975108323	9.37038579607662	9.55271318034805	9.84273217458748	10.0117147413201	8.41278979256158	8.70445770921986	9.26571087169371
Akt2	6.40178914587918	6.07411623602536	4.802017778516	7.38020189425149	6.61030792290358	7.13016719445287	7.4701704781214	6.82075509506581	9.75147599244577	9.16567676593022	9.80236924916322	9.9139297680407	9.69655145123744	9.26892404541478	9.09982295087311	9.1580797742424	9.30387296078663	9.8007048608039	9.63691669053693	9.86234139889712	8.83140976894733	9.87096646363694	9.51087785726455	9.18488160115511	8.84911721775118	8.58435625415535	9.77097885402372	9.33460840675833	9.33020243518636	8.73848811199023	8.60117384608977	8.49594429765784	8.68441820764964	8.74190462050852	9.10282602474947	8.68391260378629	9.11754717185575	9.18144246272947	9.7110999000917	9.58233112229074	8.9283362814035	9.18537091231247	9.18766494796358	9.56754762739655	9.72635980131194	10.0097922075203	9.28848875751775	9.25053976280365	9.63858873191713
Alas1	5.67198164086022	5.16812609655272	5.40053637934595	6.60175856545301	5.09658493156829	5.59117964684372	6.65591391872006	6.52675952457825	11.0400834491561	10.8064537755809	11.0363542782363	11.0918482476138	11.0444586152896	10.9471226963469	10.9450256074127	10.4221574115571	11.002324387338	11.1408730707628	10.7378676812159	10.7561960523569	10.7923097336004	10.6404456095748	10.83732400101	10.7849041979322	10.77515383479	10.7473676927955	11.0901953549677	10.8352881667946	10.8441084516785	7.90189897862368	7.8820794284093	7.85437338084865	7.84349763425838	7.81961576039875	8.00661359278586	7.65762510315255	7.81899847149176	8.20422165193355	8.50593852139784	8.4969047396089	7.5440622755501	10.1685827488257	10.3658098263267	10.4775300195138	10.7497960859205	10.7591048212106	10.4686961779312	10.3619657716628	10.685321544225
Alas2	6.47557864623979	5.98968981766255	6.67682606474425	7.98689464127275	5.86083775175737	6.27514276427603	7.3757574944201	7.61530125618578	8.10198614320434	8.96444559732686	8.77155913972867	8.53109418040411	8.29719512153896	8.35595808055372	8.17076729196874	8.8924043055727	8.08203451180993	8.47890983334	8.57624905794303	9.00477823713626	8.62201641813775	8.47741600213357	8.42825542004803	8.00421872539447	8.52298562130814	8.17966121621698	8.84915623509973	8.5374375193847	8.655525145047	5.177595981123	5.17064654824632	5.10630819253199	5.02119052108187	5.31572741976516	5.4513505840868	5.00964629537375	5.10897932650161	11.032263828755	6.37431947343362	5.62356577106397	5.30106728359798	9.9330575322064	10.1371488704336	10.3141512846715	10.4566837543591	10.2532715576551	9.93086956015322	10.1428810678356	10.2970018996011
Alb1	5.1693580405256	6.30138395844528	6.75046089826115	5.38437008548981	5.3920770903193	5.74843066748073	4.79611973387904	5.74592267063958	5.0927850432965	5.02307120030787	5.4679541247928	5.44271173930128	5.50034687030799	5.00472619717371	4.99094650131381	5.23616424012321	5.09525379961665	5.73583986849529	4.90633114808763	5.29196896380574	5.21314516541133	5.31656339741282	5.6306369827546	5.54154572346538	4.9664811444818	5.41280601051335	4.88315326974306	5.23028582904707	5.59614400571852	4.95727447665256	4.5491880523041	5.13443981597009	4.84506967010169	4.85492090569514	5.42032339210521	5.37637719727274	5.20757743443357	5.14818578965827	4.74920011684318	4.65427939470875	4.94040474648511	5.99218937341257	6.02877582022322	5.73054232363612	5.20956962378189	5.18243503704331	5.88290749857293	6.34457579276782	5.4753823421499
Alcam	10.0614160818745	9.12384311743106	8.88337392921482	9.8786314409705	10.2840441912742	10.0560391281369	10.0670982837709	10.1313620422881	4.69346711651196	5.10772171771135	4.63528912087625	4.79997799939609	4.66826239761082	4.71306756141207	4.85027993848861	5.02869911427974	4.80221386713569	4.60678600694926	4.8686664329637	4.45297215304835	4.87771664589005	4.6717701420103	4.93831077602678	5.02640788732607	4.82097013852023	4.93537240613385	4.56591192076356	4.73104359652868	4.9867112703402	5.51128050422776	5.13237743977333	4.36637602309484	5.78981279154956	5.03337313987834	5.51287262540226	4.45262014099245	5.0402441867221	5.35516177423083	10.4676701019857	10.2908058131472	6.17331880010508	5.69988872881965	5.24479630786696	5.3054620623341	4.93402729208027	4.9297559241679	5.51358595876468	5.17077977058662	4.80518763309947
Abcd1	6.53728517466562	7.33511231866453	6.2972267967324	6.5287692543863	6.70404695883126	5.14982583876603	6.35734743324908	6.94962265874627	8.75781197787124	8.62280851980415	9.14111153069143	8.94074998247475	8.62610585918135	9.0889580606976	8.65079981919139	8.70849582490953	8.94219449091652	8.59222432013312	9.08476683510313	8.73886580048814	9.01446150697176	8.98187520165737	8.9363567891027	8.56656202669484	8.40099220503363	8.68581197315862	8.64177890025404	8.37940760626896	8.69297748611398	7.21625202309907	7.06329066852988	7.08623572590768	7.16702362124365	7.22770371017778	7.60276268970747	7.49109788655469	7.63169819364469	7.80384088971951	8.2309908679371	7.78054536476097	7.25537538419581	9.10055932084598	9.57511835909783	9.12494967292478	9.2368381234981	9.15088790741594	9.11926694628913	8.88658033318023	9.02030603286914
Aldh1a1	7.58721763810052	7.3277654936748	7.73751170359744	7.56547577199693	8.15081701912374	7.87010034775391	8.41592315975852	8.20227227931836	6.99229449704159	8.11803941394032	8.33831115464838	7.3583991202584	9.33481218414293	8.49051742351711	8.1725304317701	8.97621466851706	8.66483029117706	7.04675431909764	8.06663921385595	8.48879586606259	7.27320116498028	8.06663921385595	8.06435392874628	7.38376250851068	8.78068044819369	7.12804171552987	8.32230750163165	7.50675746487725	8.87671036597081	3.94162761648969	3.86981210445127	3.82483739223809	3.97762542866692	3.98585389751163	3.81974569837582	4.276447529554	4.08999855650684	4.15735845723686	4.81974213747437	4.33597760013437	4.13093468767917	7.78735370903936	7.39137935417854	7.97787017365011	7.85552905500906	7.45642053327718	7.55696385660766	7.54809099357103	7.81137437712223
Aldh2	6.97045226569675	4.94892524718021	5.2447448214772	7.73044770983738	6.24183907988844	7.26474242221003	8.12796138319404	7.61857352333692	11.0391117530228	10.9708147491385	11.0189101195794	10.8436783794641	10.7840744286115	10.6876066316832	10.7444162324849	10.519019899759	10.7244048296998	10.4788069608398	10.7670759265003	11.1805556028851	10.8435992805521	11.1290577680713	11.0776803173035	10.2388061999291	10.1168697693262	10.4856597283402	10.7569507261047	10.4921507111384	10.2924343409984	10.1973227933587	9.80862085500626	9.49164094207071	9.72668650837374	11.0455722421944	9.44880523918032	9.63648701911095	9.24010807771864	9.75508412487422	8.97361391766573	9.32274838423697	9.12075876848938	10.4950845870252	10.3327543875107	10.5464012685447	10.7744672323786	10.9147422972687	10.8633084422259	10.3043237731972	10.7938669207283
Aldh3a1	4.55104385355334	4.1443151066907	4.05545551183416	3.81201859114462	3.89639689117506	3.93290369467811	3.78487648301716	4.046402160943	3.99205791864474	3.90838222055004	4.06161030514074	3.96451993851738	4.16363751582335	3.89861189379984	4.18299783548095	4.12199464286052	3.95361460989407	3.94608355100641	4.57886760200123	4.11452753370019	4.32556494255574	4.11490328047377	4.16132967877025	4.08274285471365	4.07210194180302	4.18882954652591	3.92382877388955	3.94704785716138	4.03242003513819	3.86364885675095	3.88732520690143	3.87136629998455	3.79430035416495	4.09455021708598	3.83767504385187	3.73321889020152	3.91030583718443	3.67583912439424	3.79580038962384	3.74487147872986	3.86119823220947	3.97639843543127	4.41001917565447	4.2568859741065	4.0334569741851	4.06110462211992	3.98369769961411	3.88520717215832	3.85156603933896
Aldh3a2	7.00917703719516	6.03698615467572	6.29386936327718	8.34998968675179	7.69652284677242	7.59310123721574	8.3899593121095	8.62688862822148	6.92859806349207	6.88691032334238	7.0428120802199	7.14566097323448	7.18439869488844	7.11837705563205	7.02324838245717	7.13846231463256	7.00411277526918	7.02453523582761	6.67413753693388	7.20001154065148	6.88741182877695	7.10758057480454	7.28413995605883	6.99818491632792	6.7175905130858	6.90480482648138	7.14486734765188	7.13177167293445	6.9774456064294	6.62223168521458	6.58562412432145	6.51849957578941	6.26033236564617	6.36131738761328	6.29327039275211	6.75072466905679	6.67928631005449	6.37963152004195	6.94561375939173	6.92899665939678	6.22481303817812	7.20378045115233	6.8401459980101	7.18558276701239	7.40264191947748	7.64414892183748	6.93358517220793	7.12856524655037	6.93084188993037
Aldoa	11.1933604449301	10.9673185007255	11.3186726999377	11.1985453875611	11.3163388655197	11.4228006498476	11.3103137940953	11.3272701572025	12.8700956520666	13.1155302687813	13.0544964920629	13.0434801430266	13.0725481078284	13.1014497007582	12.9375213397885	13.0156805488927	12.9084123155084	13.1610483597986	13.0819935209301	13.0499305572883	12.9879972483208	13.0415802270468	13.1152586575204	13.1501614745272	13.1576211744332	13.2017965722538	13.1602453109083	13.1533599892403	13.1268835691802	12.9526451085191	12.8715846544072	13.0528615104388	12.8941500160222	13.1112408333421	12.7175099303264	13.1721088256678	12.9812231487505	12.9140983109948	11.9512981962424	12.2948616242073	12.7026787344897	12.3341700046148	12.7252786382329	12.8540700653877	13.170045152144	13.2521724091589	12.5045644169639	12.7672840772067	13.092017766711
Aldoc	6.65749041206153	6.56025021939965	6.71236771545676	7.15651663638816	7.15826710069986	8.14444365645921	7.8782653058785	6.98432001505187	5.54717391722282	6.41937179477698	5.476780966185	5.42651019205907	5.4765327267652	5.82164936888187	5.68221884529935	5.85397062672316	5.55841348701784	5.39860271519285	6.32857235161463	5.38386308533942	6.5488419824602	5.5964265371636	5.75297356422782	5.60118827902672	6.23781059432905	5.94034241606331	5.49482604552718	5.73991129390635	5.43925120431815	9.64240180072822	9.1627546631207	10.0384775127556	9.13118778406229	9.98253887149193	9.6565225460296	10.4282497218826	9.83559949030245	8.95818218316542	6.55211297357497	7.56849821682068	7.90581699677148	5.8993315821999	6.89942520866807	5.82155520175151	5.92922385892631	5.83315422704355	6.123337272532	6.17097375396178	6.14280198164529
Alk	5.17014204733488	5.79171309521625	5.75050536811536	4.66286825173496	4.97767620129188	5.29382166524166	4.67929462953808	4.16906397385578	5.0770996187185	5.23745650911101	5.31844183551881	5.41736405454675	5.05650089315768	5.20558571354005	5.15478886002634	5.35449670887929	5.15343221525148	5.26525790866474	5.52788802896288	5.19594696924942	5.57725202084395	5.06561474035622	5.18801438042457	5.25568381067306	4.9915080839629	5.50862488213985	5.11072895993815	5.23334389165093	5.12583756846827	5.2222149824393	4.84431962664332	4.58404849895944	5.3511666986129	4.81786325265054	5.42774063710044	4.77863457782518	4.85384191221909	4.82781912108758	4.58287222377733	4.64975212234695	4.65029701124527	6.2254334881094	6.03538099718287	5.88106388404381	5.50694087645915	5.73992216970013	5.78072790631256	6.32478234122901	5.52318773179888
Alox12	4.87979637219966	5.0672519562872	5.11782512961566	4.72729232115974	4.8241953335901	4.75002504943518	5.09259196741587	5.29718043049455	5.7583810663829	5.80028428666144	5.57295527296538	5.30762663313833	5.39008347130354	5.61647042624739	5.49841443972591	5.76550463894303	5.31890804264721	5.58355773173787	5.97214013866716	5.19341741735581	6.00279072366028	5.52429469098867	5.45292915975642	5.37841894603957	5.39255363080236	5.71443786237513	5.24742465939478	5.24655371733904	5.18333987070204	4.82139595648208	4.83089834361306	4.63070611304399	4.61863510002017	4.44437532365378	4.82242980204107	4.78806887762964	4.808427206429	4.64064513296371	4.67441256313432	4.50199799341387	4.47547705788305	5.51274758528606	6.05971048774355	5.40205481051191	5.28352240620648	5.44143894834083	5.48852609003802	5.50649842302833	5.60937765154026
Alox12e	4.96992714883005	5.11496952025763	4.98763897546774	5.57598951095162	5.06857662241781	5.49265505763684	5.18244243768945	5.92568736294449	5.6675192149329	5.58224623279131	5.865545011654	5.71153762248745	5.91743273471273	5.86609598614822	5.65548618039676	5.4799819865047	5.52598330329141	5.77885771562134	5.93232890943043	5.91336356550312	5.66296892426577	5.67791858601065	5.69490672927999	5.79118048513366	5.85400679082154	5.70352445290304	5.72213676125833	5.66856055458878	5.69740125150748	5.89368240130269	5.59496509188291	5.68003135208514	5.81693712196965	6.04703135063735	5.53748321692216	5.91838796730443	5.81211636405949	5.56282793498612	5.6896577605155	5.78491342243678	5.72185356277338	6.08486626361777	6.52446930905196	6.01171991540862	6.1145506491669	6.12692853889569	6.20261015044635	6.11063957695222	5.78923273777759
Alox12b	4.51936132021162	5.02698188690312	4.9576807937446	4.2103103140294	4.5508992661621	4.27855189212181	4.30352287236626	4.68863962789678	4.82501664468102	4.82027008584721	4.91743931821874	4.77900019297724	5.01872843483908	4.93722681815014	5.08764581679969	4.87000763619226	4.85916384278876	4.86297743563517	4.88753688308551	4.97230824933696	5.08229832419509	4.63552571162888	4.68185238012637	5.16726400231301	4.80219866850261	4.7611129886192	5.30591406746662	4.87049987275204	4.92133180562184	4.65772554632128	4.80609774699048	4.58267776275936	4.43337896553644	4.61904205944966	4.68869137326893	4.42698926740201	4.82355570409832	4.81843539571726	4.54786522578961	4.30117439882888	4.60510574978138	4.83070510476581	5.17506638899977	4.59335390143582	4.94373868327947	4.94252036334501	5.05974631209707	4.81283870905015	4.91657919793224
Alox15	5.0184807101204	5.58094639860059	5.50107964132295	4.35608016463905	4.87678107377778	5.14466227009117	4.30702477974385	4.42434037426745	6.39914049455912	6.06663040199167	5.94062895749091	5.9614551430278	6.0688218741218	6.34307777889014	5.81442618506241	5.9981281233602	5.89716519100663	6.31456560811952	6.09943141795133	6.32772325499374	6.01722745868822	5.76892802382025	6.21299466136362	6.1414073777374	5.83697245331988	6.19824499504015	6.25953365972947	6.02936952913206	5.73110945180146	9.26257085674657	8.2310342849843	5.57779862280808	5.93260347086096	9.47887685996058	5.89615824743447	5.25381442558417	6.01230995062781	5.77297572654937	5.37242527552323	5.35597825910077	6.43379983914205	5.82467286634536	6.95312554993879	5.79688547659121	6.23107626813555	6.16089291407335	5.86051557544372	6.23561289948525	6.00572138640727
Alox8	3.98486959830938	4.13084840043503	4.36361953357088	5.03131268534231	4.78248892834223	5.8920751437262	5.82749524324406	4.7829074436024	5.11605050014578	5.71809858603761	4.71202607176655	4.29581403380807	4.23604384479981	4.75165215120013	5.014681372654	4.84755536464987	4.73258581083115	4.68239235180296	4.86743274546791	4.64201955002409	5.5997203665688	4.96842651339928	4.98813158527273	4.63238463260549	4.68168652612064	4.7467044413301	4.56303106727658	4.76134157432599	4.44989030895759	4.28467188144729	4.18137260378478	4.12080175129447	4.21967560447254	4.47904693678287	4.38772928235478	4.21576137268597	4.14229441499986	4.51782998990709	4.50242122718936	4.39563109178467	4.46761848864146	4.70182514672192	4.82203378467381	4.94750739679548	5.32193554460164	5.0309475962344	4.75817073723533	4.88427931090847	4.45352131796068
Alox5	6.14411744880208	6.17369978531007	6.49371635381468	6.84546456684467	6.48749243832263	5.89730778492317	6.183805529741	6.73740380457726	7.21305647466339	7.49222707654129	7.24532079970548	7.44860382560207	7.01228850019606	7.25844215582945	7.1785661133257	7.10369826831442	7.33939944842745	7.00786801559464	7.83578258345847	7.48991955217526	7.7149048007969	7.64619640529306	8.05423860080754	6.87371397446368	7.61749281299934	7.51708569466925	7.72307986206573	7.66415523953948	7.40351517575726	6.08404546606202	5.88551996652283	5.92184119772545	5.67783072158102	5.77894130226147	6.19210810431665	5.71817472916054	6.0292162464333	6.08844245822197	5.50995894944734	5.74378998461786	5.98090534546601	7.78021757084161	7.62624198300026	7.631521696319	7.66343915617246	7.80728597289997	7.8373501725903	7.76164062199375	7.7570954514059
Alox5ap	5.75546351142168	6.27462514738253	6.14509052110941	5.41588853392698	4.88466740393372	5.27267694634712	4.97976095941734	5.18745508803865	7.98030286075712	7.52115605579363	7.82854118377293	7.91604546315848	8.50932652388978	8.36582008482607	8.20205514228015	8.83727300853915	8.527038650754	8.26214938941518	7.89458511099107	7.93144972908385	7.89375278984866	7.87344442252848	7.56652705520663	8.10034175342491	8.31239359914364	8.491138552269	8.16780778579894	8.03230451122787	8.64613209660905	5.00859334126437	5.45725201994899	5.48299750133656	5.77249284778887	5.34433798524768	5.91864564187304	5.8045323342377	5.6047474416044	7.90772808431075	5.55472247048327	5.67512733612169	4.82418517207615	7.8311588242355	7.67239671403834	8.1116319895616	8.09664406047877	7.7596188057316	7.93848240904438	8.09255995078333	8.11057903272543
Gfer	6.6569476115995	5.74107237891785	5.88553389853647	7.73767204907778	7.17166426634498	7.77752608050902	8.10413185296528	7.9485892862597	8.12395561100908	7.73016611213091	8.16752680365252	7.95595068852672	8.0364907132356	8.13335928769466	8.20091925424032	7.79188122995418	8.0806851587769	7.99060126141121	7.6993190432648	8.17407762006424	7.76792922115227	8.22222983678269	7.7685941176476	8.00197639851955	8.15366073997084	7.91802145868671	8.5860960765938	8.27967344501674	8.25184443132943	9.49664010564583	9.10594113677092	9.40578922914086	9.20924955762723	9.2143567257485	8.59369778037092	9.24027124358947	8.59911699375868	9.30942428151599	8.22846829375637	8.2871873908977	9.05715690691802	7.47220616084915	8.00580379290062	7.65147739975217	7.77284570666903	7.60481274373384	7.80427394190881	7.57707983230805	7.88407900256544
Alx3	4.14440246932882	4.36731433052953	4.63927393076585	4.02363928256134	4.19969843581722	4.48869943329884	4.30956673310073	4.4560463152795	4.58751839147363	4.35180756365055	4.4567224195043	4.46037439101069	4.50181408331515	4.70533514172211	4.47432569562594	4.41849975636806	4.32510874009614	4.40684942443734	4.53944833975957	4.58198921485401	4.62356855326587	4.50871236570992	4.46178487274542	4.45062265973738	4.45746128159288	4.51966589237432	4.29124869236919	4.31152479183536	4.39911755785837	4.59230778538445	4.55614558479899	4.3754162882099	4.25005765527395	4.92477758719526	5.50134662943248	4.36544154031729	5.45477297021603	5.38968295211831	6.71526005622932	6.64500973131799	4.60110789603015	4.74244111948415	4.85940500104099	4.65581893115662	4.8571947512102	5.01132568811548	4.99858875392213	4.76532623173043	4.52998729993998
Alx4	5.18529401376908	4.57092467373271	4.57137854158949	4.70201139153503	4.7376366467431	5.0412806869909	5.34171724469878	4.64986862006773	5.52506029934238	5.48039590613505	5.6726124430208	5.49021891573452	5.75828109349803	5.21025215098597	5.18938002213141	5.24970235560651	5.31585445140202	5.76748242152052	5.1135300449689	6.15268500421885	5.85888769417966	5.16717554574385	5.66305727734241	5.4281880037823	5.46047959624034	5.11261769148192	5.40799182788883	5.92617717565179	5.28321839381493	4.6244860412062	5.10856155199637	4.87114826350017	5.18165258147946	5.26000063471727	4.96984580831807	4.91502185127329	4.68824566444745	5.34611527598021	5.14793092148187	5.0754145086564	4.9702553352826	5.53183139988915	5.87030547956044	5.2522279954736	5.57421383823132	5.05235141071062	5.42306440289395	5.86417386605264	5.47269459756501
Ambn	4.60490318939952	5.76425561980849	5.3887315337825	4.16025456954022	4.44465851472142	4.37509431853544	3.90998478650701	3.97799653014224	4.2387835829324	4.25691489205701	4.14158066342109	4.09767411176143	4.04295381667243	4.0796300824516	4.09009664358062	4.15853304622661	4.04888197071972	4.05189562609552	4.41072186775386	3.87076992397809	4.60692415932819	4.09347474993992	3.94240292595927	4.17712598445371	4.09379785354451	4.26524951780045	3.91313728307687	3.87171616221473	3.86839581784394	3.90478007356829	4.1343531148676	3.82483739223809	4.37587194639158	4.12554600614207	3.57753765606583	3.92965065750412	3.96065316228843	3.8402463272872	3.76909585421043	3.89026821955379	4.04637638030152	3.97567002016954	4.15996290854427	4.29197402259104	3.97408239983972	4.09666805078749	4.03510143044894	4.03143486096795	4.1697328617568
Ambp	4.81008886400157	5.19548169570653	4.90324740662859	4.45894201963089	4.50591935005418	5.67137517731633	4.52088839944275	4.30906853030094	4.86662112074455	5.03642516747572	4.87886665198164	4.811589599052	4.68774654503219	4.70615718767633	4.92420020273807	4.68383217046379	4.71971530807219	4.48505433932468	4.93147391587752	4.90254167544403	4.84546095537732	4.65416563791483	4.83987043862427	4.65647892784609	4.64969692107502	4.61640232557698	4.61424856838658	4.83176377807796	4.50358625886552	4.09879911007323	4.07765700574827	4.47099347380846	4.03833881598089	4.15955136079335	4.15750259874943	4.45102128943363	3.99410809896195	4.03673353518756	4.02758076194825	3.95735945901001	4.49647209283558	5.04892008464639	4.61733020998953	4.80662617010283	4.93564301624577	5.44071069055419	4.83546001032078	4.4695190463036	4.29685169310803
Amelx	4.85409036387789	5.25989893236477	5.04411137973688	5.2082344702095	5.0749214326148	5.31490830076843	5.64982586301358	5.35384696805563	5.59191546895873	5.37471104934097	5.27949451732326	5.57293256813112	5.72206099849715	5.61929373165369	5.71333662538575	5.4383557642452	5.26629370966598	5.47930900546874	5.5219870289348	5.55258071485405	5.8243688328264	5.53250258077692	5.5010570977184	5.56123093093699	5.48776531300292	5.51102610656825	5.61694452482289	5.42850506493352	5.51369448337815	5.47930900546874	5.44781816398182	5.35771175078844	5.52869208597894	5.41327342113715	5.5813476680835	5.34565632831406	5.33462305163463	5.42837457371283	5.07786358074261	5.3493933220548	5.49894298673126	5.7767595394997	6.46045345651801	5.84806466384331	5.91555303077424	5.82356056611542	5.95520597258275	6.08413785344124	6.00558727894451
Amh	4.97660821759595	4.74247671864137	4.75505785311541	6.1013640259513	5.38527091189985	5.75445399226546	5.82726101822739	6.05837514665403	6.35133465942	6.01530200719408	6.2051555316954	6.65164740329578	6.39621194662273	6.39646207325472	6.05079562323543	6.26624003108743	5.93132775683912	6.22278842467894	6.0723453336359	6.60802804628102	6.10990993235269	5.85181554049915	6.41552919642643	6.34386927713215	6.11224832615444	6.04521370079935	6.18401144407078	6.08503619059002	5.89925726009443	5.90427669117396	6.36583686620746	5.91564831863106	5.95837914486431	5.7424289950452	5.77403214616283	5.72443873591289	5.81967571236164	5.71932103022508	5.81246041498054	5.75674714693759	5.8915763997162	5.77724027792978	6.82784533210133	5.79327803732962	6.14232380694194	6.06286274905529	6.29863392144494	6.17692973351923	6.2371945670925
Ampd3	7.81265737135666	7.67393174870035	7.06920165857554	7.83941148723415	7.59891780776223	6.95858077343229	7.61569104342803	7.62737875810321	9.5013023620634	9.0022006894649	9.68928676742399	9.39982582198322	9.44238062187298	9.39265367590372	9.45402068787522	9.01675816376924	9.38150904361706	9.71962246886677	8.82427763874104	9.30612438458739	8.6981010780603	9.48597359811305	9.17581462744977	9.23775589914314	9.54016394092847	9.27853811770263	9.19077825594428	9.20368133718274	9.45431973553727	4.76290367284347	4.35384712211973	5.38449798048423	4.33156447032241	4.41044287903294	4.80143100444312	5.29255357021185	4.68388299868751	5.43949116509478	6.09566811166738	5.80199265162113	4.60329920323142	8.8188519079429	8.6689764380426	9.0715129361179	8.85758603835053	8.89845603250773	9.10719994543742	8.8990213838648	9.4428674578651
Mat1a	6.12928362612991	6.16451422693027	5.99451117368894	5.35701757835372	4.7977133911736	4.67003878380125	4.35391506987514	4.42304963862678	5.23097971839832	4.84364591636065	4.61312847548918	4.86457547526979	4.76178525578601	4.90454618675123	4.78806177934947	4.80871884280235	4.85094682744568	4.73646465742098	4.98784506019888	4.80852315159491	4.74605260974143	4.67006625418182	4.77360974347923	4.86015614598509	4.94446337131917	4.88983825322092	4.82432685374541	4.66210667859643	4.96307675715022	4.68993128270785	4.38355408850959	4.64570646930048	3.99552708599955	4.69082130912195	4.35598924647809	4.46272827708867	4.52698500867504	4.51339511342815	4.33081025062772	4.29901333500908	4.35004247788144	4.81028429923671	5.11793846759219	4.77318259078918	4.72765259630545	4.63145655331207	4.66356958339571	4.65918966633372	4.75300268990359
Amy1	3.66632679442594	4.0575652828015	4.17873812359324	4.14614506508459	4.39373302156583	4.14189557735442	4.60717179522512	4.32154190382968	5.62546845529527	6.45388086714747	5.38823983297296	5.48602291926972	5.08838998228954	4.82477925454865	4.87299081956409	4.790680988177	4.72520167738861	5.27832372971306	5.89400948391085	6.08779648270462	5.19709411514458	5.61579164444035	5.93008116319378	4.50788388854274	4.60462254747306	4.7087280854778	5.71284329971569	4.84311269442602	4.477201173289	3.91466908734214	3.89517742943285	3.97132734753348	4.21016881306173	4.54065635519541	4.47300068239589	4.21713374806129	4.13710770246811	4.31581719306905	4.04667333742837	4.26509551459687	4.31090435111985	5.11078053478519	4.64571319637577	4.64716935972753	4.82593350921563	5.18072724934097	4.48647645590022	4.56306988743899	4.49820817983142
Ang1	6.60242715103233	7.67238266146806	7.52195540684157	5.31759105211613	6.7755567354074	5.96024583518819	4.86138182014853	5.19954743322493	5.56140584784855	5.76865550183065	6.15806378891687	5.8590742308739	5.85158752604005	6.05957763543136	5.93045377769668	6.02306697754131	5.84475322006222	5.70475608262685	5.37242688042996	6.12169414400302	5.50246518025047	5.25352553143158	5.18265634026955	5.09001574939172	5.24404270366663	5.28449162657741	5.14707512700022	5.23937655325216	5.0434158268792	4.72261706679966	4.94716947901231	4.66624758309747	4.77901946001502	4.99834000429318	4.68259905367637	4.69817879308274	4.97690535947479	4.70771263132155	4.87468224764157	4.77555985484027	4.62652672613793	6.65678043262135	5.84775654883346	6.47032324133122	6.67340612445855	6.32459705878594	6.8809004594727	6.86185822219204	6.48550283888428
Ang3	5.12871872982902	4.829204148713	4.94798039258981	4.97478560982055	4.34123197264182	5.29541270876034	5.19662247022075	5.31220512686291	4.10999697467722	4.04929583554858	4.048115134698	4.17548388473177	4.13831319746266	4.20283945268226	4.25144989358737	4.01378826219767	4.04806844549521	4.08027741686871	4.03158536849743	4.15983818032484	4.07123378756971	4.1019742939043	4.09509041435478	4.15654290107749	4.21522484839545	4.10242200463058	4.37685598858671	4.1039423991297	4.17806936564179	4.24823364109375	4.58100590135881	4.37687385899846	4.03570091999607	4.17322799556544	4.14462802052456	4.48051410664037	4.16257509921269	4.10791026438971	4.22170619844506	4.06830587151087	4.26231904592447	4.29260804320471	4.28161035117892	4.26770991564688	4.19318918245431	4.51613050331717	4.17187616162322	4.23961967451833	4.27110225104826
Ang2	5.15279067032128	5.63653365013378	5.36980611238581	4.8369497396133	5.07505871640775	4.66530972089124	4.26853261851323	4.14662519237025	5.03189883844924	5.28739378697817	4.85812323572667	4.86405900816606	4.8504426222859	5.02339206399511	5.09719855301863	5.23048938832534	4.92549502628312	4.63978058856209	5.47843499009914	5.16257037151453	5.71842740605112	4.92738740252777	5.04159782909557	4.99374763493243	4.7525544687532	5.414046297386	5.16759300431591	4.77694158979159	4.70382725828878	4.81884532611065	4.9426748640787	4.73334534011213	4.63488822422691	4.67228062376456	4.6065665949234	4.74259730508864	4.84345147816871	4.91180687726219	4.74406242657822	4.80212419628864	4.93223194064268	5.54804484578792	6.44768738136866	4.88480904488984	4.66370818186676	4.57278407950749	6.409468342163	5.15972054269029	5.94008853844617
Ank	9.58976903474217	9.85970305329878	9.84588815081986	9.51484820425557	9.7094945060991	9.38514226110468	9.4756061311521	9.290055327212	11.3916030099159	11.3834029483576	11.263865169938	11.6237403507703	11.3416460043925	11.3279400667843	11.112104229354	11.0579619509865	11.0610205851731	11.3902820114319	11.377462999803	11.4842586512497	11.1779217240391	11.1952007819671	11.3608306397747	10.9521646423015	10.9419866831637	10.8698169404953	11.2899836963832	11.0333772718996	10.9245581636201	8.09618290835788	8.23846567821016	8.45831551847414	8.89653749820376	7.45740407738318	7.79409691029456	8.30295542283162	8.22990773122365	8.24757808864342	8.31768277754341	8.8986778510991	7.45043739729385	10.7487038580202	11.0513783206326	10.8826455817892	11.1210846590694	11.3118674197865	10.9836026117642	11.0800337552241	11.2952087295901
Ank1	6.13075378503645	6.6110607408906	6.75694559069101	6.18764718917842	6.1056655219101	6.65218353697887	6.32613152043431	6.68664342468933	8.9375582275098	8.71629618671791	8.65756007323977	8.76500746093625	8.97469664519228	8.77184593359603	8.92752723689165	8.70168929581138	8.6153010554173	9.0404793099023	8.83875245411424	8.5516005659532	8.82567365258025	8.50954578504611	8.75005447718431	8.76812587192	8.8763580133685	8.70423810802532	8.96092897659716	8.70041366477181	8.59685768353136	5.48459024679713	5.68335313329498	5.49045766766571	5.73626792045257	5.25276055978383	5.7238159039883	5.39048831221462	5.56583728294482	6.41291612811333	5.59947370935655	5.77221079540183	5.63665209146428	8.87066769021992	8.90059005111843	9.05082372105877	8.76916106679003	8.6959212378556	8.64313774038395	8.96567608928174	8.60605440591201
Ank3	10.5330304997261	9.59755091714145	9.66215325397776	10.6706470347595	10.9067437071008	9.87094326383346	10.7004433349958	10.7341818102784	7.36984679038572	7.11575516345002	7.49989229160605	7.35862757349496	7.6962462075338	7.209161565237	7.47955672515086	7.0430118453638	7.34061165346714	7.36477094686968	7.11239940234607	7.39362517110567	7.19121981677637	7.44633904930144	7.45429576494864	7.19729757111256	7.31604586971857	6.98743523549306	7.70128549540573	6.97107175792022	7.34263303628439	7.51242510736358	6.45293108630164	7.41894207653417	6.49345206983706	7.00284079674008	6.72761199375243	7.60323717051359	6.78373536020957	6.80775082007318	6.45741731252717	7.63043191124849	6.8556489596773	7.92553632859156	6.89729723680921	7.19736897967355	7.19748306719778	7.0454362820059	6.820641209962	7.24711970313768	7.17500766455643
Ankfy1	8.70683520797381	6.9947349996612	7.58353826552403	9.0399840676023	8.82405355385962	9.00983254370174	8.78359864804168	8.90708656572408	7.73325223738506	7.54501833073182	7.65166930680066	7.85039226857436	7.89929171347497	7.81909132953704	7.8260193796273	7.81602475751021	8.14713223859988	8.05498898695847	7.39590531136217	7.82565546755104	7.37759659281849	7.76480377898595	7.76607373979557	7.96423537030454	7.74569832840265	7.83382603299338	8.03278176407577	8.11092667717401	8.29168126926665	8.25864274334687	8.42949142413665	8.18645670453525	8.48287163004582	8.46874307899192	8.55495193847434	8.302493501613	8.47696887481998	8.40634314198421	8.96866611142968	8.6268781962686	8.18586528984077	7.20612231855312	7.67707991238547	7.65710795867249	7.3042159227327	7.49270577096393	7.49673753761892	7.44880462432101	7.65743464151411
Anp32a	9.49739773479844	8.62982080174418	8.86715544571567	9.33193009199633	9.20645933848453	9.12501419866866	9.32770935027144	9.29994076501268	8.6515248378731	8.8674780577767	8.78967463066403	8.68512341567099	8.51084038357058	8.46540060613292	8.5100243803599	8.34842624618087	8.40023212906182	8.42995218210132	8.5682907329615	8.47163302600366	8.63681261929423	8.64084791420431	8.63390139746057	8.46099636036885	8.44557947688424	8.43040255202053	8.85039247297558	8.6652878163243	8.60329862183222	9.38409486143375	9.7371003031548	9.53618441370564	9.7694916514729	9.52049140038911	9.44265709903963	9.63993917217313	9.49155799372937	9.59847079194232	8.89499014448694	9.18642323416284	10.0079964274649	8.42416774006109	8.6041255527919	8.6475675485	8.49717117063582	8.40051164704417	8.42307379022313	8.71087885339221	8.56630743099
Slc25a4	12.4144853812449	12.4236895254319	12.5117777948176	12.4432661813637	12.5217403158099	12.5759908069772	12.4174110937846	12.5235099043027	13.2640328175515	13.214509762952	13.4546276585664	13.4059653302946	13.4240664435589	13.3910065408925	13.2074799528508	13.2297784872419	13.3342871107751	13.4159884427249	13.2294901367788	13.3477917398159	13.1779182144545	13.3235216702246	13.3284950890468	13.1310846112451	13.3125340648748	13.3328243422862	13.1068600005869	13.3013229920393	13.3722423662124	11.298117855285	12.118337491268	11.192821543278	12.2059657227108	12.1052829782352	12.5472009871017	11.3824830261009	12.6103870368864	12.4751927851933	12.786120884788	12.9467920566991	12.0878772797725	12.953360492295	13.054926291559	13.0983263215041	13.3575468392488	13.423503578744	13.2921294828928	13.2293780847867	13.3541579644515
Anxa3	9.31826518057105	8.81972896980485	8.90930685849873	9.3353573508162	9.69721221576234	9.16905738750937	9.76484107034959	9.59149345997973	8.52820603128603	8.62764651707275	8.48671890267497	8.54448330136556	9.04304850178896	8.89076872405482	9.13395381361284	9.48476077188529	9.4823186175393	9.49288917254822	8.55568453045986	8.36835696572966	8.70051849451565	8.92303296014307	8.51741583756798	9.35438639728978	9.33378293044958	9.48439508166332	9.21440433374928	9.52143823486084	9.4995406056224	8.37127326352057	7.46789717098254	7.08294890086502	7.50591663094401	8.46133101155488	7.6615682455718	8.91639558574303	7.97552865171372	8.1804991773538	9.46576273580707	9.2835442393236	8.13844339350696	8.28490227736918	8.18885986617624	8.54193556104524	8.77383755287561	8.50521655478994	8.38619257325234	8.65777487754737	8.58650554481333
Anxa4	7.49815883806073	7.06484728936085	7.44433869484781	7.89567561476898	7.36263683140847	7.29480342994242	7.91147127236115	7.60828757606315	7.04629060698382	7.19128554666828	7.2973461541996	7.19453714028946	7.74725289900014	7.62198175300409	7.72632640007363	7.89815161452582	7.79783767510021	7.8723729117054	7.07684348919585	7.14067024089926	6.88998793635002	7.54818394326959	7.58486589887524	8.41218073641009	8.54286759409891	7.74570780053007	7.90822807299027	8.29308590956633	8.40001479583145	8.07630098403952	7.42905667217148	8.23853565314924	7.3665666008761	7.86887123734284	7.00555548467043	8.56349009042763	7.29219632584155	7.19768569226486	7.40380028121376	7.33955235309415	6.22014429421663	6.93131962529886	6.73777271512775	7.22102275079179	7.31471240524752	7.4350631358015	7.01042413306099	6.94566528930479	7.30717866168834
Anxa5	9.12322384177541	8.25222538645293	8.18407864345966	9.17522996279167	9.05199724291038	9.1126873092573	9.29752977137216	8.97575228264332	10.1827048597535	10.5062595848991	10.4550086219295	10.4418650913315	10.7604087024896	10.7940354715996	10.8681194320021	10.7681103396417	10.9752295857112	10.9012072488376	10.4165712348836	10.3733948390873	10.3810289142132	10.7272900246872	10.5721488589486	10.9394729624344	11.0167931706875	10.915080596013	10.9575746878663	10.9318315405658	11.2391961228605	8.83897260014001	9.34310322422025	8.2291107246491	9.59691841137153	9.883534730865	10.7170326316062	8.99044880307247	10.401624786245	10.7984199842795	11.6118575248792	11.4444098700496	9.07374864942983	9.99047870414598	10.3292666558979	10.2240393629961	10.6147842266822	10.3582996862515	10.3312105032302	10.2999932897545	10.5202767035374
Anxa6	9.20588417168238	7.11029444147525	7.25391217991461	8.83662738181957	9.13414333183747	8.98858734004548	9.22531326161285	9.20357668929605	9.58835155476117	9.46469996782257	9.7343554777802	9.59432360518687	9.83536553634572	9.5853939618344	9.69891264154222	9.52835582834596	9.66265831632565	9.60584960586906	9.33280175535228	9.88999363492492	9.10988959357959	9.75278348964484	9.58528331529752	9.37620165434452	9.57617287843266	9.25753950580289	9.73232140040576	9.5395195217615	9.90293079939557	7.72722641595518	7.69687744536592	7.86464854069903	7.53947098884662	8.19274456904352	8.9559620414105	8.76394891602589	9.05117646568226	9.77453203403042	10.2977197114233	10.3359393953687	7.53337745411334	8.51835139011039	9.17179531311047	9.46371950718281	9.54177670985057	9.79590346079862	8.97455205380784	8.78648718967537	9.23251090145742
Anxa7	8.40595010644541	7.38739132142368	7.71911783937956	9.32591380573442	8.4749546522638	8.70922128173505	9.34988916325772	8.98217261772353	8.9891455067927	9.20391267693107	9.41707984220547	9.06283817153752	9.31220179235019	9.3253970533751	9.23713541294313	9.36712841596411	9.35871000589686	9.13310887016565	9.15366092464234	9.2776993636574	8.86773127401131	9.31649226844745	9.08289265144927	9.63069116813704	9.5093860601783	9.2607102837646	9.43321818773413	9.56683733154957	9.64277577147943	9.1643290650479	8.57052782041421	8.87908593616302	8.43961885146585	8.78132486485753	8.27048890009508	8.98196410861344	8.53401557296731	8.8097660680621	8.27422827912005	8.29982425503858	8.04679804984131	8.73094077550378	8.83393355121506	9.09355376472338	9.27322463737763	9.08917686819075	8.87691936897336	8.90782584177209	9.18290018860017
Anxa8	5.76866986317396	5.65955629973757	6.00319157367812	5.08880989772439	5.33857355706022	5.36249698121089	5.53901643331063	5.81557925416423	5.91704045787482	5.92117031056254	5.76140529533964	6.03200345488963	5.97309859739368	6.07264627586728	6.09082215557782	5.92462549805175	5.97568163298653	6.08265618955653	6.05833497304044	5.79140118251135	5.94880147442285	5.78058469311427	6.0083107805296	5.88653998676918	5.94229262987576	5.96791101188879	5.84655330542567	5.93965499964983	5.91203234275337	5.64898307137222	5.44776118763249	5.3392691590281	5.58219748637256	5.53202115543181	5.59462060862474	5.42133350962695	5.76463801804885	5.28229363624187	5.35986478803297	5.49393650570544	5.47651129608587	6.15310822935337	6.83068508925242	6.01814567931358	6.22284733879078	6.22796245182146	6.36385183057898	6.27006449827917	6.01170831916599
Aoc3	5.61019102728769	5.34994796212879	5.99955933290465	5.66631412604169	5.19691402345965	5.31695647109784	5.59023260203263	5.73575078857424	6.52950910486221	7.13360514397253	6.76578265150776	6.25003604734592	7.26260150616123	6.95631467023608	6.67398610251912	7.50076367172721	7.25746836939355	6.68440380921731	6.21000556753606	7.01775424964818	6.09551270307883	6.95030073482725	7.49604512836598	6.63106922571061	6.56187329720179	6.80220875824729	6.73336560541135	7.25353095855223	6.89732926497114	4.65054720942348	4.34352395635807	4.24551804808325	4.42219210018922	4.58235163877927	4.79682777096927	4.31473184379854	5.22055424257178	4.65294493400769	4.35125303264167	4.67823269654005	4.36531834744989	5.94798114025709	5.600147112015	6.23455185378426	6.27176608502476	7.09890628764366	6.28981723225547	5.99751124559045	6.46994159459815
Prdx3	9.78999974195947	8.90008796008434	8.90397977050007	9.86423811853212	9.86414802396493	9.84521078173217	9.7288354285744	9.71790016235515	11.6984105550415	11.8417284728789	11.827779515932	11.8744370269919	11.8255204765266	11.7769445427188	11.6365488855583	11.5498461009004	11.4358928762308	11.7458917301647	11.8855162659448	11.9611098086999	11.5247259808653	11.7079098012096	11.7585525363424	11.4820941024969	11.5963475342935	11.2408594447416	11.4669470813877	11.6278364068303	11.5426043946498	9.3757617243073	9.35184490180566	9.21853276100541	9.14719877040434	9.3457216503704	9.36082964531563	8.95755707631247	9.3254970180006	10.7639223393553	9.43050038938073	9.60461490255613	9.00046676305058	11.0566771385304	11.3574728967477	11.4975383181271	11.692313320481	11.7213150017812	11.1406683189583	11.6290784948607	11.5009904030242
Prdx6	10.0729707842872	9.56236555660185	9.7067700636823	10.2770907791652	10.2176119766151	10.1029618783071	10.3351530575568	10.2628000038753	11.0554722684106	10.9246099609735	11.094083100087	11.0857736404187	10.8666948340199	10.9306106107367	10.8135342568695	10.9218036207057	10.8638647257081	10.9710468212042	11.0031637156608	11.3039942358107	10.7594830653793	11.0977692427928	10.755483158417	10.7456789252066	10.9257388946756	10.580260625269	11.073608741742	10.8614303242701	10.9533244346454	11.5949329604758	11.9095035651873	11.5141286089661	11.8501389755847	12.0623473972986	11.7454761395961	11.534787276095	11.6374906899164	11.8293616407806	10.7989850100938	11.2016651344905	11.6294235855327	10.1411024028118	10.5078315659712	10.4073369919959	10.7880842959426	10.8179325995983	10.1484323252309	10.4905080836814	10.6585052161881
Aox1	5.05727653350162	6.29126670453416	6.14594880536965	6.30428504988747	4.8766059422393	4.72472040201916	4.69618544680168	4.48011508504753	8.32243906268151	8.44355120452725	8.78782525182789	8.3486583168176	8.27750313905895	8.27589919542512	8.2486859949421	8.53969119844109	8.04834660511935	7.92850189124252	8.9427528601587	9.02754156605263	8.6017480676076	9.0923037508454	8.86129723185825	8.67010284235743	8.61816299494378	8.65629797958416	8.891260420028	8.6514728377451	8.39624158966242	4.64474540200226	4.67795755297276	4.74741034337272	4.41948723813058	5.04202198668293	4.73910979281394	4.69812152669179	5.1476994498565	4.62470778365457	4.57326583154018	4.90305707212524	4.77382755359077	8.85441545395871	8.15492094593996	8.41535983139412	8.81501280721811	8.37243972227947	8.84345090054573	8.94509551576943	8.91226745814718
Ap1b1	8.68639911262746	8.45588264101525	8.20372672010881	8.86811629927344	8.86764641281509	8.72922971824154	8.32657952346105	8.7379603290893	9.69166076666996	9.55856237365806	9.68788241906502	9.70832175322716	9.50572069766716	9.59094598303075	9.59439059816573	9.31687263609113	9.7544543025852	9.78436461377853	9.3856097809935	9.6523457501627	9.5283960173466	9.4355349032879	9.65040154559264	9.41731681002745	9.44691478345597	9.67178513715975	9.78392329946847	9.6506509837711	9.64730700003056	9.65898795824521	9.32726725659999	9.74232486245089	9.48919195162638	9.36964469110986	9.51714073959996	9.74891268340921	9.47361055363614	9.72056173328151	9.8061169426837	9.7026139543075	9.77712630700011	9.31863384737287	9.22449375379441	9.50707580078522	9.63112711180285	9.79238240971142	9.60881851178319	9.15142342260133	9.5463143884224
Ap1g1	8.38979502655321	8.1952660796949	8.02268033128475	8.6184237915753	8.36386550442745	7.98583444131427	8.38177733333848	8.2860864885182	7.50521129662968	7.27244598657181	7.49571212133363	7.83807045964994	7.76228605222136	7.66720900926105	7.52354724039822	7.57296826980221	7.56264280946307	7.84510245839833	7.36591682426923	7.59061146875604	7.08111798844004	7.55482128426947	7.69538551262042	7.76655561535304	7.85103887920446	7.49970580389207	7.69783205876824	7.5665693615806	7.57298109996958	8.99960200656566	8.86771305424067	9.16229536173357	8.93811124596413	8.86842234360776	8.95080466831712	8.99957290373529	9.03848519000858	8.83782201754129	9.1230934237053	8.9448697118222	8.6777659648517	7.66108449952249	7.20772264026148	7.72280632589903	7.63907370248634	7.84952747109532	7.33986681292257	7.7012482147848	7.5679980144106
Ap1g2	6.83043746501879	6.50794851280025	6.85845961754142	6.43489698559509	6.4751860725773	6.561564424864	6.23485501264852	6.05953263493231	5.83373083935872	6.02075654654683	6.2028701261253	6.3037825289239	6.47875873359818	6.32909532612161	6.24055849253419	6.22758882570572	6.24633664653688	6.23141520427678	6.18503302402303	6.4287778072708	6.24532156652831	6.15711426834851	6.1653650855254	6.53584578479567	5.77128438385149	6.13655673155727	6.36648990416149	6.40381081753913	6.24670717065615	7.06464788804462	6.79104085815166	6.950830202375	6.5200488934566	6.74342935079039	7.37230177152106	7.34954054913228	7.30080863709809	6.41014671547607	5.69266543943358	5.95966038550909	6.8919136796812	5.93890672992494	6.11551759496852	5.74740731233918	5.85341941052626	6.75953578045232	6.17767778297904	5.963175314033	6.38228589583554
Ap1m1	7.36135444573354	7.30737183720924	7.2904693856301	7.56823457720255	7.42380482192213	7.51857587735705	7.6651020872205	7.63587520672924	9.18602829414421	8.93181409553513	9.0469502975431	9.30976917862448	9.00070019680626	9.04517596207835	9.06386711647377	8.805116208545	8.97734489981492	9.09522772243305	8.67857651054265	9.189666405325	8.64850811263447	8.76273403074006	9.07835701097908	9.02473215274992	8.71561079141595	8.77651159123012	9.11191088295162	9.03627151806679	8.85624120287952	8.60152652339618	9.26053967141388	8.08004582545503	8.970261812479	9.3512076594546	9.3025596463913	8.3833754043957	9.21429520477099	9.34999992296633	9.45912404942735	9.4466929182053	9.59047426115898	8.95081074207366	9.01412502910776	9.08837005390225	9.35324154960153	9.17590814365263	9.13824959687986	8.90742096875332	9.08552481860874
Ap1m2	4.33183720814167	5.05326864528707	5.09623636950383	4.77942651152462	4.49254058082457	4.28736998604178	4.3163311158747	4.16333572421622	5.02597118554526	5.37094455266553	4.76145399146755	5.34391125249763	5.10619116600797	5.09089508301838	5.21902861040268	5.28883441522582	5.27354515437025	5.3294726847129	5.78146983329661	5.11580195444845	6.09623500913988	5.42328033637039	5.3878565097425	5.18493991017422	4.93838651846812	5.31646103319651	4.98335007287387	5.1468421518869	5.02204179982809	7.2477240530522	5.78090910827342	7.67028690683748	6.08811961111074	6.64246034771536	4.86408667981823	7.79338552945952	5.22587486653054	5.6352544938459	4.70403985910954	5.48194404091641	4.89379065873148	5.30126104166525	6.45239806423862	5.13874407292612	5.38729404315322	5.52052089045203	5.4864590609862	5.43938749344116	5.6325831345781
Ap1s1	7.86288663056971	7.303212434242	6.78194076650494	8.18189010387831	7.82402339371064	8.50554758981103	8.03682414715905	8.1185258542064	8.91955987801012	8.41682660405387	8.46378710790207	8.82221409853073	8.8838817582445	8.93294379618071	8.871639833241	8.87831874769157	8.95837350771078	8.91666730322877	8.73874695721672	8.53629278374973	8.41682660405387	8.66554963135834	8.4730943251982	8.7254232420781	8.90791093621619	9.00788956534721	8.83651021576151	8.96621267993521	9.03786238489602	8.36180544716739	8.7117120836464	8.23638214329108	8.69868817331272	8.44960787482808	9.05543952405034	8.4478518363907	9.03167005506044	9.05346925982687	9.26028285449723	9.31178992781928	8.97758870240515	8.5483159186732	8.29008060232253	8.6405262809139	8.67247285786425	8.24804689660062	8.69386744763238	8.59756644063061	8.72570328114089
Fabp4	4.92302094741391	5.991136716626	5.6023729024838	4.9592128006425	5.78748664954095	5.19299632660224	5.83742671486638	5.22184131659465	12.018445752047	12.1140109764076	12.3262190882303	12.1651291759077	12.54287695554	12.2694823516561	12.1454963895467	12.3864066618087	12.5250004846418	12.307607312729	12.1233503738585	12.1896026795816	11.9475729435766	12.4724290794975	12.4122732923699	12.1401955114394	12.3336112222301	12.3325127902206	12.0578781225186	12.3958063441884	12.4241748810535	4.29631966308764	4.72746033793764	4.36214084625606	4.57272718015728	4.50102429059895	4.34368013748335	4.48598019561526	4.36801169817124	4.54829864398818	4.69844877095673	4.52876608131301	4.31902597066457	11.9678478166124	12.0561467549787	12.0166126285106	12.3150649753742	12.2527465447501	12.0874852023729	12.0877878879521	12.331597121189
Ap2a1	7.39738649917337	7.4457662986217	7.41287559151024	7.28222153019001	7.27831417337175	7.88082582681801	7.68365969849462	7.27959097004264	8.3613897750341	8.23090458905	8.66659804873125	8.4224359140219	8.12609020368726	8.3219805810233	8.07794891032854	8.01926265527035	8.60549737917081	8.175241254257	8.2726897592881	8.21281858649363	8.31384681555086	8.53474918118475	8.34028722079517	7.81380380817203	8.01554110324977	8.37818229949838	8.6897498370578	8.08300334788443	8.75458954734695	9.05959883260643	9.11863294359871	9.08506051602644	8.96594816496581	9.12343418155288	9.1499374978177	9.12765425767111	9.180351524763	9.06922321046268	9.2405965707194	9.03823744860423	9.15674410595022	8.3996477582957	9.06020933947783	8.88596157018052	9.06063461551763	8.95528900959001	8.65475052537656	8.19789147993242	8.75527513533523
Ap2a2	8.46682754130247	8.03878995432127	8.250172728315	8.44963101399557	7.9955588272625	8.20541770836003	8.39590502479763	7.86279871356678	8.51856556199534	8.20793767978504	8.4868130368892	8.53084077906755	8.56146672648842	8.37816832255156	8.60554990107511	8.34986585295836	8.50740147887831	8.30274077687519	8.08308804814671	8.57021921224785	8.08284288011879	8.36127852042362	8.4992137081988	8.58412115909493	8.37484570012273	8.48310544404892	8.78392440521401	8.74371153303946	8.81585714711992	8.96913573992296	8.90364278709195	9.00325687903062	8.8577710540353	8.87878784327968	8.99475462034735	9.2572238363664	8.99316978528197	9.1777034392592	9.0255399233695	8.80554184542405	9.1124798510921	7.74612401689955	7.20067368004894	7.64633090583215	7.6007876247153	8.14266280214495	7.5848538972145	7.40440652238178	7.96528443232132
Ap3b1	8.398023901956	8.43229751273834	8.26077441505357	8.74822833074714	8.5886009706756	8.93472281097084	8.80581574506477	8.76469528343299	8.4492322298918	8.10625344263759	8.6719967122817	8.49182701499102	8.45153736795354	8.66264727722394	8.4925888447547	8.94353444802912	8.77801636793155	8.43671332175259	8.55366620631915	8.84165222090066	8.36443269026418	8.60833078397592	8.3824471743852	8.84299219013739	8.72910626432195	8.12334971102702	8.27974378581375	8.76159423772507	8.77769147216545	9.27008249974656	9.53316513048636	9.33953014476642	9.45370957567138	9.6584194718697	9.89227053839487	9.67594452231414	9.91471359958936	9.68384678241036	10.0139170946002	9.79846870375618	9.517712128841	8.22552760906723	7.85697401235842	8.2537342023058	8.2016502781625	8.31832981567473	8.24504924330185	8.01243764262964	8.07952247618807
Ap3b2	5.52305178509517	5.46729126854755	5.49402777109834	5.62413293251879	5.80143006476871	5.40527963018	5.77562624747012	5.65824732353755	5.39780464910322	5.15394214547685	5.41817040174233	5.66824333391797	5.346691602476	5.52361416805508	5.20979364404426	5.22350653163892	5.50463467158217	5.60570279722421	5.19234321696245	5.6971196755788	5.57459096606783	5.34279150318137	5.3284489081389	5.32579101631765	5.25779804087306	5.10342341155574	5.07039733051014	5.42878510046596	5.48739903183732	5.946800273559	5.50576831248903	5.17496722669332	5.79271306360128	5.23318538203307	5.19080658736654	5.16649699460673	5.31966792832351	5.39206294238143	5.10640134281384	5.25227668956557	5.58855256627894	5.23986571238163	5.76175301595455	5.33528674570832	5.69207133579053	5.52367081512585	5.37761832069234	5.47382943671243	5.49037602757923
Ap3d1	9.02764349401276	8.8401356015644	8.91636398864238	9.10734922330916	9.02641206720263	9.27529587832466	9.06658836881246	8.98822300935883	9.43365967653184	9.65574195231894	9.7218852005488	9.49657658775209	9.5966420195487	9.55735821308114	9.47781530664766	9.54798913180841	9.8214387847346	9.4169826565002	9.41644079035134	9.6310081407465	9.18127144858553	9.61625594583986	9.56216320056245	9.58631737206903	9.54065277618706	9.63777275841134	9.73618770453148	9.71810034148425	9.8021799468202	10.0090751719284	9.83123660164686	9.92559530740614	9.99993695893846	9.92872840720513	10.3621228795417	9.8877412931711	10.3156490646236	10.0399492627013	10.8491695191563	10.5633743406983	9.97180958945777	9.2391091143912	9.36483105985833	9.23231662554997	9.59638529232396	9.54899365060938	9.51318414622486	9.27508646649166	9.3723402889203
Ap3s2	6.96569520453902	7.12756704906967	6.9849921704792	6.8761934863616	6.64608280827493	6.84483881919837	6.76187502662622	7.02542528852137	6.94774812649145	6.86848732667414	6.97677199247862	7.05290357088041	6.9099016744427	6.79219063241464	6.7546513355965	6.69046305870422	6.78501924875053	6.86761187062634	7.03134396162358	7.00951905944592	6.9509804906796	6.84925999021627	6.85196459357138	6.72618582164003	6.57252614168801	6.75830942938186	6.99876192266539	6.77670573732198	6.82236498081711	7.5418210646621	7.6710706755217	7.61589717880168	7.53851529807798	7.75313505573284	7.35623504433135	7.49617983435723	7.73536735526338	7.12198313585738	7.40622246533015	7.47015515666929	7.46045886696085	6.97585678458893	6.73472279585277	7.0375955195269	7.18361298413046	7.0536236235653	7.17732599506277	6.99332267091901	7.03509177794146
Ap4m1	7.34933657254192	7.41227367937959	7.15004810137413	7.52452247723935	7.44985073067106	7.62665404647216	7.90736287495213	7.31654586337313	6.98085097592957	6.91139844414262	6.52774406002057	6.8165813514826	6.66340440796246	6.865493068001	6.93180313188865	7.00185646155873	6.71774329673498	6.6821625592426	7.32532222027564	6.66302133109075	7.37579094340367	6.97404049231316	6.74552263856538	6.69870155478099	6.90891944946332	7.0005414950532	6.74298125751234	6.70130824591006	6.59728088269934	6.90833153096021	6.95644162772447	7.05508459731463	7.12174635910518	7.39393438353581	7.55020765999185	6.7185909711952	7.41566946259839	7.41153843736952	7.6459073557162	7.65010559525522	7.20748640034352	6.52103807677368	6.59549867524012	6.26750772767933	6.09899669858089	6.4282382079309	6.45401888519087	6.28797511220946	6.29878863278606
Ap4s1	7.56300337114679	6.47735502669897	6.54565664432515	8.45506499213817	7.9113575796525	7.9620401729179	8.15948710338562	8.122920160462	10.4551815516275	10.2753464493382	10.4650972415094	10.3263540702736	10.3472167018409	10.080364209873	10.1190139391006	9.81355755610156	10.210750997744	10.2228138172899	10.2005800979104	10.5449884267932	9.96020609877338	10.2454301897342	10.240093979253	9.93295990012957	9.90872958325754	9.7398785789465	10.259793678888	9.92383538504378	9.8178272247885	8.74859837797832	8.68489149565842	8.48697655554455	8.69697548733378	8.31630646525984	8.23370353709157	8.30300808394449	8.22246236260046	7.91026543581656	7.88564026085685	8.02354428605498	8.6350851562298	9.51828460365383	9.67843314795777	9.7940313445903	10.0417585273703	9.98553063200788	9.78177570452941	9.84295519265592	9.91891656507475
Apaf1	8.4546676970726	8.6079397739744	8.70910869999516	8.0499489334025	8.31860003541363	7.7988765067592	7.97896380033648	7.75209748333173	5.19404204538588	5.56812639086051	5.55380389802785	5.28464399562745	6.04048843301352	5.57761906025723	5.55871875262631	5.9769733422799	5.91003596992264	5.82754320036499	5.90724047033578	5.30720653427563	5.80944916484716	5.68382109085319	5.50143972967471	5.50812852289286	5.81514348589754	5.78795595973889	5.71864291448675	6.14947730427617	6.16633681112069	7.6678458596252	7.60944571364979	7.88660219045406	7.72746082145572	7.6973475453913	8.04663163829146	7.7719202302401	7.99742333112642	7.7950003184673	8.1979787680477	7.96665162295485	7.696318657231	5.53924440277821	5.17596322988069	5.51615498232912	5.61888262301383	5.49564155183309	5.58189431187012	5.57296573408906	5.76552418906201
Apba2	4.11253293184801	4.71636584169908	4.68068049826117	4.24120598238338	4.624391318143	4.21391797477772	4.40341526385411	4.97913245878969	6.37840860268792	6.00161624256574	5.64427611821251	6.61441839369255	6.14941169639838	5.75689378390595	6.25495301867911	5.5955102222721	5.97669955766482	5.96661630936814	6.01493987900463	6.29155359727317	6.40974564598905	5.72897295639302	5.89906269110179	5.88195858952116	5.64351840077107	5.82789775663525	6.43803680752397	6.32823524923667	5.43655463514609	5.86634269009671	5.61981855739667	5.99333547839208	5.58362409479207	5.71107284308611	5.32522163088796	5.67481701166777	5.12371907537778	5.21477741199824	5.30621514479509	4.97982459157533	6.49344841760287	5.73050594202003	6.31016080010312	5.69250658647802	6.31591555317183	6.14902339116575	5.71845743200167	6.01619510904334	6.29694996513467
Apbb1	6.0851267286272	5.67262364761108	6.01919414522123	6.37551724048198	6.42596821365929	6.65027175739394	6.85723421312491	6.58916531332925	9.61082326775365	9.45922502776172	9.74045000993304	9.81773745811648	9.14855389041102	8.99065671745672	9.22958424868263	8.46072446840596	9.17138598566483	9.504736549768	9.13310270691745	9.8029558847361	8.7430138623567	9.4374700049401	9.2867167692521	7.97536696929644	7.86657265924045	8.03656004951344	9.00384831230739	8.4953731516176	8.35357071763295	8.0469256594802	8.34732578598336	8.2273749962597	8.29476683672349	8.36972543135236	8.80813687105908	8.58116516479994	8.6884775997195	8.56082702220537	8.75610393164615	8.7426747033311	8.47187298695955	9.34671062718004	9.2721188134804	9.70218101896194	9.86249397587308	9.82470222062158	9.35741166962521	9.40191188192248	9.61930501575095
Apbb2	10.0704961815306	10.048496901118	9.96927712770635	10.2451159364454	10.293410015192	10.3332726377417	10.2058618495943	10.3316466166284	9.64250028554928	9.48598235953395	9.54681288727006	9.47851558815216	9.9645887536571	9.636991342227	9.61879467282266	9.65575689678896	9.55033210014086	9.53827916820188	9.39039158971647	9.7660269972556	9.54357528870527	9.7420590232411	9.44751154464566	9.52221284247641	9.40004290267185	9.5405418103307	9.6428242501161	9.97193388265657	9.48012228574082	7.6594002638572	7.77599557671836	7.75803056934945	8.13568632672092	7.83281852961964	8.04130581354401	7.82838183838832	8.12084862428774	8.0476103412363	8.8895143403793	8.3589579767066	7.82622310900795	9.04388340354458	9.1710022241217	9.38607041289075	9.63625031946821	9.66424571271752	9.32438304349772	9.39238754347437	9.28935290834798
Apc	6.80528286260941	6.35141872790831	6.31447024588597	7.13551979939207	6.46194606750975	7.02448796929669	6.73348248471478	7.01545255720467	6.81805037363636	6.61581544788915	6.7408220019019	6.63435802904996	6.50378204196079	6.47106157449232	6.60993498860529	6.59686021150574	6.61608853066503	6.5320385022581	6.75604347594004	6.81119662532269	6.7118273422652	6.68976469841201	6.64824747818685	7.25995195936181	7.1262663817654	6.54987651129669	6.6061208923397	6.90054232972004	6.77305608342879	7.26712454074727	7.21993336899084	7.29376165697131	7.40795498172435	7.19035643487697	7.35669821867951	7.45388024172185	7.12037760578528	6.83037404390936	7.21644301727279	6.93761529604264	7.13590519844758	6.43101293986713	6.70681471531413	6.74090761638536	6.59946686399304	6.34623964504527	6.41454701303215	6.5272718198353	6.56543100091966
Speg	7.57012121390551	7.02822386263295	7.19619011095859	8.58523983913597	8.07791140666546	7.90018948690638	8.53072946016679	8.79600478486807	7.85331344388021	7.72303090085953	7.7620957688573	7.67570326111945	7.34361387895317	7.53189998239968	7.54988544152187	7.38964043854184	7.690406841055	7.2857950081298	7.29445471643589	7.38934469373668	7.55762798915931	7.78922072602657	7.24042588933191	7.37812764419084	7.29849723089133	7.77426863928185	7.55827585837036	7.23143871652255	7.79031890938308	5.44069578233788	5.64746226194954	5.17832726325665	5.2870684562982	5.35985781657666	5.9240397262739	5.58624296281082	5.7488017089286	5.47703305062026	5.92878690091608	6.23708182808421	5.72568313641851	8.3698518314106	7.81553531129692	8.21929283961864	8.38130358825432	8.55372183851706	8.09678770942337	7.9444265226037	7.26191675348747
Apex1	9.70875664412335	9.55404338299354	9.47624997896029	9.68880714177545	9.6730855158676	9.73189536306468	9.7007625703026	9.76316034115157	8.93513788263838	8.93568555352695	8.9235970962435	9.01718621560043	9.24081751800346	9.12818763626129	9.19054479454675	9.14981879392812	8.87163306923131	9.22026673290674	9.01591255929116	9.1366792545031	8.87450873832707	9.06106210918744	8.77136883716058	9.11567039011983	9.11074665789329	9.22456737301077	9.02824113689283	9.08545718379161	9.02787167424095	11.2826725251793	11.7827439720431	11.3284617874815	11.6378242866981	11.3368479131787	10.6049806098912	10.9255619994448	10.7038772538205	10.3083742103691	9.94705215632053	10.1483256305155	10.8980498399633	8.33562621421178	8.72183113267178	8.79011943986988	8.63054193648242	8.7454320926344	8.78382539508832	8.70743032001103	8.89885887515498
Atg5	7.58175499537052	6.86690014118226	6.97210425919854	8.03487181767472	7.52735096600584	8.15669721084691	8.21787559185493	7.96882422768751	7.8352192907102	7.62411799355619	7.70734526317945	7.89756411004338	7.66128195120626	7.53631046055928	7.89872372384554	7.71203962536393	7.73784349437482	7.89684257005402	7.55946136529916	7.65287158758635	7.46491004591442	7.79905372915245	7.52448833139097	7.83676355119036	7.60030888506692	7.68277881841958	7.72813289558162	7.90991919930121	7.62746515194858	8.43199851910086	8.43457099304429	8.02148144210749	8.2210345690865	8.2153280058681	7.87206762914187	7.93825763917214	7.74921953703918	7.86119423179195	7.72213584863277	7.83259605059066	8.3259779837107	7.36336719321025	7.80673128935586	7.63608066115349	7.76152260300587	7.56660969533934	7.42467711444873	7.77006545107716	7.79822280479654
Birc3	6.27712363485194	7.02671637001053	6.91924226855545	6.68627714148914	6.31905272527421	6.93157652625991	6.63811796850639	6.88457594987243	7.39388411887372	7.71626879097683	7.36557489363653	7.48708628838872	7.47407477352403	7.69573604610841	7.51076679011582	7.80062083884887	7.839962004393	7.53751170907608	7.61685096078304	7.45363211954711	7.53844642595018	7.47360878953233	7.44443911230713	7.56053042240417	7.23674617122103	7.84401982531373	7.83039202651386	7.72494174237979	7.32587185416341	6.76582771907609	6.42206176284688	6.89081468966922	6.38235736070299	6.73464928108935	6.3592922502992	6.6666724732196	6.65796303835868	6.57297901497622	6.58690030184802	6.52647027333568	5.83335647713663	7.71315478501774	7.34652544584963	7.70425450540441	7.42427229836396	7.61710664874866	7.48115275512711	7.78337170871142	7.91662205861468
Birc2	7.8542069429424	7.74594832892104	8.21646867826447	7.82215542518106	8.00349387131337	7.92480769532696	8.07831220466842	8.02148569436059	7.98147093060123	8.16471777770082	8.1116185218998	8.04943153031858	8.11447479976258	7.6583487460907	8.02240298261146	7.65313396759297	8.14599804696075	7.99367521378882	7.53805519033792	7.78663502429677	7.85038158597594	8.06257156530362	8.23219594317877	7.79505078916523	7.52522296362837	7.78953677386036	8.06020643333983	8.02339625725117	7.97366867366109	8.91219402765057	8.70432976245703	8.98681880176753	8.64927695443592	9.00792111759371	8.8342331397194	9.24195171032818	8.84386435765732	8.59539562764262	8.6777969347212	8.89000923453057	8.52556055413409	7.60256661860783	7.42921716369855	7.81081910235228	7.86179363682558	7.82565851811873	7.74293976553972	7.67975676621745	7.86135333388025
Birc4	6.0661769969961	5.97303975147927	5.69028381532081	5.7201510133138	5.69011623278927	5.4628217806005	5.32498932478723	4.75732251719822	4.16046247318137	4.01431153240548	4.12902683286439	4.03082976993937	3.99894990200501	4.08206785267572	4.03602878782417	4.21442493972666	4.10412426683484	4.19940121529544	3.9447884338457	3.97137726111521	4.36040481350063	4.03799803400267	4.12667201073914	4.04719842514617	4.27679144051652	3.96602247467126	4.10680204736995	4.25710772527471	4.12616613286941	4.17428518529316	4.33676588828985	4.16983003586027	3.98353760026639	4.17811921369236	4.24888139385882	4.16073523015883	4.29969738538299	4.34037500119509	4.21550637531369	4.29735809953666	4.317987362564	4.06285499868936	3.99983608777666	4.02039731995086	3.9813156690925	4.25251362218726	3.97360110239537	4.10334952769994	3.82344683987835
Birc5	11.5597482157777	11.4515306018663	11.4886490009383	11.6260563901942	11.5199504420424	11.6181138792809	11.6345873951486	11.7689770978132	4.54880391286787	4.52778733976173	4.35614954221307	4.4696582153529	7.43022330977938	5.61870821536246	7.12637235511337	6.87000246189442	7.38240004857405	5.02745605904258	4.37048717937551	4.37721777417024	5.5192881216019	4.33644300832429	4.39866433777163	6.13379862480624	7.08512382354025	7.33588796818801	5.27370385295281	5.85596436181102	7.12850431251402	10.8719944428243	10.9219536949095	10.6082616480636	10.6582467433268	10.6096128010256	10.1821960704994	10.2400906289662	10.1248809303877	10.6739024335015	9.7455592612601	9.41918813491622	10.6119740023776	5.26303637413802	5.43958013851092	4.90248515143617	4.7529630563587	5.04705692472599	4.46885400125631	4.437111576068	5.38978990490058
Api5	10.4206249637245	10.2795856104785	10.4291744775851	10.3915616461991	10.5569621242943	10.3484425263675	10.5626479755644	10.4837386445178	7.52625858370534	7.63838836519633	7.62230636274064	7.38873880914863	7.78620255097606	7.4236026369566	7.51739847660292	7.38733153540889	7.72090791330081	7.78867378030098	7.30886392524015	7.47422729568202	6.8483735095131	7.60239697216982	7.5271444517164	7.59537429746093	7.6439443765995	7.40528974822825	7.4705653915226	7.73145481876279	7.79350962260862	9.60939271780567	9.6589744087424	9.77994096929785	9.5602106827779	9.4938246046909	9.20424508084034	9.48267538765834	9.18489372736676	9.12126543743665	8.97171606354397	8.8528821621493	9.67211355490928	7.11438794176133	6.88532019274804	7.49123279373327	7.18655516566615	7.15004814134272	7.1153345820505	7.31638653557485	7.47388945686129
Cd5l	6.3286091163945	7.88578985970829	7.4823340105752	5.25434111442645	6.29097436960512	5.50478416347486	4.6272167918004	4.8999549628408	5.4099767087622	5.61455035132082	5.10728971611736	5.59333850155801	5.20202137502582	5.34357495679082	5.44666086936638	5.62270475385965	5.23774943436124	5.64492257043329	5.61271927555977	5.35391680079443	5.73516695101494	5.39529806428375	5.35136825556115	5.22111230640072	5.35821972234658	5.41096057381834	5.40857559437516	5.27908357966196	5.11230744520619	5.33429429782462	5.13343996648129	5.01502177812323	5.08506493654157	5.41016943483105	4.86802796126937	5.10817596872341	5.23924466538242	4.83928866109491	5.10581027391147	4.89460352538839	5.05222020233927	5.62403196638958	5.74079813006561	5.70095375975883	5.68271980756456	5.80146781793603	5.6177134074006	5.70838830293083	5.57615521353767
Aplp1	6.48559143648696	6.37375891488946	6.65176634824894	6.39871025423299	6.98347613088376	6.7954938047896	7.62265824886734	7.47818813112622	6.39721304317424	6.39596729297497	6.00130842675529	6.14665303132756	6.13995845771613	6.15614944912468	6.23754325844716	6.2258148853805	6.12112657660064	6.23174760202403	6.55656361806631	6.05746211664403	6.64149817754023	6.07731835506158	6.52956886317629	6.25344874643261	6.14315688053371	6.4618181277951	6.48252966197633	6.26003162974837	6.04141027676986	6.87987328084089	6.50919613061633	7.4231941037543	6.70422910715286	6.42767112545245	6.51585651903868	7.58021136867581	6.80314392610537	6.96064322206347	7.77618654831849	8.11724246843296	6.87497510262776	6.9402440097506	7.04972043539353	6.68150937819984	6.74133451068918	6.10755524903536	6.78329821688035	6.65820220458476	6.71005584183456
Aplp2	9.43638417186092	8.86735807860139	9.46054772197072	9.68941462254803	9.28256443019404	9.52830019376856	9.47400819051472	9.29493976011173	11.1358118360362	10.8826671489398	11.2495830332297	11.3162402201354	11.1489177247112	11.2696433905962	10.9730860294544	11.0475933970488	11.0419600181415	11.2457548846584	11.2399746490169	11.2781035860989	11.165126315694	11.1629021035959	11.3362224674096	11.0420075776145	11.1869521730603	10.6717210200466	11.1394372787789	11.1611844949195	11.0798163853337	10.9089771339334	11.2892735327545	11.2134269054549	11.4864449301228	11.4929504925839	11.1436403784957	11.1837682932142	11.1763584380112	10.8363927196275	10.9366719055517	11.0339889442458	10.6995170544654	10.2281751147973	10.4336369688373	10.6388051537929	10.7131690135841	10.8268216966665	10.1571382119055	10.2973005196341	10.5704953620806
Apoa1	4.15659290525996	4.38354761080578	4.42635303502988	7.3514001709786	8.05552956933498	5.1052933432716	5.61325722048825	5.45726422665416	6.04754712686883	5.63400694592565	5.53667255155786	5.79134346769915	5.69936727711866	5.83063562813724	5.65817880080155	5.44186173535117	5.6476104652237	5.65705744999971	5.80317178219732	5.79517811052712	5.9921670647624	5.68594614985574	5.67310497192617	5.62155352443727	5.35296806761205	5.60759938073179	5.95684621364157	5.60246794777872	5.49269531298801	5.33103023731952	5.19935943316186	5.42804165995375	5.16786972501654	5.03723954871433	5.11560952660441	5.24506939769141	5.20078984763793	5.49386078048776	5.2275080724626	5.23049944585325	5.4260929191726	5.69938573130004	6.7253900920748	5.46606523734938	5.78888499352198	5.74059580551276	5.86787834303548	5.64074642080999	5.74839709942741
Apoa2	5.15484673532881	5.29464757672824	5.40257437893589	6.99580456664483	6.62925628301562	6.1491268851828	6.35525999221863	6.19132511104219	6.4013796897161	6.1291570342253	6.15375276759821	6.09966013858081	5.89753942743468	6.15576863437553	6.63455619692227	5.81227568215233	6.08862018647589	6.49110532316135	6.13052225625064	6.31535000749852	5.97045355880598	6.40442322867742	6.27549173407309	5.83915994557177	6.02490216050861	6.30474821996322	6.27673010606762	5.85341136977299	5.91830630873597	5.05632341083355	5.30887723952512	4.8958327438062	5.22771305057917	5.1616157713543	5.18117558560991	4.80454692211518	4.99311771564147	5.32808772414563	5.37734063632111	5.08105643309896	5.52417450471517	6.48854314383796	6.91884088537857	6.68469598143624	6.60966031797571	6.8418229784229	6.77946621584846	6.67579313292326	6.58076410848702
Apoa4	5.47878714702896	5.27218659085222	5.16234465972982	5.87506885748226	5.80874679057301	5.89270953580493	6.03298765382194	6.0108389787986	6.05043256411663	5.80445857329221	5.80670886524031	6.1279445896619	6.1184030200756	6.0761228004978	6.17590447626073	5.76700685155001	5.92490603001252	6.23313105547075	6.04931424951153	6.49954492926682	6.22012278667609	5.95018753428613	6.17065577035959	5.88525894289471	6.0369259040666	5.7853475727567	5.9712231381104	6.0754671405036	5.84489631494243	5.37867862454347	5.33845509781487	5.25624283984325	5.39190333460303	5.2427995069028	5.47399570723544	5.39923173614098	5.51469018140443	5.40127004764796	5.51351758272758	5.29970721038498	5.39808704379359	5.85790008098509	6.30304642694909	5.8955678639561	6.26503535933204	6.03911026716045	6.20927346358194	5.96537231028636	5.65927547575687
Apobec1	5.95620669293086	6.41198344601833	6.89425941653706	5.78257231805084	6.28050136643864	6.07161994631627	4.86399719422296	5.24284869702638	6.4415881740801	6.53804998131012	6.62927543436751	6.52219196676833	6.44273790469624	6.95438910997034	6.70182330622595	6.99181873405785	6.44082638504524	6.53123324804759	6.48273280620644	6.48629537629697	6.53721251600539	6.57653183504553	6.3914984489643	6.94209835748653	6.74050649370867	6.6363070077485	6.90910198818098	6.73841627445433	6.55355048381391	5.68898338972483	5.16609665153451	5.67922147620371	5.45688436793477	5.24934915731566	5.36156377632006	6.31233405359233	5.28709086384147	5.46418033096364	6.10060189316227	5.59896589766629	5.55908733688778	7.21763018618554	7.2615802971111	6.66439571883265	6.7208475967852	6.78995941951164	7.18323682172734	6.8840458190404	6.83511256251728
Apobec2	10.4258044833447	9.78143526964992	10.0437368960544	10.7493786358899	10.6698093167276	10.4620385592269	10.6735971077465	10.8214931003042	11.383316178034	11.0965389811955	11.2460707733861	11.300044124521	11.2757820413087	11.1672803839178	11.2998002798873	11.0475181518018	11.1841251049971	11.2644684811329	11.2149776012478	11.3649603394838	11.212325076316	11.3708959227384	11.3674132043573	11.2101223338733	11.2094465545782	11.1643984959136	11.2633807384008	11.1010271431679	11.2264533951958	5.54805601263904	6.35997588332097	4.83391369233099	5.7778119245225	5.63260597273725	6.43975036757783	5.53978391291107	7.39153818847045	5.35384932176858	5.18728022676694	7.12205121806571	4.6786963077941	10.7540370407266	11.1004515095367	10.9416295956908	11.3492429899504	11.1458837191533	10.9143774558161	11.1111647402894	11.1023587322527
Apoc1	6.60070448756087	7.02994307754847	6.96545890051543	6.25828036255538	6.48524164259022	6.67405970922134	4.61792872244466	4.82630332579463	6.08711464957048	6.30887482100925	5.99991667996118	6.19942166891407	5.99782335641025	6.26801185851609	5.78749254854196	6.00530239918212	5.86716279375567	6.2249468417933	6.17522272731959	5.86699437670734	6.36683897833991	5.99239035761391	7.12134448151304	6.11138186026105	6.29164943213899	6.34544654034081	5.80991470719546	5.84188605852586	5.85753752163909	6.6661626092208	6.10285034937691	7.11059899559833	6.3626883754213	6.3788653258813	6.01215029938155	6.75072466905679	6.07239463675353	6.15107989024606	5.6088850096722	5.82565183206963	5.89767112752077	6.27032296684548	6.85351517811955	6.23223841427304	6.20420518480748	6.57907880106833	6.51831349250675	6.31803078410019	6.48369111738707
Apoc2	4.64886888488859	4.51797138669992	4.60987475902311	5.89240184878661	5.51683366502859	4.53120654144154	4.42912437930569	5.11642663243205	5.56330219889883	5.20229193690586	5.21062145263772	5.43927297414147	5.10786158044145	5.4276579667741	5.40806856974573	5.27662837114316	5.3006807549371	5.16149914857265	5.37359307179255	5.17689718510645	6.0029350142158	5.21591998293636	5.10752784593524	5.44791530310813	5.44662961002456	5.47474900796793	5.04397322918468	5.07564223972064	5.11956009669102	4.48574514225364	4.43416666038026	5.02580838533858	4.60045889205815	4.98426566497081	4.64215353537523	4.55489558423927	4.7622715545266	4.74034071945495	4.60127512877347	4.36837310716305	4.66615708917779	5.25897192760723	6.21996149973518	4.96887238925421	5.03074449367168	5.38095759927818	5.51345279451906	5.48559369596022	5.35417529042538
Apoc3	3.89542733026025	4.83177874775518	4.60675200374354	4.12729054181638	4.56179831669739	3.97696942950878	4.32233323642179	3.8150116598886	4.35015030750134	4.46527013508056	4.17085733352149	4.58757012278242	4.2173793681066	4.54545175310863	4.26951994374179	4.26999661720443	4.38541997921919	4.54846639055975	4.54708022292656	4.22666567478726	4.86042393570605	4.41247949093674	4.45087725028172	4.44289204459217	4.38685758121002	4.37073312909138	4.27830317090211	4.32428056372173	4.50490507680019	4.11149245839391	4.2440968228675	4.12258645527664	4.29817160231375	3.79880324251471	4.19373311160978	4.19582929732039	4.2615701396688	4.09126229823454	4.1721190195173	4.16998588692863	4.23268923963311	4.38962857231942	4.57757161361759	4.29873926797279	4.1963582004192	4.41317656296473	4.61019518719466	4.62340410735509	4.30088435759601
Apod	5.47335445588201	5.88503922691192	6.04701566327769	5.41085560505396	5.17115357526317	5.19405262148679	4.71497986546025	5.52141190048927	6.50709395789941	6.45558679840194	6.0615553087955	6.33827204548829	6.01668100175234	6.75800879581181	6.04270755925364	6.45951748887443	6.03965771149592	6.43327636652912	6.96769544996111	5.96208219120034	6.95274419962554	6.28239701355985	6.26052498379895	6.64051170979476	6.64418899206261	6.87636199053071	6.4659876651421	6.26477742145742	5.953388620393	5.15183768454439	5.15593895234188	5.01448125442183	5.16139588329167	5.11509523889758	5.00315374504357	5.14493272927415	4.93957755657543	5.07836978756273	5.00694827448417	5.02058763809578	5.23046979260219	6.66249657659471	6.81738508035815	6.07505948912455	6.24319100535449	6.22227516577029	6.29427285086836	6.67578198067863	6.45906346233438
Apoe	5.81530745861932	5.39161422513863	5.47960241578992	7.05895970806498	6.02582012614358	6.8173253953106	7.31514514953674	7.05848408945447	10.8329217805845	10.3226420080905	10.3370351368908	10.4142147833981	10.4731298371805	11.0480171496856	10.6217273579762	10.5718073388214	10.8045537813641	10.5312348877473	9.96705617369023	10.5581322303754	10.2096900008449	10.107742837597	10.7852916506008	10.6575020431348	10.507440263112	10.0105815751028	10.7422057956922	10.6513645933819	10.6744359117241	10.4388516229308	8.74800535762174	10.3012473978346	9.31532785896291	10.7229944573084	10.3157867210875	11.1337459342756	10.1736010252537	10.5841537366107	10.7146826511865	10.7293697037866	9.81289721911838	9.32845070129872	9.42729725959462	9.60987111025583	9.85850024587276	10.004036851696	9.55356795632687	9.27911099540587	9.77333717538299
Apoh	4.45145798800078	6.06903442119265	6.08185468384688	4.59660931343985	4.18755762576151	4.08489385999894	4.38670803075755	4.56149700425034	4.66111040220442	4.52236186582801	4.55872925666774	4.50869437069456	4.45131833820416	4.42475362619039	4.48164093666622	4.62038681063977	4.58233090849886	4.76391676134592	4.65225546782031	4.61508194314895	4.7824596282125	4.59091805942235	4.75011057266292	4.51281511005758	4.50268081071954	4.42097422355576	4.88315326974306	4.50677039139869	4.59499444142533	3.73224596992607	4.04822801268543	3.9242949587481	3.85758777927347	4.77851765859878	4.34017282058917	4.32728955980731	4.17861393764544	4.26818461645918	4.28910320932539	4.31210887730395	4.04085969743546	4.48896914273486	4.75402944548577	4.44160461701935	4.74605284967512	4.29685306069032	4.98837246820337	4.91853640869798	4.54417590678209
Nr2f2	7.7427336760318	8.18235141039182	8.06668221919377	7.69191664623668	7.7671938844084	7.46735602892365	7.63660150408998	7.69773367155522	5.20572396549772	5.25339275616761	5.26211664289174	5.6209862689308	5.45716104272548	5.37828940642246	5.20597833376557	5.44199619473049	5.38476667102212	5.25820912881708	5.20896753510503	5.57524559486949	5.16725066956664	5.62387957321703	5.87637199952598	5.30179042758216	5.05409554852365	5.19054774212345	5.41450788703481	5.54891962855862	5.51793360821938	4.33019756106321	4.62690335393984	4.2257645794657	4.45983910265112	4.19169157332673	6.65933614847755	4.33346013200683	6.2086633797436	5.61491685272838	8.46084169047567	8.82117504628773	6.05986870830223	5.3715817773826	5.2225852084968	5.30921484924928	5.26521510556573	5.35761215597828	5.75512889685101	5.18203365434098	5.40336051430895
App	8.99396959436457	8.41261658459892	7.97408175557732	9.3004451784843	9.37799911095566	9.13749678102165	9.31411987098054	9.33340538916948	10.7693397339871	11.0242307811285	10.9081848611427	10.9037692048676	11.046760398711	11.0297159432941	10.8403733137083	11.2710404512272	11.3229531684549	10.9497039557638	11.0406803987886	10.9060644754054	10.9239328169098	11.2329081746227	11.1965632074683	11.2924273714566	11.3600980671443	11.1507402376577	11.1484061850256	11.4777948668823	11.4063326979189	9.13956227732613	9.37302719361051	9.55272203601525	9.40451142504724	10.3329128811669	11.0776634101589	10.4107370778246	11.0650683534748	11.1299750422746	11.7479844583991	11.5237292308326	10.577525518398	9.51256782107879	10.019322662111	10.1761145765034	10.2740956112219	10.2502977141511	9.20320571219865	10.0591271929727	10.090651050358
Aprt	8.87422371633045	8.23106401407921	8.19226127733968	9.07785434774544	9.0322317823008	9.25459124218766	9.13062394798382	9.07649199529572	8.88777120301473	8.9036134462617	8.67962855545269	8.8485834815827	8.90031317022798	8.9336334418892	8.7620224701356	8.91016771458814	8.78948766907298	8.83586319350736	8.81549931583553	8.73596770741974	8.79138981130088	8.76241481986816	8.69308854285483	8.85880785294042	8.98377291728514	9.13927925028935	8.86130379589785	8.94212264994768	8.69361125797995	10.765333827249	10.6609674098753	10.5091848674979	10.5692062378964	10.3701793606077	10.1492294994146	10.5978524925671	10.2678067363506	10.5890208244308	10.1024294539498	10.1660312153831	10.5579468058891	8.97819459994528	8.88097579794715	8.84702782735767	9.07596564582276	8.73968210145332	9.01429846116448	8.97237250580534	8.93786359723719
Aqp1	6.38602166971089	6.05102739177409	6.01008783514519	6.93521651720464	6.34177084569436	6.87908358842261	7.50754774883407	6.9097708530747	11.1608093946813	11.1458785208856	11.5041944506899	11.2607231434422	11.3978147813805	11.3043629256215	10.8464856148833	10.8799743840436	11.5397533877261	10.8164893659287	11.2274117214996	11.6750681925229	11.5938330413085	11.6124851269794	11.386422709352	10.6764299364642	10.8803694696296	10.7571160665379	11.2814727962868	11.1582611675626	10.8047518145657	4.57692037733912	4.51174267306797	4.70719591360929	5.02019522442923	4.82903177010105	4.93996438770276	4.38656013301723	4.85078322896898	5.66377451565644	6.23141309013345	6.76672949275451	4.54585497079523	10.7930014960681	11.039208852382	11.2708946133937	11.2668602867499	11.2519732906411	11.0429164480742	10.7437256256694	11.3283931896666
Aqp2	5.34894635487429	5.64282974628366	5.42064930142792	4.62832585669439	4.6428165998432	5.89818649908061	5.06799127004538	4.99241873944463	6.73466811712245	6.96637035832413	6.79732867910167	7.30100305902901	7.0790411527036	7.01359293806552	7.26993267914953	7.28465852886873	6.73195110624503	6.95842687324544	7.2096251794428	6.94559401432331	7.51394147141982	6.84926658140398	6.89429480150275	7.13487647773868	6.88244326119081	7.00542672034713	7.54604791170347	6.95053765436761	6.59486762667657	5.67893978768743	6.12777993627513	5.83125146818014	5.77313143097247	5.71345782498595	5.77623400012213	6.13622040024247	5.93687653540064	5.90193010499546	5.69291422649834	5.86146914434364	5.86970453017735	7.36772432466341	7.73583936746643	6.80450194871496	6.83245735958689	6.88775291906092	6.80557009577702	6.85774771180971	6.79741062001596
Aqp3	4.93357142671544	5.3563602147864	5.3403717850478	4.71603229545763	5.03286098459139	4.96705851201356	4.74756569244326	4.80943682315958	4.97911240508363	4.7792457713529	4.76681233532778	4.93430889064873	4.8961073562939	4.74218947504125	4.89875151140863	4.86024164425343	4.81609210301037	4.79066012692793	4.92849986905465	4.81799728878555	4.96656907620324	4.80990143220868	4.82405304274979	4.90400847955708	4.75347506334047	4.79108441043428	4.79989007335246	4.79258195905959	4.76181189350721	4.65213915520669	4.65679829445953	4.82941585512922	4.64805913500835	4.95970591492886	4.56490049442181	4.99621432606996	4.6456996045415	4.88234965038213	4.68437699824574	4.58438634322257	4.71510553107287	4.87691321699382	4.89220827995655	4.81683545501616	4.93099521710101	4.88819648226754	4.91580073770587	4.97362830929234	4.85122305716627
Aqp4	5.71452316975119	6.32421052226872	6.15431856980938	6.34566035430353	5.59784142235784	6.16645636019721	5.76341584605912	5.51931100571995	5.39131964431846	4.96735813763699	5.26479859566925	5.46667509443628	5.16665629024684	5.04191743993412	4.72526465436745	5.15252269122318	4.8218855133319	5.08130604651547	5.13601455797013	5.47770384669308	5.08550651332723	4.89770261107543	5.68224827503149	4.66656310052587	4.67825683161323	4.47482297552215	4.76605305315908	4.57448055623414	4.29676521736986	4.24482269583514	4.67599239512344	4.69784070209104	4.18426127423514	4.4707866548093	4.31780545126451	4.9861308760503	4.42186793150275	4.64148249400269	4.46695532956044	4.44000002888148	4.58146499504679	4.91655054663082	5.61310424050447	4.73005412108827	4.777346763839	4.6846645595942	5.31504216247978	5.33552683729594	5.25493729844012
Aqp5	4.19577109011102	4.68181376807336	4.37963758340035	5.09237984945563	4.87482727568467	4.90505351696067	5.29140086398547	5.34570079057478	5.00185552275301	4.8149404044547	4.7548427115802	4.86319755738545	4.81432872563089	5.37931740406422	4.92219055355947	4.97605190041774	4.79726794151593	4.87648551530956	5.17822576409936	5.28182779244575	5.12824168227652	4.95087087846222	4.93515179559444	4.97069652410865	4.98064986951751	5.14586352721343	4.63289528433304	4.80041067865764	4.77587900030648	4.77221500872596	4.66519559245632	4.51613191348938	4.79760646134559	4.42050111906247	4.51518357044746	5.18338007875495	4.73635772741131	4.65519679526126	4.6724124441992	4.39030949399716	4.75168002336347	5.42896139035761	5.9035342778954	5.41248881152534	5.03295287506882	5.41737699434176	5.49987374864644	5.09332146483902	5.06913949323002
Aqp6	4.46220756917121	4.3901828218663	4.58522183529751	4.64625664328855	4.14075196625024	4.88512836094887	4.85431290155225	4.93068657396485	4.74547642030945	4.69738968106893	4.51222752344893	4.58071540891562	4.55195575235877	4.70919980757673	4.66899676250239	4.66008621016597	4.59317420198573	4.7089971271707	4.84158855108333	4.68243047609115	5.00302247122604	4.5807924220466	4.60076271505155	4.66788134216094	4.62056535701466	4.78991816334214	4.62864382921424	4.64420616133781	4.51430569540718	4.34580780573072	4.20532201435652	4.30061391023438	4.2773565399998	4.33232269480539	4.29553378625935	4.31701648380934	4.33747519415354	4.3324954849156	4.45968722728375	4.37410760555961	4.23934062579542	4.99405888825307	4.98592642525159	4.77539807107421	4.7703196343333	4.68623958442258	4.81551420840179	4.72678109192079	4.63411780956313
Aqp7	4.40178141323376	4.92320278608192	4.68828348015698	4.19025615872257	4.15848957941779	4.1663555048161	4.2050753123	4.61942472657647	5.59656340795953	5.9861623767576	5.56769099293979	5.51132134433643	5.76989183993834	5.53918169157535	5.62727962636338	6.05446382241259	6.10121348986121	5.74195753785362	5.973005493107	5.25513987577333	6.2659174806227	5.90862292589543	5.8097253721433	5.31391809784096	5.20745131880425	5.76073126539204	5.45563440604961	5.51817975206385	5.26853931519131	4.18809414463455	4.21208135378251	4.0507153813644	3.98612918160849	4.11864718833937	4.21752787845072	4.12039385328818	4.09253924966958	4.2802838718052	4.17759829316286	4.04204016126033	4.11687274929436	5.36376227899168	5.98823524445368	6.01225153221829	6.06836714326186	5.93162011061444	5.32918862253569	5.66822258919678	5.84569490494813
Aqp8	5.43743051180875	5.56481171280104	5.58535864193094	5.41843172017578	5.70611960760345	4.84810559720905	5.16519903319568	4.62413712237344	6.05625782039664	6.1287383390899	6.07668833684529	5.99739441503616	6.24289269148885	6.75095738052761	6.6215982240749	6.39114463678103	6.77601217789204	6.54485221741354	6.23845615727158	6.0872130181119	6.62379724286301	6.17176291905705	5.97113321364085	6.12907417817132	6.16131786580438	6.06425465865622	6.59809022143975	6.63809734013182	5.98053169733942	5.25218381677261	5.2707570983575	5.58630325168123	5.29019590325258	5.27959285301606	5.45667153992978	5.36683386289159	5.11618476321567	7.15059042231264	5.31171736211234	5.07017313038561	5.20283004348105	6.82075509506581	6.89813408187755	6.4774149483775	6.75029663904207	6.67423359942642	6.65037519877809	6.78896734441345	7.02574135809329
Aqr	5.74374479249852	5.63760565748862	5.53352323008583	7.00342940290592	6.75279690129297	6.55208492666514	7.29316857990846	6.85622909641511	5.33551389898008	5.22350601759095	5.26706303493407	5.43577678046169	5.44361618914275	5.4221054545924	5.33623131954672	5.37091003615957	5.33477684081984	5.52622679147124	5.27764183417556	5.47308505648935	5.38561071490494	5.30110496821951	5.38594818747665	5.31578164760876	5.27576995391264	5.15610275169299	5.59631997480104	5.35810315079363	5.08475368176162	7.10828568303811	6.71416450892548	7.70730454300025	6.89785602617146	6.99082415316588	6.84663811300304	6.93941972647399	6.27041251509696	6.55934021924385	6.12665403134471	6.16061476780796	7.10855633730328	5.55677661150052	6.23006166820918	5.53042726027521	5.40656177395916	5.53746050613439	5.84241037602605	5.32960617762909	5.40799017506129
Ar	5.13142540637536	6.54985868606986	6.7304841715074	5.06803974260368	6.37404983332741	4.61223550045873	4.60882149376872	5.69727574059092	5.83079035182722	6.05832228106324	5.99970200633635	5.83079035182722	5.71120430034954	5.33589650436401	6.16746915651384	5.66372205744546	5.36402772157972	5.6011020981786	6.37579361057362	5.56362866089459	6.6087957712214	6.24895269128242	6.40766218163659	6.20663284715782	6.22314555117558	6.0009198800056	5.87154006712807	6.04675354510094	6.07567965961671	5.12632774952735	4.84718817198443	4.66591729980124	5.23184159076731	4.67532661599071	5.03411804100242	4.9148721438884	5.11142580204966	4.65839782938837	4.86843932434871	4.94926235960764	5.62572620151949	6.65562040550042	6.21800039881767	6.44231721502979	5.96377017709607	5.43611141393051	6.35239135384571	6.15058588768833	6.07190301113376
Araf	6.95985693757725	6.23728025029518	6.285312258098	7.45545297132395	7.08657523132687	7.72582232982166	7.56552185887151	7.1138718165916	9.13605442985016	8.86202601182968	9.1988989658291	9.2164833135969	9.01273266048394	9.09146858533101	8.79203118285301	8.72107342878511	8.63144985512838	9.19932820473866	9.22649451773189	9.20522883027335	8.98573554541773	8.86487240564427	9.0404952701196	9.1139812183789	9.27289256476957	8.6899272493823	8.97048651072227	8.94476175854124	8.73735733414886	8.19014796925223	8.32983483294078	7.79738204574409	8.40819372761394	8.27771601511957	8.33546567214164	7.98079092666856	8.27567068692214	8.33760364783101	8.42495851977336	8.62752223460501	8.13352665660362	8.8287172079181	8.90370437026421	9.02362479543279	8.75074507935448	8.83357442046118	8.7949360469113	9.0513585715657	9.08897907617707
Arc	5.97696263462097	6.06897970451322	6.39180248622234	5.37736242778492	5.24932927841674	5.69315462893629	4.67807401334892	5.80658408879283	5.53332835125741	5.33895846153704	5.96040446775775	5.70655032513454	5.5740800067997	5.95608388686096	5.66425146194932	5.74015262729244	5.52898535011535	5.64787459117498	5.40619501949219	5.63275159380678	5.3880905326356	5.45074137707293	5.91297650321288	5.49855840011894	5.31954060630513	5.55931177959345	5.81021354045922	5.71771838375952	5.38513078741012	6.41538602335022	5.34967250768118	6.1065148831431	5.29393684161464	5.54046611836914	5.52604151175321	6.5251918873745	5.35642037814516	6.03379747801696	6.89008677328606	6.95941772902046	6.11398412066917	6.01733971189008	6.22678787894875	5.90353980184337	5.87106765502678	5.5237225219668	5.95206783016791	5.87452083942485	5.73912970573307
Areg	5.37632402068663	6.31062528652327	5.60100512260558	4.42134867603664	4.80244194160737	4.89251015785575	4.37653037670956	4.20020424739367	4.41611979007583	4.89871506294889	4.68089918212272	4.68243741174197	4.5842888362734	4.49995165979797	4.38983631245107	4.65637663299479	4.46809566502774	4.63965540978788	4.80618213291993	4.57356339916261	4.9815940367566	4.39191403602521	4.51120530208449	4.7118531029963	4.7808857475886	4.708961744974	4.65015996014756	5.00903738917102	4.34305916884999	4.40236032719135	4.65504130443265	4.88350035925463	4.25523754105188	4.25928834045465	4.68274772242829	4.53357875054634	4.12733101309011	4.37059776020369	4.4605888025932	4.36321103841003	4.43168398512405	4.4578288401393	4.90965308452991	4.40023287306258	4.35561171455493	4.57922811505335	4.60780959202318	4.57086893489005	4.7832299656308
Arf1	10.8312217308134	10.5541323317316	10.9073695897237	10.8312217308134	10.8151714517411	11.1166046460477	10.7049408397181	10.7822637458189	11.1338313697222	10.6853314070698	11.0133985342964	10.8912275807367	10.9990634538386	11.0125698727081	10.6667630298349	10.8182087317057	10.6169549578234	11.0339119061531	10.7990482943305	11.0034852380335	10.6253566552634	10.4021869452474	10.9413830864488	11.067785860286	10.9951539613922	10.4115550241022	10.8031241513442	11.1035786348221	10.8824081100278	11.7544405404206	11.4155525729055	11.7626841426895	11.6532587212454	11.7585525363424	11.8552749122599	11.7784995944729	11.8293790380398	11.7561892113516	11.8770840418207	11.9715727994778	11.761482925247	9.55223084702024	9.72781021261888	10.0681666461232	10.6081587815461	10.4630430257617	9.74762086341972	10.0911670354794	10.4212314108153
Arf2	5.66303736575629	5.56665183908482	5.39075180397891	5.80579907186966	5.47694152521034	5.85553744685084	5.57016011640562	5.85388471712305	6.01390309972123	5.31419130931984	5.80589322153232	5.76903150431743	6.1161717595318	5.91122859968285	6.02056367767503	5.98301110216342	6.09472925275078	6.59649725954982	5.51409031999713	6.038917153577	5.36225578245792	5.68874417752304	5.62041407196174	5.97688101084972	6.07066441426536	5.27668510018951	6.01640247471209	5.82001965163878	5.99959044461739	6.19765856300975	6.13932211748152	5.79677491239218	6.16237184988486	6.22884192529767	6.47966774497925	5.9790536758813	6.27371082102853	7.07221736549306	7.46568369883568	7.58055553835813	6.90019263637993	4.9425534947987	5.35974233456389	5.42312473526681	5.33746473079998	5.20069386397048	5.1311319046881	5.1939058130768	5.63287881467916
Arf3	9.78291093011025	9.4568481963918	9.63235983975568	9.76182607705323	9.5388793768395	9.06233810919381	9.6527881115128	9.91281596595438	7.75663908975584	7.68408278487704	7.7265162998483	7.75472308145273	7.94857912435365	7.88610888015263	7.84496617474565	7.9189898014277	8.0869906199017	7.76374466393426	7.839865572268	7.7790539476357	7.9656719488502	7.89371029965874	8.0137204601101	7.96777408767552	7.90284745549533	7.97894596779445	7.9511897959959	7.97361445943664	7.9961000129188	9.68605291292747	9.20924302994647	9.75527418758573	9.33261417191216	9.45354937898174	9.11771696589058	9.7770751470747	9.26268467554669	8.93639879780337	9.41403279891317	9.55190721589212	9.82780106217168	7.5588169236948	7.88930025563025	7.8308558080784	7.82324607376305	7.84458029738961	7.86691856482667	7.87460671595328	7.95800631823683
Arf4	10.163033240048	9.40178200509644	9.51136054364275	9.94886889254337	9.80213433769353	9.81153227216423	9.9760458562651	9.93272965190118	9.45421250792604	9.38332939798434	9.52260983583419	9.48348123487967	9.67217864451975	9.54134284639484	9.67392262103766	9.72748894023106	9.84561202714253	9.9439167416952	9.06764426024514	9.49070236445813	8.68470957442387	9.5935281833382	9.53351225205494	9.81355399617605	9.9125890867439	9.73809329872801	9.43743622595282	9.8995031918899	10.0097376878232	10.4371975532943	10.5678851571581	10.5204399180312	10.4022754239863	10.6845208061054	10.9644796107215	10.5477003829388	10.9203165341875	11.0138249691516	11.2327906110041	11.1260062725842	10.8378976919855	8.97873067549028	9.20027266538058	9.55263117742795	9.54333411443431	9.37086156634158	9.0020008021912	9.30848941644263	9.60467136496362
Arf5	5.90379323010077	5.81181102956077	5.09487131175221	6.91796886455565	6.41990966758583	6.67621941777994	7.23321158795058	6.9231460285851	9.0296234749923	8.876279273505	9.24819997985752	8.95427434472514	9.17305172333729	8.92706106147443	9.28967788418576	8.90784713284653	9.24140251960207	8.99381154168036	8.53113916368004	9.08715186689469	8.9658052878958	8.97771532274991	8.97287016268595	8.87882566857359	8.6909865107783	8.84579750791065	9.13303703968812	9.04766206409742	9.10126372168075	8.72638931759632	8.69713690476453	8.33645335561173	8.51150889939503	8.42917760565444	8.87234287283507	8.82702458913826	8.75525343910097	9.15611866102937	9.10201940902818	8.87003570422677	8.81575223515249	8.53171438466181	9.0510394282914	8.77876094140713	9.09317136849968	8.90379360706336	8.49374478092943	8.48643224104552	8.99455718796495
Arf6	11.9403968915436	12.0666965213195	11.9474970461914	11.9311929605698	11.8817664280781	12.009847175033	11.8454784462819	11.9944566322283	9.48853806551546	9.36117662856807	9.67385067604747	9.68691341408986	9.88599214190039	9.87913826346912	10.0201745589771	9.7314510256306	9.963065566797	10.0306126584545	9.40222380316063	9.45835853347013	9.4210949316915	9.886254730562	9.68535669453954	9.88414156038277	10.1692473348552	9.72990952388487	9.58943695103066	9.8248399614123	10.1210690720421	11.0059041254599	10.7841743577829	10.8273650847247	10.6759553200241	10.799724970464	10.5145556865359	10.8670633723347	10.6379469292045	11.0612008064886	11.0566547081678	11.1351545283447	10.8966729338435	8.72344586267437	8.53556609646987	9.30997455128157	9.08964888183579	8.99022544602952	9.31180835518915	9.17677871248436	9.5353291917322
Arg1	5.74481005833595	4.93724810947668	4.88075877257158	4.97977347440711	4.71396723904993	4.33323889933486	4.96334642578216	4.50647509077933	4.39968558080555	4.52191346188735	4.22511794843753	4.71990694500247	4.73515192520036	4.49790487128088	4.68728482384687	4.44150635529023	4.91491025955408	4.52158962645149	5.02557671090277	4.54450458822956	4.58326738003341	4.24611662637661	4.49946781113143	4.37107895220153	4.69846477258587	4.31811176562118	4.97097715223729	4.54958557457165	4.61116299699932	4.38986718578087	4.59874372293573	4.11579144810572	4.33967390199872	4.91105280064259	11.1997404788706	4.56322469087236	10.5151524355081	4.21364575526985	4.78143382495992	6.92698826063352	5.48380034259347	4.17825550898847	4.74629934717184	4.38562339196284	4.10884728532712	4.57658773397843	4.68571430223885	4.36985133403945	4.23292105511448
Arg2	4.92576589052541	6.60483703303721	6.14987636475305	4.96333149333466	4.67555785815948	5.5213772989967	4.82183008711902	4.5448025433466	4.44769350878808	4.62678730230006	4.38518523483481	4.33487584057275	4.28974567454677	4.49997650300095	4.33303030146422	4.44651111380329	4.38515828924894	4.28015650301293	4.93151836688604	4.2586273842978	5.25933460556698	4.43879611818454	4.38224446911717	4.37581225427262	4.3393351248058	4.40027554166682	4.37488437806912	4.36323193212101	4.40068165207419	4.51339786018839	4.12818576053275	4.62353722094443	4.20053752585878	4.12017849412254	4.13616347951722	4.30663183158391	4.03702296950325	4.14476283447921	4.13044680753887	4.09650920110364	4.13940175422831	4.61987062973501	4.5975238450846	4.76787961077277	4.36289383903628	4.57087321358722	4.50912806817324	4.47751437201618	4.22041633812812
Rhob	10.7412140774828	10.2922440055739	10.4144129748821	10.5035158768383	10.255486519923	10.3692578526488	10.4098829094658	10.1157574896565	11.4277305584474	11.4651921175684	11.5155819936422	11.4711659958138	11.6029706572819	11.6404789282584	11.5039638597923	11.7032620635252	11.734880893334	11.4274811110783	11.4884920952141	11.3551604241856	11.3813725096654	11.7525583308106	11.6754972250846	11.0569198226195	11.4311537662288	11.1822902655555	11.7632765027396	11.5989827477198	11.7620352201815	10.2633703653171	11.0757278350427	10.1822197458626	11.1106652218494	11.1260611582102	10.8936568364282	10.7778379006266	10.844086860886	11.9317622348638	12.232640330332	12.4086074973957	11.5173129741899	10.9537848177993	11.4359562382323	11.4999474303356	11.7671849976797	11.8429913668198	11.1224811997396	11.2997295056794	11.7549710798852
Rhoc	10.0247388698509	7.67662406924742	8.27877694362289	10.1119299349137	9.74909039568487	9.78375120077497	10.439135876646	10.2797301933594	9.42976729065095	8.85626484105653	9.20616872284125	9.11649061288327	9.86149560240166	9.35889077695641	9.60590195984778	9.67747720882993	9.94273325909368	9.94568616580284	8.74735122634277	8.89835245495288	8.47414145569777	9.08570911102205	9.00148990012653	9.99164163437604	10.1750179124927	9.78746706939158	9.9381767653601	9.99107530688603	10.315991802214	9.00046994922518	8.9272546732585	9.27365780401456	9.02923177012121	9.35359713734274	9.58032099939113	9.9154871666884	9.6920994732936	9.67391442831735	11.5991088677111	11.6392401698016	8.94845102020627	8.60566002074713	8.99549578085452	9.12029335426028	9.31439140839186	9.23057090048666	8.52077982720445	8.71331247268214	9.19926988779907
Rhod	5.93444893320722	6.26847382594908	6.09191009457525	6.69294243505349	6.30559458221817	7.12266939535267	7.40509625387718	7.06931584886858	5.76319124872135	5.21532592866891	5.09645692672207	5.90650481165666	5.24968873602585	5.74177853059133	5.35879189687954	5.39066511127123	5.55928349864769	5.72123053669578	5.0331285346558	5.68913527913532	5.62043836128596	5.67114649047628	5.76299165633384	5.47133827916168	5.77011125649056	5.5919212796675	5.73142488356197	5.76823747368	5.55265806979062	7.01266101892481	6.83170980010918	6.81081388721942	6.76386058748473	7.25918150773909	6.70252400020225	6.46718295283674	6.90508222460731	6.87671761240268	6.81950892644444	6.89134108017547	6.40847928940246	6.05335130622688	5.89659981535588	6.28149128660443	6.23189592896655	6.20904767029628	6.07091762288043	5.82348264938704	6.28462904018828
Arhgap5	9.24665444865573	8.03725885362789	7.88472189530752	9.5973760351837	8.83905938954715	9.04980936128705	9.41627548936414	9.42309605341466	7.31235302531758	6.45671765763114	7.06072552796984	6.76037174890451	6.57218797560553	6.08046228366773	6.8717995520102	7.21455438718526	6.94473574403205	6.89229442989079	6.79391795801211	7.11683821441542	6.68892998154977	6.78323463795246	6.87414098859468	6.606789119028	7.11447292425614	5.44249405709614	6.64745560012369	6.79584621556869	6.76867815554688	7.46862886608929	7.6099268659646	8.1173272349214	7.92089271329077	7.2244990783955	7.5536425892062	7.59909403197633	7.54200065270733	6.93389823696578	7.12034837076829	7.25582457776952	7.58187248592413	6.24448341770523	5.47203459577413	5.40284209631116	5.80893290149741	5.84983862668911	5.42176116944372	6.24913756786281	6.19290486815424
Arhgap6	7.07647066364268	7.39768849361521	7.2814800660231	7.37085808316189	7.45031321945843	6.9409505370775	7.45553909797267	7.38604868591663	5.41203006604866	5.18456404773593	4.99289011372815	4.80457312258329	4.84433038030854	4.96733718827117	5.0887081590407	5.2018524530767	4.88369264924812	5.19794214698251	5.5971207871274	4.88161312365585	5.3403510572366	5.52200621045828	4.92043652996562	5.84425997489168	5.12550495230861	5.00297433433743	4.92087958011271	5.07768726864338	5.06929337253986	4.4964599918869	4.62619285921899	4.61933596899028	4.83734381612253	4.40458661641933	6.21055483910984	4.31029972281206	6.34818317343481	6.16869486532156	6.57996480971218	6.64063071181852	4.34775554855349	4.92521514143059	4.63060268863066	5.19329190377151	4.96052235494537	4.80312412713902	5.00305393771815	4.90807445456518	4.95956050651084
Arhgdib	7.89408106375922	7.11962627308351	6.97878010328491	8.29670028695385	7.95023972301024	8.30336430321188	8.17462869803686	8.2438572472124	8.05044274848501	7.92568565821448	7.71595563979865	8.04755472522292	8.57688520398425	8.36046649682259	8.43643447189346	8.68755070170938	8.43811041076809	8.6044626703906	8.04798095577691	8.01723048427998	7.98120894723063	7.80046468032714	8.11411139085672	8.21475586967622	8.42699234525026	8.15286677472722	8.36464333729723	8.540004398582	8.4149604129996	5.84449933179192	5.36592141439563	5.74753035043582	5.73868963327735	6.41932854298162	6.46464807018416	5.78233536474441	6.052287562558	9.28467529131921	9.59712599044862	9.39987590429363	5.29219908167061	7.94088165829561	8.2005972118685	8.34872137939855	8.26724297239918	8.59104297145821	8.08491695493827	8.31264541531303	8.34926952632141
Phox2a	4.33350588961178	4.96769240265968	4.46862984168118	4.30686232109535	3.99878338153141	4.24108777289772	4.06273070447191	3.82341038433337	4.7221874121657	4.76042059641298	4.53256697941934	4.67571573936771	4.59110414449654	4.81370269591236	4.77205637981475	4.7230394966293	4.65544233854377	4.84063693996666	4.71871469380388	4.71407523528895	4.84224758027752	4.66201198593123	4.56314267045978	4.48029404937873	4.51466053498229	4.7452778854286	5.01596714720955	4.42476578921644	4.34948529225877	5.87250319344711	5.03995992377921	6.20293267647608	5.24694910301576	5.51388235601886	5.9224486599307	6.43966685828751	5.2449706588881	5.2971138774645	6.2397482246053	6.27875142133686	5.05080155944307	4.79962468290755	5.06413667328601	4.67627589051668	4.48504734891728	4.802017778516	5.11106709021332	4.78702812124953	4.90011465191914
Arl4a	6.64545812800687	6.45296845967631	6.1324613081053	6.78661534184925	6.73642142619151	6.60134909425055	6.83470829328204	6.77901196387117	5.6533504687912	5.49997003990937	5.69216562169959	5.70705983105307	5.56784748772402	5.32371163032692	5.56074897192213	5.18968447416054	5.37659282929087	5.47524197073823	5.40294182213678	5.61124556078214	5.58930305548329	5.64210946354671	6.13556950306886	5.58647408858727	5.27256002908972	5.23869992420252	5.60407564874427	5.49382502216395	5.59937156991738	7.62498589498494	5.9601487941535	7.64197034574098	5.62625684763722	6.93907248954564	5.18444716348197	6.82278842647951	5.54467985208517	5.98254113624162	5.99144390075424	6.36191819407265	7.02230668439255	6.13440679481243	5.57570832151283	5.99685597372597	5.68624889159116	5.58672949702175	5.9666329060746	5.88652781667781	5.98808172092436
Arnt	6.22797362508449	6.90202088820698	6.9854491730969	6.38348196006127	6.49581130668649	6.10370194384249	6.183805529741	6.76496998665778	6.4013111416652	6.34754725604721	6.6114548050029	6.71130349896755	6.22449238918774	6.41234217776943	6.4428659778023	6.05786705973187	6.64159759412449	6.53315864344509	6.4868830672261	6.55657706832451	6.42967152968861	6.58095211089194	6.6750676236779	6.49935026097964	6.71841465031657	6.27118957460144	6.34435999921177	6.34980205460727	6.53743901881586	6.74874330946333	6.67716661166247	7.14157104432833	6.6223493571719	6.0072337591865	6.79126789588367	6.78354633750618	6.5235543883065	6.97946499651068	7.10194536458303	6.67121431603008	6.81831093914477	6.50580052484028	5.870829675769	7.25095052040171	6.71937887126546	6.9706879944822	6.06701261117131	6.48668139839373	6.27430206700995
Arnt2	4.98278539036998	5.43394065742852	5.14312442100102	5.01319021261324	5.24119521526956	4.86147114270337	5.11408413950992	4.69337498541818	4.70287581522656	5.21529333079384	4.78983415480742	4.86718299753643	4.95416239675563	4.8602031467803	4.79091379677157	5.00287889602018	4.84205062857819	4.94862167314361	5.20373900755456	4.92254816811775	5.35674223503613	4.83197988301589	4.8982454335534	4.87754312106439	4.84636819599367	5.0581944507579	4.91653632748118	4.98913436865246	4.67396439306029	5.71027942872585	5.63380383954525	5.55687845374559	5.77320757195892	5.18234206261783	6.03225762766257	5.45001480463892	5.80843349610878	5.17150208222424	4.99902888559187	5.37340563830356	6.0252921740986	5.16266004666396	5.33159162093184	4.86950302643289	4.94630963122347	5.05696346691011	5.35464577667674	4.86128967886827	5.15469100288824
Arntl	6.5913358918278	6.91593973485714	6.65730001345544	7.11197875965842	6.82975289790441	6.73961421152403	7.04564073205616	6.36693206781056	7.46219147643553	6.79033519252099	6.59770025706075	7.68476704453173	5.71948112866846	6.16729315088632	6.0260888254435	5.75128724044567	7.75198410773482	7.10403171017084	6.24014075528911	5.80463316647911	5.87700192720569	6.04143416585034	6.50927889242852	7.9292475057851	6.40324877420339	6.45764872363911	6.3814102815935	7.07437611019007	6.4602045200487	7.05286325439652	6.31605072159864	6.99135360111321	6.46401464012443	6.56196738635999	6.35378741887134	6.75072466905679	6.09031476456698	6.13469564140059	6.2450987668938	6.3063897376145	6.56410661988905	6.86995027781398	7.41833335921916	6.95794267648567	6.6986374502039	6.68318493683932	7.17067989327452	7.50954095458959	7.46809487427452
Art1	5.59015259320957	5.55868557767055	5.82907144549053	5.79988079629786	5.55154054723784	5.76427578659261	6.20726765069036	5.91321618287294	11.0499869132722	10.800533985599	11.0205057758688	10.9132539906445	11.1900142513788	10.8607334446972	10.8821914712442	10.6481018629305	10.7528534852083	10.8572822345208	11.030413887526	11.169200274769	10.4484765707314	11.1620553163307	10.9214601771407	10.6163541322628	10.7311666354658	10.2435755281117	11.0710027273575	10.7201414911818	10.6502292192785	5.61769356079442	5.58928632777756	5.53118659092955	5.80981277223102	5.37357910578441	5.46310226279668	5.89301481944393	5.70978651012781	5.63412207516692	5.39777035511383	5.49341754114536	5.63472282370749	9.57371898698717	10.0414583653094	10.2703100192438	10.6065815674993	10.5591982724743	9.79491326192193	10.1042231177509	10.253393946693
Art2a	3.85417133597897	4.06359812948246	4.1220716450701	3.79634082620528	3.65999010581318	4.00613195942632	3.93199803864484	4.45003273866746	3.87332939314575	4.31718965601375	3.88968899104034	3.84574077674393	3.82341522395376	3.85614149396457	3.85019316537316	4.05628046883279	3.80492042856056	3.82177978217649	4.14963173513903	3.88184087173899	4.59087963400398	3.92651680261639	3.91184933553238	4.11558996934437	3.88506626341603	4.13443401045739	4.08031365508513	3.79366108583078	3.83899411651093	3.90269239701018	3.80896300079891	3.68990046293468	3.92409288017826	4.05317257293908	3.91893655826731	3.8799707543598	3.73694395377428	3.79188199489643	3.95802631120639	3.95010357582126	3.85766050399306	3.88268246484093	4.50411970128414	3.91963256802593	4.20277529863499	4.35284635989881	3.9270118337618	4.16419528923747	4.04590305076687
Art2b	5.47005866095192	6.90592120200706	6.11408141649661	5.15030564109884	5.31396810508016	5.07592039378599	4.52577437911969	4.63916285078806	4.95432918113215	5.41872240312908	5.15125670555024	4.96534688156851	5.25883850923435	4.91386011583515	4.73738034401301	5.46871491219619	4.97365827430265	4.84916602088023	5.78971251224356	4.71836299814326	5.65715709348025	4.77448888522316	5.02988807244789	4.83991075801721	5.86666230123826	5.35775320483888	5.0820157959409	4.85451348260594	4.57873036343211	4.5052632907203	4.74553631290322	4.56082724922731	4.60413203875207	4.57258674376959	4.59030432196137	4.97482282091872	4.60119727094087	4.40106567329034	4.65670364668845	4.37230580045147	4.04645699738163	4.89126963995247	4.56972693664463	4.7993617504427	4.96573591379179	4.73618447665034	5.02340818830429	4.68480379917379	4.95479304026723
Art5	5.31061718554123	5.30290607310434	5.21220404924283	5.04135636109892	5.5876287970815	5.42488928902364	6.07987550540588	5.82770555986366	6.32608377196938	6.23932638161615	5.97547139912096	6.50122451880813	5.97010984282345	6.21198121209437	6.11773281418073	5.91510854442195	5.96811208408438	5.71594195484326	6.36996056634352	6.5709951890117	6.49442255412048	6.265150372664	6.27899677187352	5.87901653191505	5.58268868318831	5.81886188183429	6.15754901607649	5.94925339195568	5.78992429656005	4.91431080238206	5.00324231028958	4.74931745586491	4.95128681668896	4.77851765859878	5.2321166731753	4.89132286173363	5.32449187761494	5.23816089461309	5.12592300151786	5.06974831654173	5.18869294935186	6.13601839741579	6.1530905220032	6.27774658356815	6.38161138164786	6.64267460862273	6.0218895635713	6.34015331723274	6.26036548381133
Artn	3.75520315058932	3.97916802767018	4.41988107257505	4.34131615698078	4.03944010132658	4.47130430671556	4.7935288957408	4.56872519055307	4.51195553035501	4.56869651061653	4.63273718500534	4.74424101749157	4.47858750334256	4.62538785532138	4.75601949476742	4.33877773754135	4.57172064573493	4.55184087595257	4.54111951930925	4.69437501938785	4.88421596325392	4.7122045142383	4.67706368554162	4.58108556452106	4.40975429782569	4.55276557039392	4.69714005354718	4.51363993750501	4.29547879416872	4.69093007051982	4.60904352917875	5.52081514775498	4.19546198381144	4.90618252916111	4.27321391043605	5.35544815071908	4.05390391279982	5.55125697655518	4.29401222653649	4.38650187556702	4.95858503478351	4.78656596788315	6.27208888105027	4.58681121940202	4.35778569327924	4.92747385502144	4.93714173383785	4.89594970282153	4.75661887114576
Arvcf	5.45744542861467	5.6985706218017	5.8490676327278	5.64071748138649	5.51547594628087	5.57664999689781	5.87292662244258	5.86673292920207	5.77836534283266	5.64027383080474	6.00801853675347	6.08487187561938	5.93202763212474	6.04323050882971	5.86160141191871	5.80449930694393	5.92175330207149	6.04766670030309	6.02689087619529	6.29045434366256	6.09010105206677	5.8833993467327	5.93774035612817	5.8420163217912	5.89764529847966	5.99966557216528	6.17623810659124	5.90693087320775	6.00637578588954	6.30934349810794	5.93019337876033	6.43117293715853	6.29721476235915	5.92848727922283	5.91619878011924	6.43079120490222	6.15580531147423	5.93164799403677	5.79727995697083	6.15539194441652	7.19120614047106	6.25391769888998	6.59132594104088	6.15930181925165	6.2561191706691	6.48776916227737	6.26646006943465	6.26607037516414	6.11605853292618
Arx	5.034251341225	5.48432582367537	5.34205914061433	4.45980334367478	4.95494726314983	4.64461173618508	4.40427551613633	4.55261780867318	4.89093626693178	5.0106131721247	4.86854141274094	4.94578850316726	4.91190278618916	4.97469666331903	4.87594032020555	4.92422746463627	4.7929791999282	4.77669695410441	5.18336433078261	5.04335582784035	5.26482862661656	4.77055953054903	5.08759515284019	4.74411331060936	4.96855499427811	4.91452419845651	4.9349631617348	4.75391390173387	4.62721324103758	4.59795104671257	4.71231196780159	4.39034855531525	4.61076842431466	4.53412283598442	4.4548409255074	4.36681811887476	4.36712877988871	4.3662899437781	4.19128247552201	4.33853028491078	4.85982191625875	4.83096167300672	5.32409369376563	4.8968403310819	4.87746857428346	4.86663682581897	4.6596344084046	4.6407600692267	4.70228890469025
Arsb	5.38009741777747	6.06418300729761	5.91934048850633	4.78596217117271	5.39339753414163	5.28942798970719	4.98873078527162	4.57880474250888	6.14308363191425	6.31214509036174	6.1712444637111	6.20276748615573	6.29533055034696	6.59125675687095	6.81689474843207	6.37326717506013	6.51198617276018	5.99104133879684	6.4342104624252	6.03375418886578	6.137986128435	6.27129767742037	6.02431098600259	6.61216173536781	6.83327152109705	6.60197115340427	6.3288718780085	6.20243995833181	6.85991147080013	4.6907882674123	4.48899466785419	4.70398910186039	4.99526827571061	4.4385600382845	4.93378251264663	4.44870705425955	4.95570026488356	4.9067188979769	5.13550150470233	5.02705753358318	4.55183170409764	6.0376946685671	6.19099116438472	6.05326332280028	6.00079429156369	6.04419902159221	6.18565767294585	6.20133219034927	6.23710906250792
Arsa	5.18174412149641	5.25306912137051	5.57947044153079	6.4135719169453	5.86299526017062	6.58155170566626	6.93711774639358	6.58005118811173	7.95374576329332	7.80037551647382	7.78218218905648	7.65641770892958	7.95488042798125	8.256380507332	7.862412224585	8.15179094484948	7.98314782290846	7.76249180426877	7.45399359523457	7.9482176665004	7.25971154402274	8.10836753610807	8.10230505194827	8.05538895230926	7.89359192046628	8.11398619662712	7.992958398852	8.4165451727888	8.1442476166207	8.53674273188862	9.48240802243168	7.98085589479035	8.12360378778956	9.39819835716926	9.29443467505835	8.41243656399229	9.01496878447058	8.8021258079239	8.7950186388695	8.72310068998197	7.81633850874709	7.45271114736893	7.35496741485322	7.95053323735006	8.05949905877803	7.81273863842251	7.7088743774256	8.0258146292746	7.84514286632134
Asah1	10.9305363048278	10.8136378933479	10.9387225365462	11.0356428651068	11.0674260552054	11.0190903809231	11.1721324918804	11.0366159520495	9.23553405349094	9.5313273565113	9.36152606179656	9.46165906002287	9.50390139803962	9.4950270639699	9.41696404551108	9.68017434918603	9.51548577942588	9.51084308539568	9.35379512700586	9.28330554538072	8.96536724240958	9.55895388808372	9.4514134876855	9.70108039681567	9.65401028445017	9.42520278495558	9.54100146329888	9.79821910806004	9.70909539665707	9.69583054673049	9.21702284109798	9.89560590619814	9.68232743599554	9.48103146402856	10.0192779654003	10.2794683690525	10.2200171557311	10.1161608662804	10.880450354306	10.8316295273559	9.96004556326956	9.06098448581393	8.89101806036719	9.46401843952611	9.25835470675189	9.20269810680622	8.90755729429589	8.9817135514197	9.18135655891855
Asgr1	5.43662324928705	5.09626591062081	5.05736912497448	4.57335206442229	4.75415102572804	4.404472681458	5.05566402179958	4.39526466401103	4.43101932479461	4.59768557340702	4.59062488288713	4.50243795887253	4.52208080801609	4.53301551481325	4.45585866947454	4.31980048720159	4.48862219160693	4.55373128873614	4.8005351850157	4.64571268081573	4.36853888123356	4.3346344793053	4.58287531391913	4.37091260721198	4.36105345261719	4.58127933927374	5.01418643707792	4.2905931181131	4.22971343305677	4.39676383369908	4.6167637937274	4.82787033207395	4.54827152096626	4.52595139288426	4.61325532454541	4.55032634846739	4.17768480664011	4.84240301753993	4.51636051661681	4.58892959224934	4.38412687647512	4.27768993120925	5.12709292127152	4.23518190714037	4.30440191201914	4.39714483724357	4.95459580472468	4.35752462433113	4.36906050357947
Asgr2	5.31550804050091	5.01995313507732	4.69964401347412	4.59457582020811	5.07415997877945	4.83590962615128	4.51507853519632	4.88802334795204	5.60134506510189	5.62795079598059	5.70527841510747	5.91753009264302	5.54238870113106	5.60661951598896	5.23582785581183	5.6803510506415	5.62495957350294	5.32259700951854	5.89994279454187	5.5474089130555	5.75539289763806	5.4265032381845	5.53567475709576	5.00347995831377	5.75351009138274	5.23189358537559	5.66219678212343	5.55997861755562	5.56763180233079	4.51258786727357	4.63713446538729	4.54397884835924	4.48178501330343	4.39653193668655	4.40302581731436	4.31405055897546	4.70556255032737	4.38087390478305	4.38159621996864	4.48458181651507	4.52320014062388	5.32445877952969	6.61754424836901	4.95492155519674	5.23139250416281	5.37872758341616	5.7798631533476	5.48715356327192	5.49689783152126
Rab27a	4.69010977458312	4.99040341912698	5.07265984455112	4.60530806206474	4.14078622222541	4.66571142330355	4.79912891236162	4.65926443670191	4.25894562648617	4.30633960603391	4.18237133219674	4.42947344829662	4.31390518190446	4.31365372685578	4.24149749556101	4.33596236790263	4.0671592692323	4.21627034040146	4.38186488706653	4.24940168362797	4.5800733677469	4.13233990064707	4.20158714941834	4.26791039384472	4.2056007042904	4.18119023786069	4.56036159648956	4.27894250904593	4.21701904154885	4.86030572901208	4.68458010193974	5.22005269465109	4.68263783504764	4.54861820118634	4.26435899891882	5.00197734385885	4.68089219274284	4.50887962329317	4.32348751570063	4.47664787849433	4.32310501701652	4.1458938255103	4.67693961531063	4.16307289900845	4.22828874752747	4.34445961967119	4.29947062489991	4.27764941832997	4.31667027174652
Astn1	5.37056977573442	6.1896104196854	6.2441138836669	5.5194071581334	5.51948829592186	5.66999021722651	6.30432321712079	6.29938978919905	4.57445631626261	5.18675842878525	4.68122143207669	4.71209832258082	5.18622028031313	5.37063171511335	4.96174480466843	5.44033580164125	5.03968738800027	4.70293938201432	5.51158045350364	4.72303595988152	5.38334635283591	4.81742170457003	4.59219477078169	4.60130341302863	4.91400778970891	5.20081813834458	4.4775998090209	4.78739420293249	4.72782175434872	4.6485521289869	4.78727512662847	5.3977035195957	4.70646816670322	4.67638129924874	4.28304497144541	5.35811690022207	4.15123617482437	4.16191652435111	4.59613345413783	4.24682455042513	6.01755080006733	5.46281368545273	5.943731932038	5.18722492227908	5.3197541334698	5.38292189350466	5.07845928054733	5.59216171988853	5.24384914487387
Serpinc1	6.41335931517357	7.11829715704885	7.64540293324553	5.97603878027102	6.48583427209019	6.51758924381	5.22653945152268	5.1013500510708	5.86827238160402	5.61768646451458	5.50081548224771	5.58897486637953	5.5317130244217	5.70535273988459	5.24221275425301	5.13705406951026	5.5379045269299	5.15506733904655	5.15102606659768	5.7538614496453	5.82610746934693	5.59710457743488	5.48647313223874	5.24475286353002	5.58764437128829	5.27715934031329	4.93174580844225	5.38324769537407	5.3104446232181	4.63594385546589	5.06850302843766	4.51540411050411	4.51834285607055	4.62964496359568	4.79888791043329	4.78655354479793	4.76498949264442	5.14581627557898	4.85766606806328	4.4980097808101	4.72141072633446	5.05601667040283	5.02394782827992	4.70990753670385	4.80615676894752	5.24509542693806	5.73392179489124	4.84148686093381	4.81895619570258
Atbf1	8.83355663964035	8.38823335436947	8.37494170479822	8.622083874513	8.70010787510662	8.52058266001148	8.52381111405937	8.36608582152317	6.0492003388106	6.06680825155511	5.91147313115586	5.88421371845803	5.94961777670825	5.94047655850848	6.05746331299696	6.22422859602427	5.98777876252778	6.0751448949698	5.91355963628402	5.8438219522592	5.97731507801302	6.00565508584986	5.8195975303429	6.07180221966097	6.01609134633121	6.10090751741902	6.0432634552764	5.99706723678922	6.09715715116708	6.29043764234762	5.8929604123958	6.66980551559348	6.2299314420221	6.2280265573739	7.31737028133988	6.82615642647781	6.96023844843061	7.4011351708057	7.50756446728765	7.02759103796024	6.10968828279092	6.05313120264431	6.09528589288635	6.10883810162204	6.14293543607779	5.69872678560899	5.92097763165658	6.15946720571288	6.05971388073443
Ate1	7.52302018038437	7.69682622275754	7.509921946239	7.62440357533201	7.39936869864781	7.34304018000351	7.62208611783627	7.68622207522823	7.1983535702697	7.35171012540002	7.3008752664938	7.31621781100397	7.1027833049845	7.22288801129613	6.93316651197133	7.07243193751583	7.220833333511	7.41211050798552	7.32024561135319	7.32004491499964	6.99727186914716	7.30486205272402	7.33151016616472	7.11969619313954	7.41335505051932	7.24069276439519	7.03031486344773	7.27118966612837	7.28812027494234	6.98657235200221	6.92970626708434	6.96037663094132	6.99299760012543	6.99456838932223	7.14285449650628	6.89964499278868	7.28387743015016	7.11483456704051	7.1585760417866	7.30276115898837	7.20000846323627	7.44448542256952	6.99027962256551	7.38046781003164	7.37614957347977	7.62266066939198	7.17609570723825	7.24730944313524	7.39547331059807
Atf1	10.8891381390815	10.6403603730728	11.0315779019354	10.892879531569	10.794937864573	10.7681309465736	10.669234229092	10.8582910108566	9.31814888274825	9.57503474165316	9.5645103449763	9.399871385808	9.57452765510354	9.1168548364633	9.35086609339129	9.45599631401912	9.4602697145076	9.5773784290996	9.22636300045802	9.5323642011695	8.6199488537797	9.62897884941468	9.36933947302756	9.25432119402967	9.36031220351885	8.97920881216526	9.19264024375513	9.50241958222789	9.30695083282787	10.973374949249	10.7313931964001	11.2665703167037	10.776928186333	10.6533659271489	10.198388069724	10.8022259671826	10.2324004087552	10.4243029376506	9.90930653039991	9.69821574720469	10.2993847092501	8.69862709540187	8.42723184575693	8.69624691990698	8.99927290486046	9.0591090704386	8.75306738468603	8.87352377961732	9.21647436386747
Atf2	8.89037275813697	9.13006759496822	9.19664746991259	8.9659085067493	8.8153562505339	8.83304838714976	8.70578882442811	8.91484198754745	8.14189172775	8.22894378181476	8.34750126879997	8.49010628351602	8.29430326698495	8.17194134563096	7.9551364344139	8.35135431591004	8.27984530891734	8.42766175897226	8.23835626111637	8.40401545833309	7.5004162271987	8.46363357216612	8.53413776373353	8.05681408554973	8.35120907722467	7.79830335709452	7.98803099734722	8.26599054576767	8.32107679568342	9.60999482681533	9.50708380860688	9.7469122128382	9.61060940766745	9.26401580970298	9.3598574008252	9.40678173093346	9.3595562744479	8.81521118341554	8.92338068552896	8.89555124892087	9.29760551990057	8.22598718199965	7.45214257878341	8.3381089009401	8.23522793447605	8.29970885678485	7.95555503216139	8.4592018432126	8.42872574331098
Atf3	7.30239988765656	7.17737546900247	6.9781895587601	7.35015629328862	6.98366436393545	7.27999735137592	7.11697452808711	6.44196246618567	6.4736592330083	6.24516752458765	6.19285243017917	6.43310991427532	6.68071929039591	6.26806392117363	6.69779353477276	6.98900671516799	6.79425817374417	7.37162796934345	6.28251164904246	6.6764321095978	6.22649298184056	6.48975445158388	6.2564085381285	7.18914650186167	6.9496180127443	7.26764857418838	6.56324705114243	7.05453876657645	7.22306754347056	7.40786658571777	6.07699873242377	6.67557150636299	5.76893714152109	6.91839818269065	6.19284721907815	7.66380383198369	5.74557750972461	8.91721048970117	8.9349957960877	8.6990858939507	6.51377666227709	7.47238932610064	7.3221229861254	7.29471996257863	7.51788495269613	7.60462039999718	6.96547518172733	7.47142216915969	7.72489128958597
Atf4	9.74594367433127	9.4720813872854	9.58931668231985	9.83619537365444	9.87616464716594	9.58288464853849	9.70581558482682	9.900493482291	10.0239466358697	10.0614518453442	9.99112737170595	9.91080794262036	10.2184191381354	10.1658200001193	10.2301747286977	10.2360834642948	10.3885886372304	10.3162426724511	9.92990641620083	10.0322252886205	9.93449390242866	10.1413615953125	9.8392723078926	10.2407194328515	10.2354583343193	10.3267314353771	10.3455681627447	10.2445642144361	10.2553914410634	10.5121148524501	10.3838871838725	10.539913041847	10.5257483474743	10.3734506437215	9.96410045104366	10.4971512857154	10.1188628245622	10.992099177176	10.0614671849427	10.3151598297726	10.6431834753841	9.8404457218486	9.72447426739416	9.68535828670318	9.90483435400259	9.7431677092649	9.7955434247515	9.9812875653897	9.7896775013626
Atm	6.242468706395	6.59585305092026	6.82959261158402	7.29155162849998	6.07170135211413	6.80690985255966	7.3228998594574	7.75162807739738	6.83942668037981	6.69070030320432	6.80742378555142	6.91017132342863	6.89222387008897	6.30760898830785	6.64887760937687	6.6856274975796	6.65674469698263	6.7518389860759	6.41271658224808	6.97504303986682	6.83145769614477	7.07235301295705	6.8283793349253	6.4572101973112	6.64240856526396	6.536263023225	6.99482957983575	7.19167188550562	6.79531692552164	7.243994596989	6.72344616488806	6.91062383950407	6.82784533210133	7.1842013050947	6.94428862264828	6.85027350451385	6.75357195851937	5.91998823988322	6.03469882426046	6.00490066560268	6.92925726188898	6.41715148358153	5.38588255774676	6.59427875719785	6.7336729844866	6.65132650644444	6.76145998451768	7.0593274313073	7.02645099814162
Atoh1	4.10351237631611	4.88717505481224	5.11092220779811	4.73150394381663	4.42174799000479	4.17981697237814	4.10475364258723	4.21986650813785	4.94476737297694	5.33971431253713	4.91010728895204	4.81897127826306	4.80492625536626	5.00121294463118	5.23647773317142	5.1184479688448	4.81894599496074	4.59883881637918	5.37975236058286	4.94978345286236	5.36390402303739	5.08645194515735	4.84508942719467	4.81908474168953	5.09687756128173	5.38766971369965	4.89435999365629	4.60305689303922	4.73819116117539	4.50149852836756	4.91612530056067	4.38609541788462	4.41153449035523	4.42050111906247	4.41478662207517	4.62570906440327	4.9489887514916	4.42309708854711	4.23645192654142	4.85570793576908	4.93433502698613	4.85632717989614	5.81278346294561	5.34829157755433	4.73744042436218	4.94978345286236	5.31121473508409	5.16916278033437	5.66000705650579
Neurod6	6.312664579263	7.8325821805696	7.23224245065723	5.0389967085434	5.73304706799068	4.32819487411741	4.07043469130194	4.72893741069194	3.82676531585705	3.73050489093537	3.71922443826582	3.95990218689548	3.80119822807233	3.85223809569301	3.73455563440393	3.76125205704273	3.64616465270923	3.78473431014677	3.71243416154532	3.83087601674415	3.89354919565301	3.72546934005441	3.70932164445086	3.7555701968127	3.85668325849616	3.82778324732972	3.8743486691818	3.79399100516457	3.72627914273301	3.76928016463313	3.77707945124565	3.73239593502086	3.68606281539006	3.62685925695043	3.64079412569847	3.688945251964	3.641904895468	3.68316499328947	3.81274556185375	3.79126523668251	3.64918478905517	3.9831909191192	3.65809486731347	3.67320008641933	3.77589209529335	3.8663723721098	3.72315308005911	3.62514455307474	3.64153614767971
Neurod4	4.72483730475511	5.68793168316474	4.95742596669128	3.83523400651057	4.4280719112078	4.12357657538325	4.1612293722077	4.0497800024783	4.07098498354517	4.13657359382887	3.92998581872008	3.95082509363526	3.86312531068262	4.00821385363913	3.93111743555057	3.91587269050181	3.79912659301914	4.00761261788609	4.01955611361733	3.85911977933179	3.92117261964357	3.87451468886984	3.91097905776796	3.89701592165648	3.99668610801826	4.06503931241562	4.00762222114632	3.84812593660834	3.85380713160699	3.71055762013075	3.83637071245977	3.91057373374308	4.10706821330908	3.81527452628199	3.8310736010196	3.91209688000191	3.67395451239975	3.87069156243246	3.74592964144264	3.76071499804199	4.23393622878154	4.23987608449356	3.96457046143224	4.07217936915353	3.96673963221598	3.99013918181705	4.10185523264671	4.1469112911091	4.0330485351143
Neurog2	5.83718211262259	5.96144152298358	6.74837148733534	4.69669827816642	5.85777222653658	4.91909286567392	4.91208778670083	4.86136920047647	5.02597118554526	5.20360222109196	4.93761333497294	4.97892142245373	4.79781163044633	5.00179410833789	4.92973002115721	5.38782768020261	5.00917616333355	4.74604767749515	5.64172274364238	4.68715338113304	5.83458793480537	4.914473429873	4.9196384104565	4.91684256237934	5.1130000167041	5.51572806903963	4.57090987107086	4.82856442471755	4.67217668136237	4.89593333619617	4.70144802846492	4.68449238747465	4.84590605116683	4.86213211324874	4.62060010065317	4.60844715147066	4.18143463972006	4.44530582597066	4.76559776515329	4.47670912661509	4.87950024441876	4.8299918183872	4.66404641651732	4.68243182388051	4.7950810797728	4.56731134067241	4.76370946552798	4.77467272765257	4.88524566270014
Neurog3	4.55334688997272	4.95833944105204	5.0474523470423	4.49611118838004	4.51089760658354	4.74461093116692	4.64074775010802	4.65524612053773	4.67693034280254	4.75930088505345	4.72148964645519	4.48911146226998	4.72991840038281	4.81060695989493	4.8038042466439	4.7134600496428	4.48983619031078	4.74068231653303	4.99451172915107	4.74852179939912	5.08967024314555	4.83913294531606	4.83532511771452	4.73760189679889	4.6636443231729	4.84722535781732	4.83387206215554	4.69871734320016	4.57316773560271	4.63787232967076	4.60039464531244	4.58223828242137	4.77463413907356	4.59400623900475	4.66411963534749	4.78259549057317	4.49825285087099	4.4670788022981	4.40074643189216	4.49424845220973	4.25001087362662	4.79317974296021	5.53947079128506	4.93410391079694	4.75826935598992	4.86180047819951	4.91783688437467	4.78748680326415	4.83310918440627
Atox1	9.87256095411038	8.52636029556423	9.26156033942357	9.98174751142292	10.0296404177562	10.1893196631563	10.083388374752	10.065516193985	10.6526131571667	10.5355692013702	10.4654273214042	10.4990357329277	10.568799926541	10.6477824072488	10.7103147930253	10.5976946303153	10.5145241472075	10.6226867509523	10.3328791312416	10.503353836319	10.4599580796334	10.4426822935179	10.4486501796862	10.7903398036349	10.6833960366793	10.7509480566394	10.6973924959339	10.6729230938788	10.6502255075604	11.5115740191317	11.3905569394396	11.3735889390626	11.1812183464969	11.0502325331927	10.3324423293413	10.775855326061	10.3601522098057	10.9880798429309	10.7735639553834	11.0747900685987	10.6720888561348	10.5949677612158	10.4605184080651	10.593426688973	10.6143519754339	10.595377123445	10.6480712945931	10.6674436582091	10.5363618592583
Atp1a1	10.3941993525071	10.3857619849393	10.3340148343055	10.3255599971618	10.3836545457501	10.4455191869464	10.5058541494299	10.3698768064904	11.7132890361503	11.8858083173559	11.7763756409826	11.907344785373	11.5014162151494	11.4432328006847	11.3237497861077	11.4258399627908	11.76834216778	11.9850928698776	11.5447933963111	11.2847089408433	11.4831482694157	11.6446910026367	11.942272013672	11.5462401413234	11.7867130520567	11.8053969063079	11.9013061817824	11.84068899656	11.6953492440216	10.1809799100087	10.6785028039294	10.12767473187	10.8248323419473	10.4567696656521	11.0263353354142	9.9362444889703	11.1654139297122	10.4681581113213	10.4755751991091	11.2145763579475	10.2839170011033	10.9773331733419	10.8809034588927	10.8635133860777	11.2810157684003	11.2771830232334	11.3754528574013	11.1441190849951	11.2011647033982
Atp1b1	11.8691145358232	12.0247819767447	12.0942968201388	12.0200213867792	11.9565482308716	11.9688959987371	11.9873200949242	11.8300363243365	11.3417096378604	11.2767142424434	11.438021498842	11.4940858644187	11.3345626094671	11.1430570689683	11.3927162907105	11.2004283741201	11.1669292884706	11.6767987785308	11.3116520791518	11.2667914090159	11.3547812359416	11.2541748982171	11.5636855631104	11.8520599155355	11.8946276772149	11.5172204776664	11.7445510197566	11.6675419052224	11.8919309598259	8.69900304461442	6.47732171681437	9.5853928768434	7.02836401475334	7.46274344379804	6.68539042486813	10.2694267275397	6.71371076059692	8.8267779623312	9.85203967970176	10.3893776107748	7.48284966554368	10.8159804565975	11.0303913538913	11.1321607356048	11.3629618021644	11.2964905653295	10.819792355766	11.1998955304072	11.2972594485099
Atp1b2	7.5527914264043	7.2497923115406	7.10934388925257	7.92983815852411	7.74107061114169	7.60536807995356	7.92619051140474	7.55146751197339	7.88257065718794	7.99189201950328	7.72000540616585	7.57335588970723	7.5982454028585	7.89056470052041	7.51005991816648	7.78812319238192	7.76014740679953	7.71566577571896	8.02337007273967	7.56965326579718	8.13637499564941	7.94421877971092	7.84505522741195	7.57533403272625	7.43893450822463	7.49169615963592	7.6974168943427	7.69802084379976	7.68775163704372	7.38590904353548	7.5324458917415	6.99804113075571	7.9668701996782	8.18237868701961	7.22189702459445	8.11868768498479	7.31952028675961	7.07659827793595	7.7074068163023	8.10526771586645	7.24591225952786	7.56605361877527	7.41492192871936	7.80979371629039	7.62920503907212	7.48522376939692	7.7434742148966	7.65587876067764	7.78831193110755
Atp1b3	9.9415073745283	9.22999405278815	9.56254941403493	9.86268050477154	9.79986970656327	9.77956785222626	9.7554087424439	9.63329967774985	10.2116018367828	9.95017949763551	10.0274583981793	10.2069789929894	10.406074449639	10.2354943084231	10.1483570162967	10.327587851003	10.2516623404356	10.4632120655231	10.0849242112316	10.1872482850863	10.1034611684557	10.1512464669453	10.0803079878225	10.0383833125568	10.3452029387181	10.242231808927	10.2344435090672	10.3941778728281	10.4011163176465	10.8679254423904	10.9751993066646	10.7541373062614	10.7517118946273	10.9332396262829	10.9498694525542	10.9949905780904	10.9160317997158	10.8671121946999	10.8511431013285	10.9845795872839	11.040881779651	9.83652108754655	9.56154537982613	9.98167763488586	10.1996004435266	9.88838307542116	9.607706073509	10.217687035773	10.1267482353988
Fxyd2	4.61243941166857	4.55710244573604	4.37381922417616	4.76458673446759	4.58935954577413	4.56346984446899	4.79430036189548	4.78309417432489	5.26182115993238	5.11245554900581	5.01546325535625	5.48230325194285	5.37017459533289	5.31974798393079	5.17953197049799	5.21222007242478	5.30902156517846	5.48685157504941	5.08233160334545	5.40213688333553	5.38306383903757	5.29689989199664	5.30614867368915	5.13314681628253	5.0047825597076	5.0287212406506	5.68540339535176	5.24192661111523	5.1659746889042	4.71007118775743	4.33940849866154	4.41684573734861	4.54986188448463	4.58496060126839	4.4100220347966	4.4798578605308	4.65005101444277	4.4266528057001	4.66963028445052	4.70983711974932	4.48860201238862	5.12076290336998	5.79212130581033	5.30534273752062	5.44898923488311	5.33624011700973	5.21593441102532	5.58045437368247	5.51003740148275
Atp2a1	6.36753684200545	6.45075134675214	6.51922745211767	6.62475666857295	6.6568892002765	6.2188736922993	6.28056605459461	6.65952820114857	6.60231261649442	6.25875612653496	6.19141922599141	6.55501669986272	6.38324702015414	6.67852504131644	6.28619319022624	6.26584662347649	6.54114552425278	6.6726069494099	6.22702874848985	6.34143053285752	6.19653675125615	6.13731587452077	6.6820801211944	6.37145798197393	6.15677741015853	6.36903391581039	6.46937458627229	6.29206500088443	6.2405792376394	5.89575667403226	5.62003486378674	5.96078525579155	6.21225240499194	6.33200643568621	6.06891102508007	6.07604179457661	6.1096119159735	5.85200030470978	5.90650275120218	5.87381003789181	6.19608988261563	6.43517984785132	6.28828023637582	6.3276654801962	6.629716297575	6.86808542857601	7.01671929944635	6.54365756376885	6.23297691095715
Atp2a2	11.8227007638094	11.8490904836142	11.9072750508513	11.8523299736786	12.1359807980134	11.9164030955224	11.9111345139973	12.0659553544544	13.6252234461585	13.6770951197756	13.5843570006838	13.50791294487	13.5407651063941	13.552337172175	13.3276621213057	13.5035137617917	13.5302590464237	13.5079840911632	13.5910108355684	13.5508545308601	13.5434982599643	13.6570828679692	13.6200779680294	13.3068150851301	13.4030729175361	13.4194800236179	13.422835743694	13.5341564740348	13.4620553122172	8.76682811876912	9.0553502770179	9.043514178181	9.06770238113405	9.02890104052532	9.46405748634486	8.77265251431132	9.53035126324897	8.5482966550852	9.49864259964152	11.8161575286885	8.68102529790382	13.3389451577429	13.3915629118923	13.3555796284319	13.7026243830512	13.7269929190765	13.6299833869863	13.5552219418948	13.5746252155894
Atp2b2	5.60685253218099	6.39840116592625	6.17667113415883	4.82245144291429	5.45149251985378	5.20703289920668	5.40521331202378	4.93354773706042	5.58513586410522	5.57807767456293	5.20449298738514	5.5366384126729	5.30351653208798	5.44195424933506	5.3597629573243	5.40042617151839	5.23978172714886	5.43255426623398	5.57074335656156	5.3993371687822	5.87111649252493	5.38398486476005	5.45139186669835	5.42465801058674	5.4127105751085	5.46507364204667	5.43802076070908	5.56324126162061	5.26252924121248	5.23881327388171	4.77618533472237	5.00267905894926	5.08634164950976	5.05187656535457	4.9834865956691	5.5267755152981	4.79920107731139	5.07774011379415	4.87817882375607	4.96852691519743	5.06667633092971	5.83617398568375	5.71451162887496	5.4389289518028	5.38960989000617	5.09217331035667	5.66228263051623	5.58833305084918	5.2997204876001
Atp4a	6.09531104785615	6.60028681830334	7.0083981577287	4.84698969066645	5.72208182002728	5.35579048629384	5.05683910522511	4.59089697591651	6.0395806366076	5.99775480133186	5.87116994145894	5.7081343312884	5.53369335800318	5.78284163285907	5.85557711714283	5.90822646657728	5.71151945027124	5.73069789145029	6.11807472222547	5.91592154354054	6.14726257626021	6.00630549573681	5.94843829098508	5.9120646343812	5.94273897295989	6.10334230174427	6.04859084860211	5.80266422936931	5.98655191354704	6.04570632425475	5.51796192245598	6.35823124983247	5.68436415938839	5.85778287878286	5.77080854769555	6.41745942464673	5.62489215541095	5.04848582733275	5.38242127880559	5.56612171453035	6.33081227985149	6.09853893715478	7.50703742400928	6.21561869499174	5.98546738397032	6.12305644755079	6.2173293243983	6.34084028352354	6.05512357175862
Atp4b	5.19266518688844	5.38685156265528	5.77909268651169	5.14090525167219	5.31938380570341	5.5199268048139	5.93080141173241	5.42991826591227	7.17656876928255	7.20663747113366	7.04272745669224	7.74478334297495	7.28719981270717	7.50109120731519	7.10727283463474	7.0977150349542	7.11024903116245	7.28932726354388	7.4493633360913	7.691768098461	7.2362014400413	7.20990013985833	7.34805911189803	7.35273817223945	7.20830301304121	6.9997652045898	7.72554698397212	7.2993772270904	7.12773357223999	6.90086844752811	6.72630067663964	6.46320247557972	6.78299684054916	6.48788628788789	6.81058197135773	6.80843048095221	6.76062291731798	6.63144951868944	6.67592952023177	6.44688475809431	7.00124458357678	7.43078012723896	7.3323320736334	7.45883567046895	7.48456327380104	7.58972903951343	7.47218406431522	7.71642284910007	7.28045810525447
Atp5a1	12.0003833939593	12.0318473796545	12.1296442361725	12.1387640060743	12.0320016812864	12.0606236675133	12.0449999997029	11.9582514325934	13.0052579492998	12.9876503167895	13.0295176086191	12.9809667009422	12.9289810360914	12.9631499638086	12.911399246881	12.8704459476146	12.9118256735329	12.9884092033283	13.0574493739046	13.1064234842855	13.0282916180018	12.9613557990409	12.9522536660342	12.7806531092344	12.9112354640161	12.7695001765423	12.9428130333975	12.8419800253169	12.8536916661108	12.1754224315171	12.1127532814943	12.1345817042153	12.1895276690563	12.1602093613905	11.9958423098777	12.1051286495217	11.9933151719558	12.2332241232363	12.0785938184609	12.1911193148453	11.9980340480041	12.5286273829448	12.5274944273144	12.650716459086	12.9121267131092	12.8010916654459	12.7718468893578	12.7983199387943	12.914188357127
Atp5b	12.2972973500597	11.7445084567352	11.6156582908789	12.2749437489072	12.3369497262152	12.371882294063	12.3003008208482	12.2903651595706	13.6528616176105	13.6582178455209	13.6972278961511	13.7134758375106	13.6068468633616	13.5923427343752	13.4060752183172	13.6862966675111	13.656061273486	13.6399213126617	13.6454797405609	13.6011528661241	13.5859907999447	13.6042096633875	13.6978766807018	13.4767746348836	13.6414436817579	13.4881362084465	13.741651222509	13.5838233713531	13.4647274321429	13.3593907060615	13.3384244873132	13.4389053371061	13.4069136526286	13.4029862575237	13.2755046695999	13.3976605176665	13.2556130494928	13.2741701613781	13.017927414662	13.2155499845523	13.2063155182856	13.076039909184	13.2059017744392	13.3270082170649	13.4512838193721	13.3579555311055	13.3816584013946	13.3603916383485	13.573895288355
Atp5g1	6.3769926279199	5.36792387934476	5.86663189903312	6.42306744611655	5.26203751219012	5.46990536647743	6.68189656974488	7.24400964036564	4.82792557760251	4.4657482107031	4.76078677227529	4.81317419039085	4.84097846002514	4.40418604944933	4.56189103445094	4.29520789355913	4.96939539235164	4.9270270936506	4.34059983963601	4.74256090766085	4.33723988477351	4.53033065296167	4.63060042120436	4.23987956437653	4.47796779337826	4.31440262213096	4.89933677158249	4.41579588763744	4.48313729100598	4.35949158359197	4.05542876253526	3.97445411966682	4.29612147107889	4.11029699408266	4.17555027098796	4.13621636568344	4.2047624299839	4.11310763655561	4.35106925596978	4.24422409979583	4.3730631513637	5.06399543182405	5.36333457724036	5.49217860696127	5.604033546673	5.05581964659579	5.37198550976103	5.13505418028155	5.51261342530634
Atp5j	11.625728117063	11.7031002351839	11.6320070795921	11.6527229320799	11.7892526864701	11.7732861466059	11.7353918195226	11.6500133267061	12.7709694420621	12.8404819332209	12.8943650833847	12.9338565004606	12.766304503521	12.7650965982128	12.7055587179893	12.8153026773629	12.8236039261902	12.895156827661	12.8449217325097	12.8260119025934	12.8239265637942	13.0118017663739	12.7917623155233	12.572520851344	12.6866362996438	12.8377599224255	12.8017823641243	12.7084177145922	12.7297619784536	12.1801189337007	12.2099428038637	12.1438673920928	12.180602158257	12.2251148213865	12.0255804999144	12.1043629471147	11.997499996232	12.1998556639901	11.9972075683856	12.1492535242672	12.1106232021923	12.6527467071002	12.6847833943595	12.6547167043386	12.9214084195843	12.9154504619227	12.9957458518584	12.7935973784285	12.934149545266
Atp5k	11.3973478629415	11.2053472066606	11.6039824194302	11.6691385614493	11.642332357161	11.8644039473194	11.6221270756201	11.6461239450602	13.6121033682772	13.5801548625065	13.5389669308747	13.7675262070094	13.6027589492471	13.5663685362455	13.583739872923	13.6720053445208	13.6226590013232	13.5346814397649	13.6552520829139	13.5565672739233	13.7948446545415	13.5229595952161	13.5397363112264	13.4242125955386	13.4597544320648	13.6222441655453	13.6954805512126	13.5965300471202	13.4044177845267	12.6196335477421	12.6477242525513	12.4255580574327	12.5414755999602	12.4031605292177	12.3087456318477	12.4793345918269	12.3404566376049	12.4417999017108	12.5139981993305	12.5449773261558	12.6080680248589	13.4806093365206	13.3892066391679	13.4858739850345	13.5213745221563	13.3781539393228	13.6842692915664	13.5847536662247	13.5575446638103
Atp6v1a	9.13344460590708	8.26990904319804	8.88440695766347	9.17995688424255	8.9610682006669	9.1412865195295	9.13161201522996	9.1144876955273	8.0135156487459	8.11193458445981	8.08382787129702	8.10206460580752	8.22546185034362	8.29118865129175	8.29021042627528	8.56657336158588	8.56617940911378	8.28788601722866	7.96405693080034	7.8431686143794	8.004901748974	8.12157427406536	7.9830887661614	8.57616629152585	8.60668704878941	8.23894801647832	8.23743205274988	8.5534059709767	8.48979251685788	9.60874101560897	9.37467816020674	9.76356583316415	9.4490245751381	9.53573528530078	9.428059921049	9.9110633044398	9.75581523841065	9.86445404694482	9.85769888130503	9.62412242864267	9.72751199634563	7.84808750477171	7.37397596721698	7.54241772615821	7.83619789476591	7.44168509943789	7.6046760272891	7.51959681818006	7.62244049517987
Atp6v1b2	8.04327521215438	7.87622461676534	8.34641675940798	8.15315838844288	8.03665769787206	7.86998279901127	8.05966934451284	8.02670123506047	9.48224209635372	8.94211733215932	9.56723876192076	9.62842699298416	9.50673261498128	9.41966329938804	9.45587752880884	8.97952989056452	9.24198259782255	9.74508943672914	9.2820643952442	9.63127975640255	9.04940848799679	9.2179174030105	9.39135710962248	9.71250579323408	9.70501702723816	9.00012319788915	9.36927000911579	9.34323956491608	9.47288441180674	10.7320332424127	10.3771066676851	10.5737897781707	10.5663673126306	10.439741037779	10.0729549403551	10.6596639505262	10.2253888866841	10.1078668518887	10.57465719762	10.5530471852347	10.4433067073687	8.78091594905838	8.70703414096677	9.23128080466302	9.42702654324758	9.4126524543043	8.7320577580158	8.95266571876603	9.23508495572795
Atp6v0d1	8.8172987444355	7.41160444609956	7.59616350242235	8.75258263953224	8.74392222076843	8.6002762709158	8.91642875686052	8.7423267702905	9.4711617959439	9.51845436482946	9.77531937301354	9.72029672182332	9.7838904635317	9.57037670012936	9.64102223220012	9.72007739031547	9.86393582033722	9.5783403355773	9.70107481684957	9.72992452344355	9.44928172308438	9.84118726999005	9.71950542942626	9.80405561112996	9.70524867742625	9.7129575812935	9.73079785875745	9.75002103607325	10.0108744936929	11.467382545595	11.1392990616107	11.3905802771266	11.1506564246407	11.6576299439932	11.5193083610638	11.8687518660992	11.3942985982417	11.7843156729924	12.1214228807928	12.0996567021556	11.3390067345949	8.73252326599684	9.14804586649578	9.23012647171153	9.5191645737547	9.80936516894869	9.36291254995794	9.02234134332268	9.60386527945783
Atp6v1e1	9.30591940802263	9.29559725017606	9.49228491550567	9.66878190065833	9.67695645524748	9.82910640810706	9.87298762179417	9.71566700489362	10.7342313936366	10.8921581559813	10.7492555014058	10.89395489243	10.9339002201982	10.8380529027894	10.7258798080045	10.7267934769863	10.7065976301088	10.94278238011	10.7749971708802	10.8791110143972	10.5879303848331	10.7523097450062	10.7984367856619	10.7550959580879	10.6453665020555	10.6041398543931	11.0305586525819	10.7871173614522	10.7139021245584	11.3144065740734	11.1336202977734	11.2833583649316	11.232977008911	11.3163452329054	11.148098469597	11.4356693480135	11.2049388792195	11.3443024978062	11.5767041375432	11.6481819676043	11.0951804478179	10.74244481401	10.502713866418	10.7008535509666	10.996304522564	11.0292723209387	10.625197384123	10.6787829535193	10.6862167399025
Atp6v0e	10.7394060775796	11.0485506843815	10.8139933714697	10.6849700701528	10.8325650226658	10.7484758018076	10.7923709803832	10.8457585304549	9.6503022935431	9.81812814243343	9.96361253608953	9.97278112783397	10.0988004866843	10.1238380038506	10.0617830931365	10.0029971119189	10.0832067528016	9.97616618457965	9.74985769693802	9.92217279351355	9.49281319874705	9.7923517917255	9.87105518932437	10.0610640082898	9.99981003307971	9.87811707318946	10.0639144691642	10.0682569561707	9.85222229668804	10.4506990767204	10.0571495229691	10.3933980899444	10.3134841335056	10.3894821052925	10.0928609641724	10.4748282999887	10.2323523720355	10.1875394046586	10.3076375312672	10.3885891556032	9.8769455692655	9.94113500293472	9.7826912012224	10.0555341292057	10.0087384938608	9.8788205272463	10.0284866711869	9.80079337564366	9.8556742840598
Atp6v0a1	6.49792621174443	6.48406038781924	6.66727579954362	6.89241513895268	6.29649385408554	6.58876740097552	7.08754929609408	6.74806417330112	7.27216713520158	6.88654976848528	7.46459641221173	7.58133462792536	7.16269863026528	7.53309625653711	7.3824943481986	6.95887135042857	7.43751269856943	7.62145046392595	7.09956562053895	7.45078075638445	7.2294951452108	7.336470053205	7.12066664375399	7.37918719176814	7.40382624285894	6.75160898156851	7.51490733700352	7.30479690683137	7.36575823713615	7.08036549944197	7.10781848246864	7.16899879862938	7.13424447022762	7.06225477966235	7.30412065772535	7.17338913307589	7.48435595894692	7.24363092630822	8.12459556129312	8.09124434545712	7.0853312693557	6.40857327781996	7.14846434926343	7.07606067145017	7.28301453785932	7.6135161161196	6.71228367408612	6.38470302566739	6.80042081625329
Atp7a	9.4129683324941	8.98716138523153	8.64583518698874	8.83938231809027	8.75568423362631	8.82176971042465	9.1305036641236	9.30143458786054	5.74221573155588	5.05401702197275	5.35878248924516	5.11838606841711	5.6101494684007	4.9967562141835	5.19196982429182	5.99982304347297	5.82017507917148	5.34010072704386	5.69938391076341	5.54671458362803	5.1608961853447	6.03670577882299	5.28679061849094	6.22891353405976	5.89487769492472	5.27731709242171	5.62454014494185	6.21124544460327	5.96221299539586	6.76996994414452	6.31559970230243	6.82775041784488	6.679194017445	7.44476788482608	7.37519918065833	6.70945924978618	7.6558622733701	7.72413015116298	8.08423847897245	7.37215427623916	6.78859836217984	5.8725450460289	4.89656342842676	6.14283951381394	5.2984635788624	5.55123809765377	6.3892481838461	6.08156380147943	6.40717733355596
Atp7b	4.81499345236834	5.02239329594098	5.31597547714468	4.44426675665618	5.12832106287741	4.52715187334532	4.3992319332807	4.41356027597768	4.87239039257052	4.99104168395047	4.61689617782381	5.06196441397346	4.97838386073075	4.79127062544477	4.51100266632062	4.85639349830145	4.50664255295691	4.90177150509989	4.85050543152547	4.8617005277066	5.33848786386342	4.58556145074717	4.85639349830145	4.62278534947152	4.71616298365375	4.66494104102972	4.59910820395784	4.97897338662406	4.5698657421733	4.75204685628954	4.57510933720252	4.49563595236316	4.27161065816131	4.08930797308511	4.16191464031186	5.10839633293365	4.20236144639113	4.43715058330895	4.31828599784524	4.04658395850928	4.35057227293066	5.14978008737081	5.76188751091802	4.98070469693792	5.0146046846381	4.69008341484765	4.98159489447064	4.906826351996	4.77070503664244
Atp8a1	8.56002429096277	8.56275297800096	8.53876589662754	8.17251295260364	8.40642937440824	8.27622041655114	8.50683780091776	8.26815450199572	7.87618653951478	7.78043826962904	7.93974879074994	7.71828870946001	7.87551444313094	7.74369293794534	7.8138712956715	7.78735663733417	7.55277121942158	7.4738057315431	8.00283125953325	8.15892670970545	7.58977374297334	7.95884356567802	7.67090545358516	7.61496718104737	7.55260273544877	6.98589858541095	7.37638618531169	7.64738936351523	7.40096736798237	6.12393809071476	5.47676920948582	6.12704969449456	6.23914569030295	6.08908953047219	5.64757853058928	6.48154924011607	5.6794619231637	6.95344753344112	6.74824797812761	7.35735872918307	6.6535653768122	7.83130020195619	7.32809437076787	7.8340109596921	7.47739891344031	7.63575239470692	7.50748781356136	7.54957341827745	7.75201321445195
Atp9a	5.33675611313672	5.36483933360847	5.57647507575129	6.56432993268903	6.08972938359295	6.57814231270448	6.97892227472612	6.5466288052284	8.9895297440399	8.67974056126135	8.90753289689279	8.85998627165873	9.21448146821062	9.0359476877978	8.98118407382654	8.90724324798139	8.95008292883356	9.03479848423499	8.86891229556836	8.79893085751892	8.77693552351663	9.20462662574014	8.72259882521967	9.34708905429991	9.48724065298725	9.29173228063351	9.47198950140974	9.43565498743244	9.48037732386244	6.4265623904487	6.5924640011123	6.12146131880197	6.71331662889632	6.79564570218232	6.9455457479286	6.89141717188398	7.22264581945875	7.11890472807433	7.71040786531931	7.5844206721875	7.289385214416	7.76382280369524	7.67254275394373	7.91893399851185	8.00156828661925	8.2354087217764	7.846138497758	7.79803379103544	8.03631766657174
Atp10a	6.33926088957729	7.56087574142244	7.31121026173882	5.67167770033014	6.17408299256193	6.427804227029	5.71143934425855	5.4820242711855	4.05541807018765	4.24504590262995	4.3567584247529	4.49949101528769	4.1099489710656	4.38210740148018	4.22870449349473	4.57166347850682	4.40278845285126	4.26352699506219	4.09587713427224	4.43277391150502	4.41814930321188	4.42120070114018	4.44055206927857	4.31422940973151	4.42071132901655	4.39773276200371	4.41400980661173	4.49900604784218	4.40423072043207	7.69411227560327	5.56939478616377	7.04866810370759	5.19423026757114	7.03030897035181	4.91538897322586	6.7519007067509	4.88050814728188	4.59675900653848	5.46172835010524	6.09663472747457	4.65006776767039	4.58257530369013	3.9907840388432	4.54861950777639	4.5477625259096	4.74334482050146	4.34081567893273	4.70039419279533	4.32323734218189
Atpif1	10.0025940837139	9.39433366561765	9.53046378555996	10.2157070343008	10.1372824078074	10.3571988806145	10.2247611349305	10.2229221946902	10.2890976181741	9.8666582659943	10.3803517416133	10.0554565311724	10.3302000357415	10.1069543687552	10.2575475277663	10.1428787100273	10.051354360043	10.211770344436	10.0808305520383	10.1181962823816	10.0893752689222	10.245373544189	9.99062187390226	10.3692007683469	10.3421349381835	9.82402259443718	9.21923535050063	10.2191916942452	10.2700215057744	10.8271622226501	11.007924209197	10.7076648173908	10.9747652482013	10.7655857235099	10.7301182221015	10.9929195341543	10.6403459271589	10.8072824584038	10.4822251493958	10.5122919843426	10.5099173161765	10.4419499339604	9.83891058407716	10.2352525399782	10.2166967872055	10.4183939351724	10.3869001708112	10.310044583695	10.2927867315095
Slc7a1	7.84657222064376	7.81195262886785	8.07688423046862	7.73897194670683	7.43934207774239	7.83498356932766	7.52632940051049	7.45666876533138	8.53508479138568	7.46262209312932	7.89771258500514	8.20851288949625	7.59879387641381	7.3301259063233	7.77226690862338	7.61711831936291	7.61469758030192	7.98444821624567	8.053978260092	7.99725845136933	8.05494256319369	8.00186367757458	7.94631839647175	7.59873810133372	7.53411777270497	7.39240146883374	7.59043355290068	7.65017681359424	7.504353802589	6.82920468849166	6.66180346716828	6.7573044749351	6.70948928616661	6.66622185079168	6.39926527072344	6.56725669222199	6.81860176701986	7.0905710598737	7.38753398944887	7.0422456595659	6.30159918347092	7.60200363321671	7.63569531326658	7.41622928530473	7.56960339309966	7.89258229357942	7.50916209908101	7.61781719645258	7.52175099265861
Slc7a2	5.12735657368754	5.97582866245902	5.59757989213309	5.19291291781153	5.48276616701377	4.89460768844521	4.98234427068965	5.04617391385914	5.02631722027466	5.28656287636719	5.07488609114645	4.87592365794494	5.01418826781223	5.13815570427363	5.01169115193987	5.27310674949958	4.96487182879003	4.95247893180446	5.34339756948321	4.99359749977652	5.31922380273061	4.95659816319325	5.10725014795335	5.28660813730854	5.09561410695299	5.27321085074229	5.12005018136989	4.95188565691278	5.01695649660395	4.73591799768485	4.82529203201268	4.54678508841311	4.75206262208178	4.81294497082591	4.75784719093303	4.39523654306082	4.85247371491285	4.72991668966225	4.65268744794293	4.60015139833015	4.66058012035997	5.19567653658791	5.24116182215508	4.98662059465612	4.795205199334	4.68058321837114	4.85487977824807	4.89856698687408	4.97915417055781
Slc7a3	6.38512899756753	7.11481011980673	6.83833408000568	5.77570545194633	5.49053821918618	6.06243313429895	5.83931185165728	5.68709508889629	5.03108082705286	4.97357473798044	5.07343044858502	5.9350416447857	5.32135020556121	5.10449415317017	5.01516094214556	4.97536985309582	4.92705838673029	5.25955767794149	5.36858707765889	5.07210650705092	5.24930989775494	5.06077718097075	5.02594362580314	4.97219313829776	5.06182960547282	5.23806229148391	4.97880334087207	5.09431789561584	4.91719940247849	10.5361798962609	6.60545168924579	11.9241318250847	7.64092129631285	7.5275661699959	5.65974542158451	11.255377351685	6.22249830494676	6.32028942151794	5.6308680300296	5.39430860030099	7.06221025324159	4.9911758024635	5.43903423044998	5.01158372530034	5.08476375005784	5.35649194407366	5.08353327047792	5.11579532880788	4.96901540580728
Atrn	6.33592219619152	5.64491160012118	5.50489195221029	6.77121065173326	5.88256954080562	6.20555506170838	6.91656461323773	6.68088141196962	6.67817812751737	6.57019507660526	6.77742611097724	6.92643538625061	6.92825170028808	6.63551946858861	6.6110652137038	6.45274953535352	6.70200972347716	7.00599163635082	6.76314052452393	6.76995097302938	6.65518623866439	6.66181523840752	6.65578720296404	6.60272631194526	6.74219012548109	6.67795914808387	6.81276483277875	6.89853918209345	6.54810679144381	5.6674201947476	5.6940088547785	5.74562174732541	5.81691878433005	5.67639328300215	6.04937089449329	5.60799315302793	6.2708601651976	6.2532607491589	6.48707682822123	6.44874934365737	5.951770326413	6.72055110923523	6.89101058907429	6.52967940248985	6.66666454059711	6.66682174898099	6.6170486112202	6.64545683019565	6.76697348506643
Hnrpd	7.82513195047899	8.09413995381962	8.21895768351041	7.77959447783586	7.96898758121454	7.8346186713237	7.35750155417631	7.5445749749903	5.4837085636921	5.70102290015541	5.55691094615406	5.4378270353231	5.68198813756363	5.32407520329416	5.43570529020134	5.56777363191423	5.52771151832953	5.6119879846551	5.52309622225887	5.51274986065872	5.4301367236328	5.367865067032	5.5018021193351	5.22912851504902	5.52535748213794	5.48846047922876	5.51110706593633	5.5968050786547	5.49319835136823	7.58375159298096	7.68442091529136	7.75209537504149	7.73680729883564	7.63754919010355	7.46556133038183	7.41695775298626	7.33290983395674	6.63366373513369	6.91980117480076	6.78486607145084	7.70611696925751	5.46714506109607	5.01398624853299	5.84504877153447	5.50630737990397	5.43678772875197	5.36704759558352	5.47566515382972	5.51158576187212
Auh	7.31042823236997	5.59748317426621	6.10039353215176	8.13948627720086	8.1266531788212	7.87315978190456	8.64526954828426	8.3756260667111	10.7688712754412	10.6700232934987	10.9990412300276	11.0253678288623	10.7212213978277	10.6695730289247	10.706277773971	10.4981189331858	10.7053599843884	10.7691435465471	11.0843124631968	11.0852616593214	10.7862779192019	10.8235078819778	10.6583981250983	10.2058496813483	10.3658953516532	10.2626697145054	10.9113250717094	10.6125644687337	10.4272844020501	7.86808541798885	8.27527800409318	8.03833652444971	7.83452691375545	8.34621449156876	7.95501724075375	8.14669916532553	8.214252337033	8.12928253035478	7.96737480462299	8.24948997343128	7.87708595797409	9.98789389383726	10.2029280425867	10.2685579658399	10.5798240001378	10.55286742982	10.201190098953	10.3436291665481	10.5331594356736
Aup1	7.75119222833225	5.85220723361645	5.85757767005035	8.95412768009282	8.30012744987929	9.23069092539395	9.05909700990643	9.01239671566384	7.81958860492513	7.78993011265327	7.89548074984362	8.04852988385206	7.86145035940304	7.93129656564313	7.82840488335747	7.9434076021367	7.96930853369702	7.66218551225546	7.72148335726848	8.17521737768985	7.65772969179015	7.97787590562151	7.87779348042377	7.86875177419892	7.60400895174406	7.8614222749792	7.82011251369535	7.94682382104348	7.98344211234302	8.05558000024376	8.2762032676756	7.71242467023963	7.99010154621167	8.17196717935208	8.15105533975364	7.68302644104415	7.83711737612056	8.43699642634308	8.05760787317275	7.9082892389875	8.22772885059678	7.29472245506118	7.59943653727661	7.63857201265701	7.85728674408363	8.08829705103697	7.7977256049129	7.51819460776906	7.66838995118594
Pcdh15	5.97403548172062	7.0957061343891	7.56798542319625	5.32624210860483	5.53245150165331	5.91155487468411	4.82183008711902	4.20821779882803	5.65517783098136	6.00807494064776	5.23069081014158	4.95108486869199	5.13678920265278	5.59306275129166	5.46897204126233	5.79663012007288	4.9942460275657	5.12111404476622	6.04283409112366	4.81764978976798	6.44878384743683	5.48446145393693	5.25286820928581	5.9406074813895	5.3805166326803	5.76882136924105	5.20975229938897	4.97907160495312	5.04199126011876	4.97334823330146	4.90884431542822	5.20257218128275	5.08450826339806	4.76741170530835	5.29482028402712	4.89180498645073	4.94137520338798	5.22976210301849	4.9859949491709	4.91944885086951	5.20187962297404	5.68290634483024	5.86798518586257	5.76588225119194	5.31433211467519	4.66721523693906	5.65016827441119	5.5449035601738	5.40802380400622
Akr1b7	4.89629261804069	5.0924111602657	4.79465111913761	4.55189117718591	5.40332036139363	4.56531252707843	4.82675494211259	4.38548840558203	5.13428420310637	4.8404626700586	4.94254098481522	4.80676108370768	4.85949145474075	4.94479558781408	4.85968144461364	4.86054158440872	4.50712794307007	4.61076210919262	4.97252921603367	4.89931568358976	4.9826022479578	5.01261916300031	4.86301603798293	4.9957819534571	4.87269917820623	4.64339942876121	4.70384747498585	5.00890958768568	4.76451027481511	4.46547993059039	4.4233533024074	4.47422138796807	4.56746299269037	4.71941937582931	4.68589888558965	4.624585485128	4.58281713334072	4.50340193934632	4.52269280520324	4.50841729342667	4.67022615706565	4.67562544913074	4.7525975121844	4.55818795056753	5.09038165975655	5.400378361214	4.6597965521074	4.80678351832386	4.82396436712489
Avp	6.36363536140809	5.9313096746218	5.90575545281548	6.1223652995481	6.08964653999062	6.8018756177159	5.97897200964584	6.50010065615517	6.98559403252963	6.69695382755164	6.91944063424974	7.13148130397546	6.58245418119159	6.99711828305982	6.97099376016745	6.72707839977314	6.62236512030992	6.94716587384041	6.87126964354514	6.97130466042724	6.90448565896672	6.6982063984666	6.94346007618534	6.49498137331318	6.58095693890837	6.5848069382391	6.79064817647993	6.73761829657046	6.43443310965915	6.25745463786864	6.53538158853477	5.81590333914689	5.93908497898877	5.90536049645423	5.82136152417838	6.22880473235667	5.93192018953705	6.34086039168211	6.17099290916262	6.06386573731362	6.12792103680437	6.95359039629537	6.70179457008911	6.6067628869574	6.60401775648468	6.96113165982004	6.82428598889169	6.71824479945558	6.77759124148935
Avpr2	6.19740158792366	5.48938803360117	4.86858056443195	5.3395683639129	5.93511922393786	6.90711900604841	6.03020617305907	5.47911034597376	6.6342513733764	6.90985116560579	6.74449946023107	6.9339207901014	6.61050448939563	6.65835125633267	6.5848048595039	6.86846448505011	6.67936951049835	6.8384125822093	6.8680498538424	6.72475351951081	7.0541455220079	6.74490593595545	6.58700698505538	6.47303050311281	6.64052876736787	6.66798714290368	6.62377089094817	6.80054650404251	6.17912742032137	5.99514124651227	5.74186469226257	5.7240057396454	5.76319281128706	5.51214607943104	6.01738462560918	5.74265692829161	5.9298968432795	6.01461589477666	5.52842134483993	5.52526565422739	5.89898048208928	6.98182091994268	6.87955092275707	6.63196094174065	7.08219260483837	6.77926842095355	6.8148495338704	6.99813623706507	6.77002157274005
Axin1	5.67882474531665	5.52214567564045	5.38363060639908	5.82725935864599	5.45161122814898	5.93713288802925	6.54181779262351	5.9875184315152	7.79103438192166	7.75665609932882	7.74043017809092	7.76094253201546	7.75836245712597	7.8940681941639	7.63532895809087	7.72054303794912	8.02760943155574	7.84445308622573	7.86099682245295	7.77310897339022	7.62264732298062	7.80222306210742	7.64335032406193	7.43876835159287	7.792900452791	7.85897413690141	7.98459141248637	7.54905752582571	7.55026779154598	8.45816341503498	8.57258216784339	8.45716991485361	8.46569432688958	8.57914463431925	8.38646083296923	8.47861166422613	8.29337770848432	8.294593078177	8.08806272290446	8.08995504346311	8.47690926770876	7.48025871104728	7.55905907457373	7.53780460993325	7.38488291035638	7.2491419893408	7.47753547644006	7.61390658988112	7.72586780768961
Axin2	6.59481635387178	5.7200490904244	5.71173842312015	6.36332100563422	5.96729844557993	5.91056837710532	6.53209544499722	6.42171929902126	5.97580283430308	5.91487597583983	5.92577521486134	5.92282160860678	5.91593083962643	6.11829241240402	5.90821838444832	5.76994600221478	5.65005611971694	5.89861022697868	5.78824722746795	5.95019086948203	5.94916609976825	5.90400299805252	6.03892368134536	5.75399710707885	5.79094447596138	5.8690393423647	5.88669458015322	5.86126361979838	5.85456608605089	8.03106977409816	8.07144702590545	5.64612021075271	6.92426962922558	8.80886608533512	7.00719482115925	5.97269328061747	6.74568333658765	6.3769371988077	5.65903042658268	5.87923550774478	8.7233851405714	5.57048710431176	6.1833082324286	5.62750196303187	5.7684546865061	5.86198139495521	6.01406418358547	5.89859200297986	5.75768778477784
Azgp1	5.16799084436865	5.9004633789097	6.32455585805772	4.56845658073849	5.22909439980912	5.67810380649829	4.60717179522511	4.67324229471015	6.5712881192431	6.63227718420253	5.83238273345788	6.28040692119678	6.15757958870245	6.32408724391393	6.36197146337376	6.45817083247893	5.92990759860437	6.24432515224055	6.65647152183967	6.28134665487325	6.63835296477533	6.31843287404327	6.43037822219514	6.3175531295676	6.35591558711724	6.47509740814278	6.33660774739545	6.21699002845835	5.92619955110303	4.80343013850968	5.15878538655977	5.024865973611	4.75006913595691	4.91990562510773	5.13981700381252	4.8071563196914	5.26094438947194	5.1533315672952	5.56958758808281	5.19202424181322	5.15038975593891	6.96441428921355	7.5908324782206	6.73839894125055	7.09497756038888	6.74049370869715	7.16213512291929	6.9183374768416	6.89980087202187
Azi1	5.41510775986005	4.88980858586229	4.90025427890337	5.99215637056445	5.2602518825709	5.81788105613665	6.7558247465389	6.3204731856804	7.361897251745	7.5235969707605	7.33406533763444	7.4398457114344	7.26016294109768	7.4623703898201	7.53649444103373	7.46141551214486	7.54665062783806	7.04430672667461	7.262493341501	7.76749403392546	7.3106450771094	7.48477197561605	7.30640086606996	7.53777238346433	7.21515737269121	7.21433912720219	7.50028214592792	7.05222134109887	7.25471649866496	7.90890711154934	8.09110163778558	7.93468820496657	8.28022911936702	7.86829729494295	8.18686836539796	7.84491119536218	8.18800729160358	7.98951088047263	8.00226172352298	7.98459223063763	8.34162054425309	7.15932684031102	7.9191222026596	7.03706603183495	7.0119561469244	6.82139161853784	7.59190562437967	7.0960475915313	7.16632441187145
B2m	10.636672613552	10.2644815798331	10.5050975008343	10.758792799145	10.6864299921479	10.492653650883	10.8015859719176	10.7038325002612	11.9617093053894	11.8479903225338	11.1601470781554	11.2335279335869	11.6494742086357	12.0187600980346	11.8895880564533	11.7571435499857	11.9255097217084	11.90912742693	11.4186670762155	11.3134193945049	11.0949607097168	12.0655996228861	11.3548854471848	11.8368227516	11.5264033180485	11.5854784959759	11.3441299449288	11.8667235142688	11.8758573358352	9.58897038474898	10.2094074118589	9.6848254408312	10.0819342956138	10.0672296544721	10.1537812161253	10.8363654216412	10.2751642470194	10.3856514964844	11.3566821835363	11.0909455447983	10.4780613382103	11.3726920860744	11.6495352418569	11.7493036761655	11.751406592376	11.6196977386232	11.2113882116265	11.6328333641567	11.7815856592379
Baat	5.08924149058866	6.25616032135524	6.09097366262966	5.0327061566621	5.39689023209614	4.76016685829532	4.4073129650005	4.5043732675486	4.19606111963897	4.27443143674782	4.44905126174231	4.28893132100986	4.44225217546829	4.39448064704958	4.30678862483222	4.38095901291134	4.18887569769097	4.3308360722852	4.34989691651852	4.21487340302956	4.45575038188379	4.24563219766675	4.21075973641998	4.41330595427535	4.2137619085979	4.34439182850424	4.46732062568613	4.42487971563977	4.14967119060193	4.04179078513042	3.91186186891173	3.93981838533135	4.02294108908863	4.08930797308511	4.10612137820043	4.03414823210764	4.17729882325058	3.91518371975954	4.05497420603801	4.21380729793026	4.04576522799053	4.35148410744134	4.20184636981737	4.22790338999574	4.25431757334202	4.31618667572535	4.51018158857829	4.37633403619691	4.27704167442757
Bach1	6.66863834816819	6.28397433191132	6.77855995652827	6.61868895467369	5.99763066245248	6.60754016807066	7.72137180147551	7.62861001321675	6.91239813776314	6.29957134633664	6.6676157034725	6.2824544690994	6.20251939566692	6.3716673949263	6.7633231926858	6.66277980782729	6.81166173498997	6.32526753072527	6.62961435055004	6.83423982215957	5.97954823623604	6.78956905784894	6.24951397026197	6.4048173035298	6.32851425144808	6.15093842577635	6.44191481156771	6.55352833738807	6.42529881321105	7.66908799560327	7.60707191481831	7.80887502471567	7.84345081339758	7.9051201867583	7.9374170852111	7.87680950433944	7.99904707108262	7.46137219292509	7.66341606947405	7.83434472673413	7.35603957159079	6.58648184237528	6.18384628223906	5.93353657411149	5.81139319759836	5.42285420468565	6.08408760881791	6.24427441531208	6.43979723919386
Bach2	9.20845152123936	9.30538316673568	9.0023459009994	9.1132949451097	8.93036421368893	8.95189155324073	9.02941967700345	8.7238736852921	5.60730401498205	6.09772081054675	5.56485360332461	5.95354628585772	5.71120430034954	5.9281268398478	5.82967673683552	5.95815949058408	6.15996294056722	5.51940765150564	6.08970171604578	5.52659171409596	6.49841477280577	6.029213531246	6.27424074963621	5.91538664300567	5.94218570682654	6.24037010697614	5.66581234017203	6.23885687401831	6.04555388629876	5.92438662560111	7.08734843131946	5.91371156360222	6.47916303381624	7.57710108151923	8.33266390627551	6.93383972921305	7.69836839565229	7.08133023420115	7.363440578988	7.16725322896168	6.46988236289458	6.00241037938043	4.89592244944561	6.15596523151031	6.37271818714873	5.54157782943977	6.22634148961855	6.51448558917073	6.60527929304324
Bad	5.99099262544255	5.91553121313169	5.78372481860197	6.50388835754134	6.21718232582414	6.54609620195686	7.48149829204669	7.34982689649131	6.91439792528556	6.50523497634465	6.76640823817695	7.02199938638906	7.12504184942698	7.08811892376237	6.78037690653235	6.72557534091588	6.78539680219397	6.95768682790629	6.53089236553099	6.92471598039367	6.80834939248912	6.74476520392209	6.76635593312774	6.86230449179492	6.74486374659417	6.9241519829358	7.04405497369235	6.98240812788608	7.0154160905767	6.83370762109939	6.55475295935874	6.70492866113113	6.83669000001432	7.29806892937314	7.15004217162153	6.77187202659827	6.79410453076655	7.44455547774218	8.11870760752757	8.05770217192925	6.79680937352221	6.51101849573479	6.45251823394054	6.5553170812504	6.61852613680135	6.73788791097515	6.80106333946544	6.69976838273764	6.9239608422895
Bag1	10.0704333643051	8.86419812760497	9.0940153813529	10.0065632655266	10.0336729724821	10.0284856255107	9.8974325255793	10.0225383678844	10.7985489113527	10.7156111894782	10.8371409956422	10.4165267291313	10.6904564637266	10.5531334827083	10.549462018756	10.3887560464933	10.83286787097	10.4936966545248	10.6090511286964	10.5961535838621	10.6939930567872	10.8692497145343	10.6172723707709	10.3874447803527	10.5090040466305	10.4114026524967	10.7368573331499	10.5263838848389	10.6288293599174	10.2472911442688	10.3910712476582	10.1332354488363	10.1814841663522	10.3793381968551	10.2073874190832	10.0302877960808	10.0871707923206	10.5640523010128	10.2305634333484	10.0346121185698	10.1194330989808	9.80975819297616	10.2841613715428	10.3106735740132	10.5439313823617	10.5236107256419	10.093076092032	10.0656199716464	10.1864482859325
Bak1	5.8966429824139	6.10725798260229	6.08064575162433	6.652228852875	6.31450240433219	6.91999149984952	6.9823273843339	6.68139703628731	6.76704832456868	6.31356873508066	6.79188366434727	6.80020012143176	6.56549402777726	6.7940751051487	6.75229952250649	6.63826299764169	7.09393966145872	6.64808530242104	6.72739097459374	6.65512003434854	6.50508181394214	6.67188607048547	6.58675997905747	6.86853969769131	6.76081947222393	6.49762697702367	6.57937851623737	6.81788577300953	7.17442802830368	7.8967183643198	7.88642420800088	7.53561244057002	7.42529972300667	7.99863233146713	7.33791224630244	7.65777154422412	7.39768172047781	7.52753830500648	6.97802793190881	6.91225194515483	7.37045837107685	6.23311283247211	6.76444058784941	6.38308892726439	6.67533780281049	6.65085204640408	6.32379749898395	6.37614421376061	7.01794342782271
Bapx1	4.61906554051317	5.2396677152904	5.51117436767474	4.25402364733123	4.78887623850685	4.62045363477499	4.44931850824098	4.36375287954908	4.73733615065036	4.30745977087558	4.73827758990093	5.17536208603939	5.08611371271383	4.8141029814807	4.86255799003811	4.30435080560856	4.98509832459973	5.59511861730688	4.51596365662735	5.27910361108589	5.26482858996775	4.7438635580503	5.01441658736303	4.57389984203866	4.67588735415353	4.8143591360823	5.18788268650028	4.7438219624721	4.37801193059655	4.00591602471589	4.07331360110999	4.41656661340715	4.31000300916697	3.9238277024478	4.31503376556995	4.32728955980731	4.12511899313787	4.40335409867834	4.86682278987232	3.96569306697427	3.87290643986073	4.33884223191223	5.27712963840409	4.13967003794632	4.25419660628149	4.90989636076264	4.61019518719466	4.24152874557634	4.40455809823026
Bard1	5.70310115965881	5.82098248385881	5.63634581806761	5.63388176450868	5.95833418807065	5.88144112394676	6.53348115419461	6.84297122724483	5.12430119148248	4.79150627093831	4.87740534544329	4.88841037563027	4.99409032567803	5.13807843721508	4.7853723351682	4.73140946582618	4.87721974235309	4.87196669145519	5.18116277134198	5.00131132229323	5.61748771076256	4.7307804435648	4.85291728902518	4.56886841739304	4.99862009310212	5.38075994088792	4.75545431355659	4.73262147497279	4.80631950117265	6.27458177179497	5.51796192245597	6.01792755530631	5.35101490962309	5.38799862457854	5.37394288715666	5.41030672385735	5.21602087884237	5.70550556290721	5.01625195459089	4.75645050391361	5.69005580849131	5.20003968181027	5.28031888353706	4.69263935783403	5.04970415452742	4.87121554384197	5.18675727474896	5.06135587539316	5.13221432746809
Barx1	4.96765680397902	5.52628174155686	5.60444252699706	5.32624210860483	5.7262195969986	5.5213772989967	5.60277968278848	5.9665405735993	5.99747064519936	5.61804504321629	5.76809658028758	5.91486927554048	5.92974534077502	6.11346960552633	5.59507980580831	5.68082375764243	5.86356459448824	5.76378401151895	6.15235728064563	6.06626435338786	6.19188776216961	5.70096771610946	5.81905235519609	5.64241966607103	5.80836891943121	5.83977160605086	6.19832630612487	5.75106008222218	5.39725799574509	5.76239093677935	5.50838710476864	5.42056156848483	5.78970905086217	5.41398302837605	5.33199410815303	5.80300389854559	5.84677598482752	5.53883438383654	5.81934562890584	5.5101842142137	5.8430282058828	5.74925267280238	6.5177636390998	5.56022107378346	5.98000731263639	5.91548327862037	6.4831191564574	5.91350963424049	5.75476968567327
Barx2	5.05020786633929	4.50645982524757	4.8205005247854	5.31908027571447	4.8815140052001	5.25510461359015	5.39912305595281	5.8885195929626	5.65667035651127	5.31857454531516	5.1276318908932	5.46521064699673	5.81398427618791	5.39514293834502	5.13164701904713	5.23458463579839	5.42549601287054	5.38905641942061	5.29609150976486	5.42280531795213	5.42995795318104	5.20216542323694	5.20834128079822	5.18231919723504	5.24074707214155	5.18544313872305	5.49087737861316	5.26480251769204	5.07429560326177	5.14249949500973	4.67389976009613	4.99373054535443	5.24490575921891	4.82972827320726	4.97715985993764	5.04998706503235	4.7629528404494	4.98401336233751	5.11138268602253	5.03027337090832	4.95631404086731	5.11047980616717	6.28460874044745	5.06472580163801	5.29611504434877	5.35343586910287	5.61631638641528	5.64647057020313	5.44027766093064
Bax	9.24102992515131	7.36428465856686	7.52792135826964	9.31596296010434	9.23732031184114	9.41787250274694	9.35616271986648	9.41534653258704	7.78438877819137	8.1765563242515	8.18959394278354	8.21364099893606	8.51797901354813	8.29452299300645	8.37480114551214	8.44926552683564	8.62506861141575	8.37417173790408	7.9449075751099	8.1158145272624	7.67846332104339	8.10002131955727	7.92293911138938	8.50056872753621	8.18576922342896	8.7159890806392	8.45002571926711	8.42237335596636	8.71083289002946	10.7547096594697	10.8564890621974	10.883566188492	10.8960723280926	10.5785304643807	10.2213942544743	10.8482651081483	10.3452292345374	10.3798186039334	9.96702145276326	10.0122203916042	10.456679600928	7.75530711011733	7.79009825862881	7.6970039078747	8.22124585287146	8.35305710360274	7.86311547803008	7.58810430112458	7.89508166089678
Bcl6b	9.7944644956739	8.84354442541495	9.00030816100979	9.62006789221175	9.88552798868889	10.1947356980735	9.87498482344621	9.64994498661774	7.31534299275543	7.50286727355352	7.39201946424903	7.7114662349953	7.7271965174963	7.69734913455348	7.83835345760772	7.73340869391125	7.39212022584813	7.99091431815963	6.850078430674	7.52056480192723	7.3184346644141	7.46892906714493	7.44650616159496	7.4431810651437	7.4219503932388	8.4501078559598	7.41461179452574	8.27141992741239	7.39150057397475	6.63119955134658	6.07304467226078	6.37453103698549	5.82595203607835	5.95851913704541	5.72839074069932	6.09029050490799	5.59615924661808	7.1743054815566	6.93523218687373	6.61488360042344	5.64981206439138	7.57236103513323	6.73106562956476	7.56839220742628	7.39540805959699	7.47595537035915	7.41799553564461	7.28893943328238	7.23566163955978
Bcan	5.31764033558077	5.39341978321422	5.46688709048797	5.46016431034645	5.44225137156349	5.69266976706878	5.51604329836162	6.1619833996213	5.38540473892776	5.50515717181271	5.32219467753224	5.57408392233842	5.26726548197209	5.54595183145349	5.36702373991449	5.36261302574554	5.24309374272886	5.4611225287631	5.59596114263413	5.24146332278813	5.72671467136568	5.34448121495161	5.22185004097472	5.45991882482973	5.51539502301837	5.50720366932092	5.30699223785613	5.22463466764458	5.04689456129709	4.92846195066977	5.04779552955088	5.07168658674002	5.23976479724056	4.82117300746226	4.71061475042651	4.96348159650784	4.63777640066546	4.85345741030225	4.84524973091768	4.5824560989433	5.16157983161517	5.37864557676496	6.19837920926551	5.29935130346935	5.33921708401701	5.55170573041144	5.82708725694675	5.68274141491473	5.53606508913361
Bcap29	8.80017742830847	8.32446323468932	8.14263679693272	8.89323077076723	8.94468229984804	9.00994893128493	9.08101847118681	8.90443923277402	9.12101852917955	9.06365889137568	9.14745317547229	9.1461624348405	9.10766448879585	8.81191096083217	8.97701430132065	8.5783017113488	8.66150206682596	9.2544722442274	8.98952886780627	8.89597882950169	8.42514634780149	8.93528904086687	8.92926945992649	8.88122313549152	9.03918299717998	8.71703290466133	8.95492999825954	8.8555918965976	9.0691469410836	6.7317453302672	7.40308026158875	6.84424385139283	7.36492631005996	7.8971053288468	7.78147311569467	7.09542467486078	7.78386691913988	8.56196123002196	7.59605071269858	7.74755336562917	7.9653829355599	8.97029161614498	8.73780059647136	9.04205204984724	9.08670847916996	9.04304818225198	8.69025629917948	9.31373435994953	9.28229979485718
Phb2	11.5113731275548	11.3748734391688	11.2035335389052	11.5148571756083	11.426076798824	11.5445982185238	11.4471148754182	11.5999605260107	11.1029502543689	11.2021775550282	11.2850344194673	11.122447775465	11.2242088855033	11.1564480433754	11.1362745679444	11.0655679615782	11.1582685091352	11.2017631407662	11.1164560539437	11.1393941922078	11.1484675450314	11.1918032656044	11.1124104746106	10.9492514806206	11.1248580145231	11.1574836518273	11.3213157683198	11.0941523509898	11.1259283826382	12.1421642272794	11.9995303547892	12.0069377406089	11.9111365817074	12.0478141813968	11.7340437534922	11.8561163832384	11.781379287212	11.9419532284484	11.5763393402928	11.6838838154722	11.9401289203362	10.6942514742646	10.6372162025855	10.7487861849205	11.031977818306	11.0711131459312	10.7916801884338	10.8677906039504	11.0288777499844
Bcat1	8.31124999215157	8.4917128776007	8.22035123109187	8.3481362530839	8.06387070375663	8.02961358891206	8.22312376692588	8.52142985335072	5.87228325303766	6.07716978992495	5.75341180700457	5.80666980648493	5.85644929056709	5.88313627416018	5.74122834291159	5.89966353614079	5.51318823030618	5.96519560004202	6.08328464686731	5.75862946254586	6.16565486633536	5.71385583710115	5.92901554396362	5.67272618109824	5.72022945412695	6.0596610580968	5.7235761375181	5.83069183574868	5.82399189797125	9.05343524969826	9.20126076952826	8.23252325163224	8.82088498117499	8.2496971582353	7.89838739103495	7.22098009056142	8.0191777323925	6.154858087011	6.01577643184812	6.28436083597458	8.48565343062012	6.10896789101974	5.98099196314614	5.81019865526247	5.8907214158238	6.23220269504253	5.96063038235113	6.20057069593229	5.92765985742194
Bcat2	5.46705881681863	5.61591294581171	5.60767681319284	6.40394063698841	5.42388299314759	6.14489241468139	6.46400577940091	6.73874628999104	8.46972242962966	8.67063047309367	9.13195695122036	8.80076368961156	8.05211706677273	8.60877658111378	8.25513762404492	8.03951875787546	8.66909798389591	7.90669354422466	8.42072313285427	8.36628365657355	8.26177576409821	8.62487828952388	8.67166055886828	7.74687259902147	8.42133420790568	7.6047789677763	8.86225199428847	8.0154871440427	8.82439741047682	9.22470131579841	8.13133181570308	9.39759804503023	7.9995157009722	8.44540081599144	7.96451822399153	8.99024786980057	7.81194662325472	8.31913453729727	8.30509942898638	8.26177991423677	8.35662279718274	7.78630786412941	8.82540275978282	8.33230121122021	8.67231063543615	8.76565540123115	7.88781517650657	7.25580341152054	8.00240891623555
Bche	7.9151977231424	7.20752060318063	6.61099812657811	7.88600658593657	8.08708069456863	7.7755595341568	7.91954687929523	7.83438631438318	6.00183636783103	6.12377096526806	5.88408326163153	6.02436743739452	5.98246565321862	6.02492293882844	5.76107144103334	5.90792915719085	5.65864286815638	6.18656195194886	6.06333156241466	5.98369077116957	6.43099938102857	5.93325029341923	6.08216813092477	6.12387563470905	6.22167974889668	5.75389401396398	6.31459138865537	6.11077853489277	5.82321536709118	5.11336445074048	5.31731892320583	5.03175501279202	5.4745351693588	5.09434101201282	5.69860480212612	5.21948760321092	5.5602033927098	5.267652704716	5.72497245147396	5.70556591449219	5.4441281883142	6.32793995224756	5.96977189504274	6.24704226254504	6.02080681512401	6.02475635037607	6.2559493521394	5.96575037145198	6.22736834738883
Bckdha	5.23428814172515	5.42420782319464	5.60873459839507	6.16909409784882	5.23317003521597	6.37498694492342	6.47886033850213	6.19695318749085	11.1151122903114	11.0273056146888	11.2445591151045	11.234891195002	10.5672255975322	10.6803011609704	10.7006056403388	10.1245375518094	10.7572875877795	10.4897535524975	10.7673852577892	11.1781067493833	10.6488976633926	10.9735641048969	10.7601200611134	9.9981864548679	10.1531939988548	9.80958191071618	10.7635589946172	10.4099461988134	10.0100965322837	8.7568616257686	9.0193473056545	8.59965467057276	8.89788345214687	8.90989631314707	8.62065152324087	8.72714249684858	8.68761833480879	8.6669256041164	8.69769273384714	8.75855531715137	8.49935882454116	9.61045867819647	10.0686417032491	10.381301371569	10.7443633103936	10.9528882863962	10.2262651598241	10.0391425080781	10.5760357697471
Bckdhb	8.13017409637495	7.53327684615453	7.87068056290133	8.3276186420897	8.3603685563747	8.4714561616623	8.27062472790227	8.13377275212697	10.1500988076749	10.333282865939	10.2446593732167	10.4347189925908	10.149530674532	9.93205131167493	9.88785953269722	9.5366956248502	9.96072770965845	10.2272201019564	10.1267714222354	10.3883065274763	10.0982059247414	10.1503020845622	10.2381724922335	9.39331817611368	9.58469257760655	9.56017207899641	10.0710737133519	9.61648850738307	9.68537898408312	9.80888905768497	9.48084825366558	9.82468210824837	9.47349429279438	9.77410583568331	8.61708166130688	9.582029657134	8.8509762510508	8.91666519965492	8.40305252695705	8.49710960120706	9.44001527556038	8.8654690313857	9.46590283000631	9.50274519556177	9.87302772537588	9.83745483193248	9.18694976874492	9.51051992412356	9.88838945122727
Bckdk	5.70192904776989	5.46471024226625	5.38976944399542	6.46099456687005	6.10015746338211	6.63669566099988	6.23202621331072	6.81353360539311	9.21530522685354	9.06926887691722	9.29124219234953	9.22244208888807	9.07666486868045	9.06176371548525	9.25029870249871	8.44743877626527	9.07969690406264	8.77892133125441	8.92873190250097	9.32478720693627	8.42046439388027	9.21056711061387	9.21779229108472	8.73950748942754	8.5676223366345	8.79680043945287	9.31435652805885	9.01603511149675	9.02146624809635	8.99372569222759	8.85348807580232	8.8864685572802	8.85859034327352	8.87437360917252	8.67967320387237	8.66234163320889	8.71592801427608	8.78052729159548	8.34858404291883	8.285381665186	8.90288483701455	8.41252011195698	8.67354830115656	8.76235066769237	9.20086065800028	9.36814532754106	8.48077190729635	8.47916811014021	8.8872171038113
Bcl10	9.29457124708138	8.86164008142347	9.35299701294542	9.48779015207448	9.33268421018703	9.38448806243763	9.29970068982217	9.28657546675732	8.30482907563627	8.3572238047411	8.48033588278085	8.47405080304542	8.58240775184758	8.58707959765713	8.35373609169075	8.5410535195925	8.58956499416939	8.61448356261778	8.19483044624684	8.37682851277993	8.01924843397518	8.45358517542682	8.35384995670769	8.26045932449392	8.35537456546312	8.23119151043755	8.50530570174914	8.64686912480393	8.6667741059847	9.41997054367034	9.13862732137462	9.32408837710232	9.16519818528965	9.16966061662456	9.00367475740296	9.40931992279375	8.9221640724614	8.93879476716515	9.2623608990713	9.1569758358834	9.00296484785375	8.03992672517572	7.9681016214843	8.08787359282731	8.48608543095494	8.47035023823791	7.98730638997656	8.25355692626062	8.37237458155796
Bcl2	7.71019787785451	7.39963668515426	7.11505136834825	7.96190055949506	7.69355461264098	7.94845828997424	7.92026363720925	7.87796356194877	6.06224065699506	5.98301289121155	5.91689908117641	6.14780557497595	6.3936106316629	6.29163295902159	6.38082299047565	6.14769243091308	6.2018238784471	6.21850827992322	6.12693888216836	5.85426374094551	5.93356241115793	6.24942327017025	6.02170299201005	6.60222278047613	6.59959140808456	6.7621949918907	6.93818760019074	6.73125303565444	6.44753472156194	5.47446993746509	5.49811378277027	5.60714491497422	5.57110974968634	5.68402815233081	5.6610477598426	5.77310422717153	5.61397146477832	5.81603860949208	6.08736083404573	5.86600849362673	5.72522228283022	6.47811407710312	6.42316093770729	6.3291680591397	6.1347900779283	6.23863567137199	6.22627414641596	6.24121263355787	6.29973388656484
Bcl2l1	5.99304369472344	5.44097395646484	5.3233688969366	6.88641496424246	6.27134873583225	6.30653763376869	6.84025613227722	6.55835742264132	7.00190262288348	6.69015872460398	7.04615296981566	6.93963692457957	7.24639796086384	7.14034677581011	6.83852636055769	6.89767194597785	7.27912704352388	6.94933136739027	7.44916354197612	7.22279040716629	7.38577232643788	7.43452099649025	7.1160433920105	6.69141877725919	7.33050760842087	6.59366730779017	7.28073622843063	6.8162283029824	7.1893518555456	7.28594898468616	7.47216293948656	7.3113899325711	7.51100628504042	7.34499979353411	6.7394161984198	7.43820411049178	7.04458416588553	7.0001444765064	6.8912563072172	7.0774896315285	7.06336605079937	6.7839184525407	7.54424836481521	7.14990016849041	7.17851977605639	7.3552717882705	7.04018901198486	6.90373823306838	7.19217714341821
Bcl2l10	6.26847078982218	7.22740263773109	7.48202350120841	4.79221038657083	6.21374551045872	5.30649890597836	5.32137615117483	4.48302821017478	4.79258572463726	5.11252363698543	4.91731168073364	4.66118164655965	4.62668928057441	4.9948886707296	4.92395136442142	5.18601608907626	5.04306556868717	4.54619798543206	5.51970605171456	4.67508390809167	5.38188532633764	5.08954150360702	4.62957563698379	5.05484482211209	5.24453882547617	5.73477311129405	5.03382731736943	4.34469119635878	4.4756407233415	4.01247499432801	4.4242073743747	4.76282745589123	4.27684030583007	4.30328998043231	4.24416810808304	4.3766201028198	4.0998709924333	4.16790926535496	4.20110260120838	4.16977589431065	3.93875278947008	5.63869991608769	5.52790973172524	5.13524917992091	4.90517861872006	5.37931439557999	5.29569731175666	4.93532449515938	5.05630313538464
Bcl2l2	7.31389178175407	6.85375405204471	7.17350576620847	7.196418290892	7.41367993308464	7.2697647715306	7.04244633878855	7.34512919160378	7.14732749636002	6.97905529468512	7.12721974426784	7.27520268566243	7.25979413352572	7.19976460370735	6.98618881144333	7.21440037259336	7.12012270618387	7.06672199666293	7.16220039056143	7.21890976086615	7.10097057731602	7.19823287226023	7.01957927330456	7.24302778410805	6.97635979052341	6.86281683888163	7.03405998104721	7.19000568253154	6.99112298578435	6.39729293660395	6.49985209783499	6.4701726878535	6.38903999636253	6.36366607952048	6.75386988522634	6.31365095066899	6.44195994466875	6.35295152564285	6.38222399757466	6.48362774549532	6.53344424255644	7.21511855061108	7.19541039969618	7.06183989887838	7.65559589605725	7.6876243273921	7.0886862285237	7.08205019773103	7.11380176827118
Bcl3	4.71628354937639	4.48871155585827	4.68212620738654	4.74368707680615	4.55720438926249	4.22306001957314	5.16348505075825	5.10279140608679	6.0537148792712	5.85738232244645	6.02983791927988	6.11391803230649	6.06093794101434	5.93247973795833	6.29444830688367	6.09698419235321	6.30104229501798	6.7787629077775	5.78565255744417	5.89053670907226	6.03919025972879	6.10154711745155	5.88895761973679	6.20663284715782	6.07629214665998	5.82507727970334	6.05370162031486	6.27168746115216	6.560703007621	5.48399899707723	5.53286558647534	5.35199570480218	5.46061780342568	5.03443035004765	5.11432964052775	5.76325847491033	4.77956084539793	6.16097466500782	6.08825169604663	6.26544123103047	5.55413509453613	6.15280823612437	6.23262413340791	6.07243670236659	6.36360973052013	6.32241412720522	6.03944778486303	5.91047966049592	6.20380748509965
Bcl6	5.92335628260991	6.1998276629036	6.44955928487075	5.56563071715559	5.81077433330133	5.69821611019506	5.85100597493232	5.80356670909728	6.98098467151636	6.96513361062018	7.54890793508896	7.28631206250442	6.53352881185556	6.930339937666	6.70315704250881	6.85546530357672	6.69970907265702	7.12657915924588	7.14271148358516	7.01977561190595	6.7240429707444	7.23259954898421	7.33322852439363	7.48311678003296	7.30703223305788	7.07630840912631	7.26632495783868	7.20822993656873	7.2165725465888	5.47152291327037	5.6525774502041	5.21218597158517	5.40822341163108	5.72011634860075	5.12899197049327	5.38375351136428	5.29343280846717	5.0472776475112	5.36070662722146	5.01250318247817	5.4623261883743	6.92439272306341	7.01039571495047	7.43728307530928	6.84297909636377	6.91251645275192	6.94905917479864	6.89926044155122	7.34756555484826
Bcl7c	6.59990997932443	7.34235952305303	7.96261019492649	4.98642337517873	7.70384018979222	7.39887861252967	7.66213967920883	6.8075222113966	8.47256660363224	8.0738229787631	8.47613861020175	8.3356821554112	8.88710454510908	8.56047371680615	8.5216913217022	8.05938568270352	8.61601370352775	8.64120734310726	8.06562545695014	8.3955764786893	7.80588763700754	8.63139229781066	8.27347568044452	8.42753073143026	8.25128900667176	8.55153244823362	8.46151727126606	8.68625463258676	9.03609568205142	9.03741297520536	8.83638827418224	9.00554716144874	8.85855867618569	9.26585090772181	8.49562859610872	9.05259271570063	8.81437909949226	8.55108371278347	8.66186446322172	8.39591583450162	9.0600482427442	8.42616453961345	8.2261193108822	8.62584192034775	8.75479238831876	8.71905357109244	8.58965607747531	8.40145379092436	8.27536892011771
Opn1sw	6.0240142849667	7.12990991711766	6.57339045159662	5.18947242569707	6.0203085807963	5.9127607793064	5.08327179742558	5.38432444546861	5.18001781215952	5.86558316477772	5.50974686877994	5.23180492489065	5.26508769162658	5.46886141667571	5.33877881669638	5.42334486506172	5.26944366903595	5.37321437460289	5.63801979252371	5.15950109696894	6.00984729093808	5.39153576300675	5.48142434811873	5.22664890164341	5.47943430530927	5.77623873887226	5.30169294677975	5.23596863696785	5.17585719529168	4.69112286662876	4.58783041851881	4.53537116356439	4.49418034480411	4.57691822213365	4.71743467599372	4.66931327512597	4.65638148380527	4.46577042945146	4.44645734925041	4.83153122877831	4.81420580188481	5.51287084526864	5.32959258327676	5.27298934257596	5.28248787537204	5.00442055303596	5.53566351407125	5.3248584789781	5.21822421341929
Bdkrb1	6.01131979593213	7.18500897400522	6.66555222916794	4.91959799712674	6.07811440297012	5.06612214501748	4.69769587701587	4.34893713561497	4.78807705105182	4.9900543428742	4.8540010518034	5.1168410026976	4.86832747112521	5.09436963991889	4.83897654628597	5.0154500804369	4.93822404131466	5.10591907936292	5.13670856073079	4.85159346438246	5.18700151326013	5.0160931436923	4.93029693461328	4.81993886808519	4.84441675701173	4.99104696534681	4.93051189504043	4.94376957567743	4.85547370894525	4.63024813602913	4.7146807300767	4.74399377509447	4.70554024801815	4.71895768071758	4.95401845092371	4.7063297174781	5.001496675724	4.74592650568056	4.74179799896685	4.38623281044305	4.75570445106797	5.32795085147093	5.58343903176819	5.11340978104673	5.14975162390461	5.33850527775171	5.29677869538726	5.64318256819781	5.35150208625468
Bdkrb2	4.51210305675726	4.84982524302388	5.12825449324769	4.38500170734518	4.6428165998432	4.64544741493973	4.73490929617002	4.73684928304058	5.44224895003986	5.10283002562478	5.19138146529374	5.54679711969491	5.27011893192951	5.20060745991239	5.4410222934	5.15265539729202	5.19182415562615	5.08475036907986	5.2652282115418	5.4121107064815	5.47704582572519	5.31854977403469	5.44225209091148	5.32753277357456	5.00573008025326	5.14172224033372	5.282948519769	4.96002201578994	5.01381724503981	4.74905844011468	4.76950662170993	4.58194519961933	4.57368436427186	4.83547612899794	4.77164428255431	4.65166486999877	4.73439535452078	4.83675865602168	4.80660218412043	4.69340154239818	4.86577435610974	5.10077879554271	5.50501879708925	4.97026197523389	5.43656320205751	4.89945327247929	5.25218113676305	5.44222317588034	5.21443405923289
Bdnf	5.92533616330319	6.52316744710124	6.50947941503999	5.38079966270786	6.03356993078703	5.54499700086495	4.86626017214118	4.75025013827055	5.25033053928116	5.35008599587879	5.448497562943	5.83484372383165	5.6572448796819	5.60545652850269	5.98418209424927	5.83989632606921	5.59592711365834	5.60448507393037	5.54163553738226	6.12771470838614	5.49993386085289	5.99277138946057	5.62375371834035	5.83348778870742	5.57549016203113	5.65019620751073	5.67075690969993	5.8415221695389	5.77273161123094	5.01089569429798	4.52778586234648	5.37617621629327	4.76125223781943	4.54940516228466	4.61529909475222	5.16178713447814	4.78006661758363	4.72041680786161	5.02372425093401	4.81620386356895	4.95939731758766	5.78294831537902	5.73155867122199	5.89701370899123	6.364218392591	5.89040805109594	6.23918326595989	6.45925430099932	5.88839067424778
Bet1	7.77778506244274	6.92192452197443	7.34553432090301	8.16449878357513	7.6712368071613	7.88190603258426	8.04133304049887	7.96118593875668	6.32751016692405	5.8157646095501	6.38078040593399	6.53263321459049	6.41181408786068	5.9564365211461	6.24783719966727	6.00206277421551	6.20452132663125	6.6221945118825	5.90288373934835	6.36195321716905	5.91948471092282	6.31685752020368	6.35405744662947	6.20536638695198	6.2885423611389	6.04651118184255	6.85393043617342	6.3818946147044	6.42962972334596	7.12223780532861	6.92113861568103	7.03113569753143	7.06074132556866	6.97042430103112	7.22624126327883	6.63382861672893	7.37697670557817	7.40792711376541	7.4865246467294	7.58250464790083	7.12527386759848	6.04322750072507	6.01493371143849	6.37972170180889	6.41098861268521	6.08128721387643	6.21163493080184	6.27349204740301	6.29184110866324
Bex2	5.44852299189186	5.25408685128663	5.37576281674535	5.93820421680083	5.74158702034294	6.3632297407255	7.1567798936351	7.33990643170464	4.91772719188598	4.79628497720047	4.72085336362965	5.00363094699622	4.81476842571632	5.12087322985128	4.86832263908646	4.54712798169928	4.87330421556231	5.18026687253303	5.0178913612366	4.96329739050625	5.203489959732	4.78260002430717	4.88868938720983	4.77362792576507	4.78374008112689	5.02638581357681	5.02217085646055	4.81804192553252	4.55052667795954	10.876863603319	10.9592619519427	10.5703571237641	10.6655788587269	10.8096976867654	11.0696342546491	10.7301858554189	10.9046692975388	10.7404348879709	10.9884760184829	10.5973765569256	11.2289908974263	4.66907044398316	5.14712858056297	4.65159831692791	4.69590990908467	4.64589678939238	5.04756318980942	5.27191311673188	4.93130178188485
Ngfrap1	10.5954316139542	10.1220427732273	10.4067210438027	10.6056024915297	10.6446631947415	10.8125514306957	10.635840278055	10.7889719821669	8.74044908145063	8.57523284689197	8.60014189830284	8.8300669214169	9.17263948883406	8.89875171975502	9.09128638200378	9.00957066434431	9.06896857991047	8.76221663806178	8.81464281861646	8.67658293731191	8.96876243658945	8.77009331257469	9.04911939188507	8.75335541269926	8.66006513751961	8.89093835781985	8.95984605451775	8.9028783840724	8.88051001298736	12.8119089242318	13.0006205493394	12.4815304947058	12.7258673643406	12.8006180598602	13.1694967163146	12.8842409354279	13.0077763663009	13.0625809213643	13.1590419099934	13.1875873978681	13.1075698998007	8.51596146754333	8.75088006434992	8.2842570239712	8.70792105211044	8.69856216479172	8.84066781954326	8.81485317780146	8.58881730862245
Bfsp1	4.80973176364311	4.8093146120826	5.05168385454365	5.36441996304434	4.7343384004612	5.47219947958211	5.63303186133569	5.04183490415975	5.88406228210755	5.69256719649258	5.65114683559189	5.50847038398365	5.49264443469835	5.77975971274036	5.86004795118123	5.28995539393946	5.39753856663904	6.08447050366277	6.0130039778114	5.97975380960954	6.13196779380392	5.47715610725497	5.5504344966232	5.87485415736287	5.59956916417227	5.61034256355494	5.78908815719732	5.83266909416609	5.34714170504696	4.93829638509736	5.15711921479484	4.7950175046332	4.70686628925558	4.56372380988173	4.90177902967856	5.03066772054397	4.97204020291986	5.07663889662706	4.47683630078519	4.74599166677871	5.18627713770514	5.32052768348017	6.68714956826356	5.58925141686193	5.70781814094993	5.81060571822533	5.90943537108236	5.60854668681305	5.0509245221979
Glb1	6.51439760574787	6.5548548046713	6.17623541847033	7.22637302964844	6.85964534711114	7.30177815958099	7.4006938696113	7.2406411661577	7.54109153479915	7.50191884908396	7.50405142160713	7.62391823404693	7.92088186746904	7.68330129592743	7.9414802960545	7.39161093422692	7.32923400461708	7.52128119778445	7.46842099303216	7.40385586728086	6.90117617264939	7.419381106638	7.67317893392405	8.16548307891219	7.99004676973843	7.35684377077654	8.00793177944705	7.93389478394117	8.15409276596632	8.28901621419807	7.9496179097291	8.3186251421728	8.10390744201679	8.67044464305443	8.12022052640522	8.82098083327533	8.30626400981861	8.60089013433739	9.23981505324011	9.23846099305508	8.09609192659245	7.10188739421805	7.38550113520633	7.40516818277672	7.45334400117414	7.48289795217598	7.45843964137953	7.28719763608715	7.47284964133823
Bgn	7.67920395654202	7.832240316386	7.3932601690507	7.68511121455515	7.13832132335131	7.81733350383198	7.71445015291923	7.56930622664393	10.5161251621793	10.3580429285426	10.6538593540416	10.5949274566728	11.4699276107424	11.6711049570246	11.5164187462909	11.8111888220044	11.6305378428051	11.3435975630042	11.0381850368024	10.6934636670507	10.9051597909748	11.0571573418943	11.1886267120614	12.0647000301414	12.0592891200938	11.8789886640571	11.7957973795402	11.9619734369137	12.0972811176462	5.59830189760221	6.08439415748274	5.45847528699392	5.84323093805314	6.95813904583609	6.16962316280394	5.65011850065837	5.85661318556325	5.87574715168889	6.42012929897395	6.3636487068823	5.55923774322972	10.3905886191859	10.2793769157877	10.3876178527789	10.8650536417302	10.7976427095151	10.205431875841	10.3380209162006	10.3765606986827
Bicd1	6.45298938943613	7.47701611030234	7.31039675657548	6.08330812021035	6.50428428664452	5.94030486268834	5.7014746065546	5.59563515376502	4.72509027445151	4.80646147093184	4.67264815664402	4.832471416276	4.85900941565763	4.69381785200414	4.63418995532598	4.56383503150746	4.61990082884959	4.70157846950583	4.91074656871863	4.77129215027681	4.80751191823397	4.58156358342353	4.63771451963766	4.54412699469265	4.80562686770539	4.7246716539513	4.81063474414389	4.51834523137321	4.60312021400184	5.17933584705808	4.69426328466642	6.05638917013528	4.91764490987393	4.61519604089257	4.48286415627702	5.53349790127568	4.62584366786584	4.73599557120831	4.9682089044789	5.08029749317408	4.79291939463272	4.96997146570375	4.65163971158875	5.07549254135648	5.14160787313289	4.86071095672695	4.82283593328092	5.13369189285175	5.06778555807061
Bid	5.40925993848338	5.37925225765347	5.31196625748767	5.22641138097863	5.24925142060487	5.73454249676689	5.54776907480653	6.06756624365511	5.17777343800363	5.19268578021272	5.0739904680209	5.44127982004246	5.36437567725911	5.6281098968848	5.30969694831792	5.25176420160392	5.39775288706904	5.23839766326547	5.43926725949243	5.1681745776305	5.51006776187706	5.40230468812067	5.42577841012977	5.65324988586492	5.50407070853808	5.62041670182862	5.36036860185389	5.5567013446718	5.49985472819341	8.6360775323143	7.74603441966615	8.98598136117652	8.12052284819735	8.20525890791552	6.69103753932464	8.67837021856687	7.35846038639417	8.46275956348073	7.10929194904426	6.95164673137545	8.0594999255198	5.06255714461562	5.28444937075344	4.89317411867418	4.92604019459675	5.34188948211959	4.98234766199794	5.0785008687439	5.13100620141585
Hrk	6.02489957410526	6.44083280118834	6.13360438491196	5.49505889455055	6.10942788507492	5.69104300642302	5.14698556923193	5.24971601697328	6.51166047326831	6.3735298703074	6.5851976890597	6.75568108203437	6.66932330819891	6.63782987434135	6.44598727084554	6.48554031408972	6.44922960473786	6.73483986577832	6.56122874748123	6.83482372464802	6.56248521194352	6.3941256543908	6.55097775103624	6.56241212346885	6.26324750618186	6.30993140355814	6.80793130376234	6.45470792357674	6.41590150759119	5.99281394278484	5.96912575352225	5.8537828881455	5.89900608936168	6.02230063602234	5.89452289557661	6.11909957078872	5.97345650281928	5.89328091694491	6.02083448064393	5.63459153889366	6.34496384707419	6.5344903644751	6.91970051046883	6.45372577478053	6.73324814092204	6.6539138600995	6.8053713476103	6.53167299861682	6.42616163874216
Bik	7.7283582027309	7.81046030853128	7.69785408985427	6.91077453278891	7.89954710394674	7.36661890156472	7.13542237035135	7.51258975866136	6.91653905551326	6.40705863854359	6.77126740780289	6.96894334799521	6.50738468820632	6.19702574641733	6.3833502787477	6.20549006281722	6.49631941688619	6.74292256680773	6.2313890966023	6.65404617530765	6.305365507906	6.53265697134634	6.71978173347464	6.32544727587438	6.11462236877847	6.03053618988985	6.65333700166838	6.19043544579912	6.43446835782454	6.36944141845995	5.70360771013535	6.38342952089492	5.1420672936663	5.61254856768358	5.93312215462944	6.12265176569652	6.19725280355296	5.94626711111439	7.0784302077952	7.73013663859249	5.81816684545658	6.17679094259297	6.30244859698806	6.63467113830098	6.41028546115663	6.68574994877839	6.61368288213814	6.15770172586504	6.6703177752457
Bcl2l11	7.54786428740316	8.36279710727004	8.36241456241862	7.75356436457441	7.72970160470075	7.65758815383401	7.56224869465688	7.6354164635149	7.53231579855515	7.21733115381231	7.35101245997894	7.56848778528409	7.08112917787575	6.92540898350092	7.16646862227313	7.14772472252438	6.93136191059854	6.96873395600667	7.17201918807393	7.35638379294841	7.27829607942257	7.02105655860456	7.35799961316008	6.75866719366995	6.62064370194579	6.8351306825044	7.06573155022509	6.86683569276671	6.54931181396035	8.02790426453002	7.56587918782868	8.30539781812558	7.80530578157373	7.47163168875348	7.97950891539771	8.75215942525462	7.8115691656793	7.56605963897173	8.54529201303348	8.22932484292929	8.17213761600037	7.50318558189478	7.2607573250027	7.40803814401504	7.22996066874558	7.0314855018555	7.51308964303717	7.69043992642336	7.56934949418803
Fabp7	4.67332693909558	5.44472025106894	5.31726340241408	4.95925988625448	4.85734293652841	5.02775078367764	5.68018681902596	5.02595014042007	4.46015536004263	4.10704191622551	3.94029621833045	4.14373181326144	4.19835816208448	4.09255494826649	4.2268405940991	4.2379966192789	4.35948375905057	4.05773356681511	4.02093377843296	4.21400985933186	4.13942221123873	4.12143141632852	4.00850205647736	4.05737901186037	3.97113999769101	4.1091209874849	3.91403870552064	4.12900690268326	4.05244870421895	5.86946435238844	7.21006293320959	5.27311844391479	7.94888308364169	7.55999722785919	4.46693588356553	5.43521259467718	4.26947348548938	4.26319473553402	5.92282096292687	5.66428057919896	9.96765537800101	4.50641797454816	4.12453919863319	4.33362824667342	4.27890744002986	4.25521263279925	4.16497660423754	4.11347181484563	4.05642835955301
Prdm1	7.02521026796218	6.2466544039289	8.5210423082106	6.06134439923886	7.17046989442116	6.49512145430083	5.66857673923959	4.99331584598186	6.09737230193453	6.57048443023585	6.24006368228634	6.4916774534588	6.00084893703418	6.3394071105782	6.42867467722355	6.91872498186233	6.61093256758767	6.83032795659272	6.19793319586517	5.77784133333899	6.16007965918848	6.23325072812786	6.1029565052601	6.87649117206583	5.98763132357483	7.20372526418543	6.41085542595836	7.306022767749	6.29149495142098	5.19801371209019	5.66434368223457	5.05731476080681	6.01818459171733	5.91080586536349	6.48853068570314	5.02876232645592	7.96673934850773	5.43671095063972	5.0127486189194	5.32304558625145	5.23581061119031	6.44228531416447	5.78171976140989	6.37394116753013	6.34985544545441	5.57955848708258	6.28273281988195	6.7764696715392	6.23001186326684
Blk	5.31481415151016	5.71483314026466	5.60567741738311	5.10708430921111	5.36326772753408	5.44383847753903	5.14343058042126	5.34553080076681	5.31620416946207	5.45527322082157	4.9980549624201	5.32501729171611	5.03891803170483	5.26104500403467	5.07070357434414	5.56332814348454	5.07943602411981	5.66672959101462	5.55508801635958	5.29461722835845	5.74432021871749	4.8788999070232	5.25282532371273	5.93401824303196	5.34519327035637	5.58346452495848	5.07990112978632	5.19338784895302	5.05181816383835	5.0305816065638	4.37132519719651	4.97803429890921	5.27386839549782	4.79478953855445	4.98416453909914	5.02857847114942	4.84428475746546	4.67864259851734	5.31945829091022	4.4771417298134	4.91083143767093	5.68660926709735	5.5269814602855	5.64461824975846	5.39879384670533	5.3683236666056	5.8220186667826	5.9324332569874	5.43386918213771
Blm	8.19783580501346	6.96255787240124	6.95002385554492	8.85279219222884	8.47365633731895	8.59354409136982	8.67908046044523	8.94516599595273	5.72688189489727	6.29274682504657	6.2899303737997	5.58057761060687	6.19449208249917	6.36856418149484	6.24507543541408	5.9964362810701	5.52621488957566	5.53851885045591	6.3865033107756	5.89013965454254	6.72032870914505	5.95140730490958	5.59648485612181	5.3659586901124	5.39619343537251	6.46677681106924	5.84708606461058	5.34108126759458	5.90988620271382	9.47887878011858	9.42266987884232	9.60097228952704	9.4865232836351	9.35189074624176	9.01116064256964	9.29023485524768	8.96560652294842	9.1996919629837	8.21718545373871	8.10577196495798	9.23749785820673	6.03773094240414	6.15914230469799	6.11827813201469	5.62090539220913	5.43380624348468	5.90802681380925	5.84593688668779	5.898426162618
Blr1	4.06481419762501	4.65953943794449	4.24550052427616	3.94849940033332	4.14322169039055	4.24415453859242	4.20347434148744	4.03786387346256	4.78826129703197	4.97668245818145	4.70354677677108	4.61282646060964	4.92545641219882	4.60357260525145	4.69177379715023	4.8539880183137	4.72986828125141	4.65525425466471	5.10886175827324	4.88166469454157	5.27220117803169	4.83146581575214	4.65585054303121	4.4464195813213	4.76629777600305	5.23096133284079	5.16624968535369	4.6176837250933	4.66695286896964	4.70593308494597	4.76445636518003	4.99566720576416	4.34700825759374	4.63441684254009	4.42400659931209	4.46856251654708	4.74071201660862	4.70980087745903	4.48848487329629	4.49311474043059	4.61894247581299	4.92480511481064	5.0706902780483	4.78819587707671	4.73616519983232	4.80093425407232	4.80336559325218	4.63271889110614	4.58588282638664
Bmi1	9.06473712481232	9.13591426192096	9.33036639645763	8.71423683357554	8.83715390739962	8.73729511590756	8.63867790613586	8.73900576398282	8.7387619974493	8.98673428879034	9.106573632137	9.0911217630868	8.90107299829241	8.63625087888413	8.71524906706553	8.82700678772317	8.76493032865339	8.93515628810153	8.71745466019036	9.0260284027368	7.67262474162296	8.84917637304688	8.98085766495559	8.86347604357593	8.8500648569914	8.65371508943784	8.75531671671215	8.92950518205969	8.98354357487117	6.03301071053064	7.08596784632678	6.10921557986373	6.84348187800579	7.18170464779812	7.90234642517484	5.86674407998812	8.24894560377995	8.049264967171	8.02182111188391	7.98361467438994	8.27792031559246	8.5132779755523	7.54389178148207	8.6479162596819	8.66060344402966	8.19616434890065	8.59936736116338	8.78957938370796	9.01278279343744
Bmp1	5.20928964744491	5.47609843196044	5.35875340698617	5.60239354939558	5.05374796407288	5.90594565138672	5.9024837146143	5.67089952419925	6.56063482647035	6.270785283639	6.45323583784543	6.30705058719176	6.46070237109323	7.03933465045503	6.55410477214815	6.63929310784429	7.11792630585714	6.39172349905728	6.17866926748192	6.6235591481252	6.22774081147221	6.42916661262032	6.33194232814594	6.89156163146634	6.42241494452724	6.45403035044388	6.529908792949	6.7717954350798	7.037020078571	5.66221933653989	6.05943616458974	5.37161102336713	5.89551750525567	6.11045975346826	6.76580152653534	5.73634538566683	6.42615502822903	6.4862263421343	7.94844334827802	7.58632094434305	6.34505118295672	6.3707444034633	6.68512653091913	6.20842569982707	6.31253635492884	6.11280581264006	6.21709573725362	6.09922553321425	6.09492814393201
Bmp10	6.18922212517073	7.08046403810976	5.79912130385301	5.42284698498616	5.13676354543491	5.55743399867062	4.57828679785063	5.39793825001534	5.94368103125894	5.97138825705643	5.91037362968944	6.30876232882607	6.00670579250514	6.30498571495265	5.91517308315415	6.09826470012339	5.76672696505013	6.11351724358987	5.95390108594164	6.11492632563724	6.33910933446477	5.82412446037216	9.421849021202	6.12851370311881	5.90901505380991	5.72279235367638	6.22525782485723	6.01192579117623	5.84036304362707	5.81155673393967	5.99353062872852	5.15694828589948	5.6310975692997	5.66565834539977	5.59911281064946	5.89420518841662	5.33620427012263	5.41837825405734	6.50095661786794	6.32738213907219	5.79830486324792	6.01125956137615	6.94033042558441	6.15624661260709	5.90668772269759	5.68822988040621	5.95530947266396	6.12648236962031	6.07574392781493
Bmp15	5.68204196346373	5.99457130391761	5.66911203765116	5.2330493528132	5.10577036678347	5.33948396987299	4.54371733197046	4.75729263694096	4.81315254142871	5.09027349928094	4.82919920708169	4.47793573595802	4.41295311237078	4.7130606355951	4.47282588273351	5.2675126315481	4.66166886878133	4.48209749478864	5.23359271155784	4.56127388871365	4.93579845909824	4.7874868658874	4.80480325742652	4.65541883869386	4.97319772149366	5.27756776559581	4.68471952968593	4.55662429165993	4.46954322527346	4.12341909263833	4.31988108491396	4.46015367590476	4.28582095580687	4.42751419631009	4.23927384422956	4.16420679943182	4.18912673211027	4.03660824355086	4.3481244148095	4.28398949198765	4.35101048471985	4.60933961583764	4.50478976063634	4.55107138099539	4.56476537986566	4.6041884719764	4.38918754800451	4.65054172751603	4.68620621397621
Bmp2	10.7975052091536	10.8845616476218	10.3892622465667	10.7291153675841	10.7111304093734	10.511920137655	10.7400092515283	10.7674870740879	4.28799860738222	4.39381996723512	4.1062558784284	4.40286399881879	4.30037930691907	4.13948349575444	4.28646197624295	4.51958411021344	4.45216096427647	4.48679073735531	4.0739470483397	4.33042856731088	4.11247476238456	4.24779982946605	4.50635564758768	4.36142964920343	4.34023146273873	3.98562699485888	4.39390049229655	4.36719159625019	4.26279662937954	4.67176431228091	5.73899199646078	4.19638046513194	5.04591390845069	8.13849462658542	6.6359872247446	4.4080100225789	5.8888265458234	7.93838153276426	6.68098321417161	7.62799577588529	5.6639972849789	4.48087551714018	4.1849031633069	4.44640678031912	4.19631016152465	4.27336426862418	4.507154204309	4.41919078790027	4.31790547576909
Bmp4	6.65878985510493	6.58852653309241	6.48070904038373	6.35362176275375	5.61719290386206	6.09301052038315	6.40653133147971	6.20871592637152	7.05580591453801	6.94010191062205	6.90322934914623	7.13581750135104	7.37286835092337	7.49222979190267	7.45744220201148	7.32483065609598	7.24213786951371	7.07396507841374	7.35192090401351	7.21689125140693	7.35033443658225	7.38422068698667	7.19665008075264	7.40656752710508	7.20765113635807	7.38944989678516	7.57376045241912	7.39129491873338	7.16462122494233	6.81809886086296	9.19190403351998	6.0330567260127	7.31242244681158	11.3770828784962	11.0476246462951	6.8286058612378	10.3080217661192	10.8060997685713	9.04061025356641	9.16859541598398	7.65967667251515	6.43631871084558	7.17365986691459	6.91058645424764	6.43620390281146	5.8962397096211	6.70960365546097	6.52853099737602	7.27792550454783
Bmp5	8.6742711667144	8.22947313406488	8.08501068562096	8.80935378331937	8.6011165780866	8.29922225549487	8.8553351246316	8.88742791433366	5.27205809357524	5.46964146344036	5.35188668614483	5.2413252208487	5.1106254055604	5.37742283435889	5.15594822784627	5.80750558926623	5.27761377475167	5.05192791184014	5.7179634988448	4.91955268339487	5.77458135948364	5.41171613247448	5.31477405840476	5.29952293740901	5.22456937143276	5.35416196909057	5.59384664656247	5.1482592806683	5.19150123415726	4.96178761387766	5.0221856218732	4.76423415466311	4.88035395783917	5.68973388249937	7.73401111653482	4.67599943233449	7.33983296321553	7.69387896365464	5.64154712219965	5.80985695434618	6.09965879793397	5.29483944870718	5.23786848898384	5.35226480131367	5.09723283521447	4.86982850816979	5.14238643221701	5.04097481960823	4.9516868029484
Bmp7	5.45637003794991	5.25390431668353	5.15182706145457	5.75772766010888	5.69301377207677	5.77168180492125	6.6729084361728	7.09920215216647	5.18391292023422	5.44966258321842	5.03875861939861	5.09233069892805	4.73565349391439	5.01012208586123	5.03032909111483	5.05856502044138	4.90506562658725	5.13823475282741	5.52289405792709	4.88267797797533	5.36106671387016	4.94630970371092	4.90502065587824	5.02981674474528	4.92944796444073	5.09602649671563	4.92794278984848	4.86853720288356	4.63438891085396	5.79216188726848	6.49933299580396	4.74200489009133	6.20469312183612	7.80503450509465	6.66631179773224	5.12060453671248	6.61220625159878	5.86309527741257	6.99821087397425	7.73939093038583	7.23611501826554	4.8192693395128	5.82345875060606	4.93063998002171	4.8586635971205	4.72851157545901	5.1114714711904	4.99311393187687	5.28144638098445
Bmp8a	4.80549753226321	5.25184182470628	5.09793523157504	4.52787590793932	4.62196817458053	4.36130198439409	4.61850859053191	4.96971739966062	4.85154259330074	4.89448934461185	4.69116993434165	4.82988954203028	4.71811173002929	4.96429637803474	4.92388844882112	4.85946619717376	4.63559267018534	4.88870855552847	5.15664503123251	4.82397150062572	5.14049444326602	4.69504237594255	4.74781124192726	4.79561326105377	4.77868450498846	4.89679836673954	4.96442898223163	4.80252334958038	4.6405982292865	4.26282969872253	4.37764025034917	4.49872547943579	4.7409591231428	4.60572155339955	4.36406595178328	4.61798540806026	4.29320544201997	4.31872115210987	4.55090945836205	4.38140301825393	4.47876647051855	5.37632502630768	5.50937197472702	5.10507918715839	5.4583015088573	5.28762315802302	5.41110685112011	5.48783114471579	5.29903335243589
Bmp8b	5.12102071393117	5.48645886952535	5.53722121028881	4.94851882068886	4.87601485608612	5.47274586733532	5.14771220756524	5.12782777936012	5.62034468538945	5.51144526360524	5.21875355696039	5.62626415181206	5.26373120932162	5.52095015149744	5.52253653308541	5.50830265066164	5.28406606044407	5.25091688163443	5.51511095516704	5.2460816378175	5.79375290301093	5.3408466693153	5.26394630136667	5.35636277783556	5.4561104519744	5.31825382348065	5.4973003556048	5.38389972127268	5.28950411461128	5.08520686079127	4.86160305514389	4.84619536377759	4.84567473661702	4.99369545382323	5.02439819185463	4.98557335831898	4.85679212207585	5.11196963299536	4.88990510425348	4.7084667227191	4.93195974256636	5.81175607705517	5.74542793757127	5.55968589338281	5.66787330088277	5.19623084548436	5.75205595033442	5.6315878985764	5.37075196972289
Gdf2	5.71077802242103	5.50159637497827	5.6259783745612	5.99629446245904	5.4602136138672	4.36534528269505	5.64645721690002	5.82491121167023	6.76406468834619	6.62251900150632	6.3384237610351	6.27098411979685	6.46735923683752	6.66240966541877	6.61891821522251	6.7284390149438	6.16620248423004	6.34798212839342	6.89412635076335	6.21673925667617	6.8650585322392	6.71480665119515	6.61139589970397	6.42756788167089	6.59123073006178	6.86442378973554	6.79389232448038	6.38954458590055	6.01424984235757	6.19139948010194	6.3323607770429	6.11231457258249	5.73486622707313	6.14934657329342	6.76390023614344	5.98183684852904	6.88708093908975	6.55239415009198	6.81699145362447	6.7881297464566	6.54632858279726	6.83166474872421	7.0942027311531	6.6381020006046	6.38010761031644	6.37322711653541	6.62064110812004	6.61769409357221	6.54506011450865
Bmpr1a	10.9467279129107	10.8184085320106	10.6108034493069	11.026791035519	11.0334608885039	10.9336087471321	10.9553036424053	10.8840508925362	8.40843587008253	8.54671939863476	8.4580882750543	8.42916360166777	8.45806044169151	8.33907151215658	8.52759642721206	8.5798508936407	8.27805534200338	8.59421583807868	8.49279772756494	8.24808598169452	8.07789989403814	8.41030768904188	8.49296948424224	8.60601304717222	8.67820874792005	8.22280687844042	8.25522047359154	8.42100809143407	8.61695837417594	9.13434637545933	9.34548399263854	9.35866998424613	9.27401132783956	9.25820363968948	9.45567578789872	9.29965233545937	9.5839100528224	9.02564529357577	9.60839335507743	9.7239699755729	9.3752959331221	8.23311184032533	8.08964604153897	8.5189649311018	8.34397144811816	8.4205693057297	8.20665175059046	8.36490526727818	8.44838938365734
Bmpr1b	4.84487330201656	5.08438229505294	5.1657923010023	4.71780493358079	4.5155777546352	4.6824035464568	4.89133537460716	4.53451870257534	4.42222531805216	4.34970154757642	4.35810665826662	4.30228255570667	4.26149798278542	4.30588169709668	4.34072624792388	4.45801587898081	4.21538648139564	4.26654567251777	4.6044836652911	4.26459518303176	4.44619284947695	4.46360583481526	4.31023366905898	4.39818817104629	4.34779404418154	4.37796186185756	4.31037725633202	4.28309729219901	4.26836210047591	4.62796429714942	4.6113885763926	4.89866578844238	4.64610616919709	4.15244578048482	4.38831813557406	4.66468600399669	4.36515783773165	4.22499554227502	4.33719019468124	4.44240082304951	4.57429894079666	4.56747860967317	4.63939300335752	4.38102382388755	4.31006524007632	4.58339991360926	4.40149411956602	4.41159810298354	4.39893350782156
Bmpr2	8.75067435333363	6.62408730449896	8.15385888181453	8.7075640348378	8.56305375054598	8.46576152268085	8.47779153733512	8.43137241107126	7.18893137557177	6.5198007260503	7.01656943679574	6.44381135465135	6.11099281787282	5.98099248965095	6.53821419469907	6.7982581359627	6.10254711538242	6.24359016759737	6.80805313205156	6.98071080712685	6.39484182419404	6.51378357911744	5.99939709653534	6.99061547446834	6.58575681299581	5.62683304765081	6.45579721494587	6.51378357911744	6.67895414522959	6.00840637092811	6.21997941072443	5.67198531403285	6.43313629186352	6.40273238531394	6.46362113078838	5.76512061968765	6.37653318360683	5.90680166359231	6.6750085505628	6.72622271303679	5.75757504404516	6.49246403282847	5.00051431446207	5.73863815148947	6.01255482328419	7.00225779026494	5.72142758831583	6.22589387989759	5.99043931278326
Bmx	6.56968480422595	7.45936962189722	8.0441541526758	5.59669209981094	6.27916806789098	5.87957612916115	5.57106310802771	4.98055944196366	4.30566167852011	4.97739516819849	4.57695913565535	4.39099126902296	4.65516967523824	4.37099897588486	4.90598814783818	4.42139100745091	4.5209924458507	4.36923865600948	4.67353860375696	4.58758761902145	4.79672010665325	4.65529110724807	4.91383400464141	4.44600473553857	4.58707407140063	4.70160420172178	5.28836531281679	4.55019165733904	4.57215593879364	4.39962682918837	4.37842982949875	4.15122854549884	4.41860340105959	4.04339930783068	4.02172531871651	4.2086368867088	3.85399388543222	4.10197931188276	4.21021932486516	4.14911446490855	4.00157113776215	4.49896636596242	4.47641447868936	4.43280069386842	4.56855008255076	5.2866028692713	4.62686546775329	4.73084699926718	4.57342956315704
Bnc1	8.2174221901235	7.6567265566777	8.42598183774914	8.17408917910024	8.53961848656935	8.41899372802715	8.45794623456455	8.89977840791465	4.95987482660558	5.21058977393952	5.08521038932164	4.80740333797537	4.78272235936861	4.68440236218328	4.95571277362763	5.6551988536915	4.92031347153278	4.89346808523629	6.16080764065874	4.80063079866309	6.35037592855977	4.71968556986759	5.36819429635689	4.91997613505099	5.53745106723616	5.10286904154022	4.72485419009772	4.91771218831236	4.87639496532288	4.26355712544208	5.45878425438889	4.31614065262037	4.82570952774181	4.57333548580491	8.36893701754512	4.37095549457272	6.34246705054988	9.8913998543686	10.8643024574112	9.5547570506604	4.2541623572129	4.95450568313473	4.91111745846743	5.24443213123816	5.19116896664408	5.22189403687227	4.9126134007379	5.40113830091566	4.80803770009866
Bnip2	9.8195144322694	9.323749966541	9.60290817171919	10.1315480554802	9.85199745733682	9.8533953881099	9.9934298755924	9.83917278420846	9.65087553772366	9.6611291336085	9.81401270757518	9.70081376325409	9.92955747450454	9.55175402308148	9.7410722091054	9.75748159153624	9.92731701937513	9.9179877544316	9.48047916925715	9.75121053264586	9.51575308318887	9.94545178817271	9.69159537077077	9.72673206855833	9.7479487587292	9.59529637217129	9.80431163510718	9.86389005255107	9.97114007374104	9.6250671135981	9.90070735150573	9.55873303691958	9.7432557945735	9.61269036392371	9.95628139557028	9.40847413992796	9.9710465190075	9.90363060627657	10.2080404048698	10.2043057608309	9.68465618426455	8.72624598500344	8.77023502944266	9.38016847810628	9.39636424404191	9.70958656291303	8.07726688646485	8.84029290707212	9.35665239213919
Bnip3l	11.0580314896236	10.9328986264864	11.1634292734657	11.0465371418421	11.077389929212	10.9615511771125	11.037379663305	11.1811457066226	7.65396599728015	7.96548844192325	7.85930813827869	8.14053589455746	8.00554113981976	7.42072399601513	7.69853210467551	7.99848426014116	7.91722499529211	7.63088786046933	7.25696787524875	8.0177379119656	7.20852888108827	7.90459178481193	7.75853546978302	7.75805513233148	7.79792154166819	7.49679037841407	7.70142638617099	8.06815120530596	8.02090829878206	9.99259028019033	10.3853474677367	9.93782920261609	10.4629241205654	10.1248945417306	10.1600611210589	9.9587784015075	10.4511618287702	10.3805458810631	9.40859534604457	9.93224282595932	10.5720292747636	7.68412542910402	7.26830231411133	7.94436957722156	8.2800330228961	7.80142677616424	7.3477595188238	8.08890275716344	8.3008361488712
Smyd1	7.13449104268807	6.65093412798984	6.57695760668163	7.26631045178173	7.35942044306926	7.8200239370633	7.19359763140929	7.36268867636224	8.74812328623064	8.22939470743507	8.78389498980824	8.41831250012514	8.410973248844	8.6573532677896	7.90653575339444	7.7318688514833	8.1122253020764	9.0230375974496	8.52547524619753	8.6524105402204	8.38426817900552	8.42758151912443	8.17930637189366	8.3580417477278	9.28689887991085	6.91476241538371	8.43021855277422	7.77307878538597	8.57944090711053	5.19601319677966	5.4495499627134	5.11537544762876	5.04026521773906	5.03191679707165	6.263142162362	5.23148190219978	6.290312328089	5.59318791492703	5.67978375227282	7.7365909524561	5.37757699334816	6.6184684855633	7.83775972310746	8.12524334721946	8.60510572099858	8.82357899226181	7.7083154911646	7.10839193329852	7.83175054968957
Bop1	6.64089878183412	5.86914909937536	6.37136912837762	7.24913983909264	7.04136673297732	7.35231416582962	7.32194842731507	7.47141384883044	8.15016486786137	7.8791287336241	8.13501893867976	7.85185933848164	7.92515668911397	8.12694544691045	7.9681892931399	8.07512304034278	8.03882778848008	8.03196532406387	8.07959272601371	8.3306222107142	8.06258764147478	7.88451044042897	7.64948171182704	8.22089038639832	7.8477340616668	7.90639801381211	8.36688523806721	8.24270904679802	8.3141416803223	9.59829175784233	9.18824932672415	9.56763864103758	9.28025688252333	9.13093916936123	8.20395087116746	8.85819996389756	8.32215754654411	8.98853184083852	8.10702951127815	7.96366758668907	9.19597042115338	7.46079713048422	7.4471952726509	7.55179092259856	7.93305259724096	7.98728697505991	7.29346303813736	7.55461443706918	7.58019391567266
Bst1	5.04494608408572	5.43609951034923	5.14835079240776	4.31693812001479	4.45923598790005	4.73905655300328	4.18453753533609	3.7965196537997	4.29185871823541	4.22260644490685	4.13844834100907	4.17788931114849	4.29884998445426	4.19838477591038	4.28896471560105	4.30797958783739	4.24833275517104	4.11323084051104	4.31826126001981	4.14819756661877	4.58335791395095	4.13493971756541	4.43439659101317	4.19121705267405	4.14392464140444	4.16640982942962	4.22940295445085	4.03414288040798	4.09059976050717	4.25018737893409	4.01096343725939	4.11370019496938	3.91759318330312	4.11998184377564	4.15291024168256	4.13783959411604	4.08381497115583	3.96320971553444	4.00575968269074	3.86315971099263	4.13870043061292	4.06716974578907	3.94917088572684	4.25897863888164	4.09879346019134	3.86798859364435	4.15411910890054	3.98342950778043	3.90429765473228
Bpgm	7.40826166018606	7.61540976556818	7.90902146866952	8.17864132242535	7.87188127796321	8.19285843816821	8.35834272392915	7.75548150144503	7.6438719348441	7.70671756933689	7.98072371620404	7.64429475084088	7.7543323979708	7.40452376664601	7.26465123519807	7.54576565953985	7.18129725577771	7.77810952731303	7.25604836947599	7.9107489745907	7.198578391804	7.36907780941418	7.53494522563077	7.27938778267183	7.7942773027637	7.07516520914054	8.03561925180122	7.5982616663123	7.61191909211925	8.22318492412586	7.95578782832274	8.41361259712902	8.02276617872237	7.7787203638652	7.63756003568856	8.26778934372907	7.60629712408146	8.11062753411695	7.77304257035625	7.8950520253407	8.39751346128578	7.89343447702912	7.89998743915123	7.9674288661438	8.38135256953838	8.16873886101893	7.68151208040684	8.43510327683353	8.34582560525033
Brca1	5.76204752086814	5.28021266888344	5.25238222282125	7.247291745553	5.91111966949176	6.48739252233868	7.25214938407438	6.88597843181548	4.88291075655566	4.68704450129243	4.60409983040747	4.68381501074955	4.93435320117838	4.80530584804013	4.91432962760417	4.81460918377294	4.78941923792581	4.83629936231814	4.86387652921792	4.89661621575621	5.01937876609556	4.6374084502781	4.71805232689071	4.72068519111049	4.75556584914817	4.95689651071218	4.88939372955333	4.87612817351129	4.78031684983773	7.87380557993909	7.69661053169258	7.93302109141482	7.69814689728658	7.95710290878644	7.54161104967597	7.63644899046293	7.39443961928351	7.62326833135559	6.59580680699631	6.1296860730507	7.79042904014226	5.08774473008679	5.22117739433813	4.71710996204946	4.7833465582006	4.86958750633265	4.94758743595382	4.96285291744254	4.57575346531912
Brca2	8.00591035828934	7.55191976958214	7.96544471515937	7.68209632101836	8.2595958142109	8.33653368492903	7.92858865176799	7.8294703871085	6.5465403939494	6.256901565897	6.08450218183436	6.92638662412812	6.86665676035676	6.38619054117461	6.20411873230134	6.640718067086	6.16570030065948	6.77969273926453	6.29048119499736	6.27621304186209	6.65586926168601	6.15111888085968	6.26361839793373	6.39375630947391	6.66133521765132	6.77589892598944	7.12002097882689	6.51989658822773	6.63786501449187	9.1566351280178	9.47561855880497	9.25971197040603	9.67893045778049	8.88434132512841	9.24119720532413	8.90309400384334	9.02978611655398	8.68349835433816	8.23479247445587	8.26943388133547	9.18072515247188	6.32827387221899	6.3847815731791	6.31210111340926	6.59202282459906	6.33864963225328	6.84647342845855	6.30597650839105	6.27569082362298
Zfp36l1	9.32180652597169	9.7620342661808	9.2940431679793	9.08874231679874	9.05775314274435	8.768978367108	8.75059244731315	8.51046692854649	7.9053186230961	7.98251473112226	8.12614828025735	8.11470152383044	7.79435006780396	7.60501095926658	8.09638870214826	8.67883836490071	8.50806585423167	7.91363049511124	7.73364561612119	7.8476415942723	6.57621193992721	8.13009543706486	8.08738029654938	8.30694918170726	8.1426970916076	8.09503578916988	7.90962408521099	8.40017939576882	8.51897713087635	7.82929159663626	7.55042240459177	6.92275438302757	7.79085188848181	8.49111558620581	9.15070332120919	8.0413470346911	8.75576422957275	9.14776766217165	9.25055328446486	9.20243204126168	9.8439250694444	6.79533381305021	6.59026898924803	6.90226298963745	7.19339432616005	7.17724092442398	6.10962262993361	7.00849091280431	7.10524527354539
Zfp36l2	5.4320179727411	5.63743384572875	5.9487129660664	6.08482545529112	6.09328945178444	6.3270084770065	6.3641060445075	6.58669076217608	7.62610259358211	7.39106084748206	7.70829948473659	7.77615505502144	7.65302279956145	7.69831322287618	7.55279384457895	7.64287907306819	7.71335636146271	7.5859726106003	7.58649100510417	7.51388051301496	7.5685615518555	7.6204432028848	7.58527255985915	7.19950447719415	7.38719864993078	7.4536237655839	7.68697434095098	7.44074696693641	7.61663622865555	7.729231030083	8.15682928188153	7.98707270551479	8.4138305806893	8.12072292845915	8.1350345227523	7.69298139346941	7.51832327566038	7.93920046168131	7.54108782617862	7.38258820179387	7.61297453731953	6.87841571779704	7.55126369126369	6.84574833186203	7.01528202309319	7.30140392383803	7.30352635182887	6.98197272927604	7.1439632005818
Brs3	7.69816687871351	8.59518209861415	8.44585082203787	6.25031212132669	7.19566483204508	6.38937503672782	5.67905200458459	5.47471777234166	7.07613789478009	7.32340617086357	6.91929628376035	7.27993275059674	7.21444959850398	7.07808466499801	6.66600830596667	6.95407770034863	7.17824201724266	7.15535843145468	7.4536175264839	6.91497234941846	7.58830308035022	6.94926387456946	7.30902725818309	6.72105773877484	6.90095299336047	7.03657781301727	7.21055396164377	7.2321824194438	6.89137487537618	6.69033766909728	6.60642791354583	6.45023492885315	6.24458802000841	6.1573443906479	6.34239851828839	6.32933334444182	6.2685495122499	6.23429832342292	6.33938706782196	6.25280711691501	6.37884616096235	7.21756978448364	7.28474783363745	7.29308027941696	7.49126792413266	7.00833186401118	7.3960353169669	7.6718696805116	7.09679090049127
Birc6	8.18212136911255	8.46275762969132	8.3241564542566	8.35424127771294	8.31494110234971	8.33233273737275	8.30393556859803	8.24578640206307	6.90122436625351	6.94503138608753	7.04548620362592	6.88369024910107	6.76394319827672	6.78434916321336	6.82502354317406	7.07259664435723	6.90621676643992	6.87105538042204	6.96009065815353	6.92698729108372	6.96210199941431	6.97646837399278	7.08846778247609	7.02225439991497	6.7442518794605	6.69011718443685	7.0401437524206	6.91289146384228	7.03857921967242	6.8988976989108	7.04405203592139	6.8189246642121	6.92731341031549	6.72785448036692	6.82134144668818	7.00562944613732	7.04228510858822	6.67467320119563	6.61093426615484	6.4602476521215	6.52953142569435	7.2500192573777	6.59445591360382	6.9813522644932	6.7654209816621	6.87171373729178	7.56235958931154	7.08753404437453	7.08640499962683
Chic1	7.82519493302625	8.53504217291357	8.24762123249753	7.2418615056916	7.8992782010982	6.98111922968517	6.90307062178935	6.89159675076758	6.0823512371148	6.39092908242493	5.75961879627789	5.72896471274097	6.03705547850815	5.72172816968667	5.80669562426439	6.236841518683	6.03215674017945	5.80053242962958	6.72827000140336	5.87511115228383	6.74364223362373	6.09112499480682	6.01279056007389	6.00108514427423	6.12061528736278	6.27579795749466	6.11228470504193	6.09166044320743	5.69691673115137	6.29892643992704	6.13273065505847	6.47874723878809	6.32146144533186	6.0441554968256	6.18961629341815	5.82451292713647	5.74706655534543	5.98347439814808	6.14238087714062	6.43187389951362	5.8481886359223	6.70682839756877	6.36348054212083	5.76908745794929	5.82341563944133	5.96827064232467	6.57477747527258	6.15880052937097	6.24824004726361
Bsg	9.48761773837901	7.17666782726305	7.28495727099373	9.35943501046513	9.45977886213696	9.58699623084198	9.58983235101453	9.59289003523094	12.8455571226113	12.9224000736595	12.8403238067673	12.9734189817985	12.7680776842665	12.9505404920415	12.6188595497047	12.7991795223366	12.7136690835668	12.896158998823	12.9539888411735	12.9843599256441	12.7575911033992	12.8060647285477	12.7670072183422	12.5938033205449	12.9223361810304	12.6585879319839	12.8568948688989	12.8103176579198	12.7253020032101	11.7921223825067	11.9353508043382	11.8600678382753	11.9201454281804	12.0894331200736	12.3198928531697	12.1028965672928	12.478405287063	12.5308530282244	11.9307680078697	12.2834577580018	11.9602296890281	11.9679981762347	12.4764190657326	12.611287638449	12.7492820172866	12.7121665804323	12.1840848050295	12.7091276439546	12.920293767744
Bsn	5.8294375254998	5.80936686621809	5.40958749970895	5.6083951739176	5.73891807962539	5.87860034897565	5.32988512459302	5.84974567149803	5.71708396272654	5.62654724315635	5.43255405874771	5.39200839256222	5.33657854515287	5.55189348956667	5.42522665565479	5.59766018912287	5.37053557256609	5.32774732621982	5.69082023122022	5.31130718191534	6.03172179923223	5.39082438708017	5.566240918359	5.49651133864917	5.46142895717451	5.4712148068442	5.46808220057024	5.32269858177718	5.21789744096468	5.18275149442168	5.15854163890133	5.21345203922646	5.28743604965061	5.1474809353491	5.06539984399868	4.72024552478255	5.14147115740982	4.8704346531278	4.9456402989169	4.99015516476188	5.16609963513558	5.50296131508738	5.9559836972893	5.45541122444253	5.68044013409992	5.52469420706818	5.5699012183327	5.58056604058263	5.50688313607392
Btc	5.12759163212899	5.38422769011891	5.63298727456691	4.90930945500355	5.48825947176846	5.10122184627021	4.32171424821662	4.61435923585211	5.06157732222073	5.21513915300294	5.03239843331254	5.00000420714496	4.83162255919431	4.98886254043427	4.83292089653344	5.2527733652993	5.06623599695917	4.89256121158773	5.44199949695255	4.67435027696924	5.44210039060316	5.08632007263318	4.98386413335187	5.18970670649343	5.19750242817516	5.33931479893135	4.98067884455325	4.9535483351123	4.89345916663006	4.75781706089867	4.31119599399786	4.48505708533099	4.50081792575926	4.31733593129586	5.0444967743454	4.34062576415757	4.57768346147939	4.63183563270023	4.59640018260356	4.69501202694642	4.42208678640318	5.8508703170554	5.24817027186337	5.3211972314011	5.25274487964593	5.23858927634462	5.45280292217487	5.90706718529077	5.1322551829376
Klf5	4.89569255852061	5.51497576202628	6.03222418424918	4.59153435944229	4.78086807161786	5.32876772492422	4.82166525238131	4.43059788589132	5.20463639811684	5.8479419325114	5.17191051137007	5.43081156692474	5.5556368906974	5.03473332482989	5.22538181531664	5.45292789603867	5.27639383427166	5.07579300251408	5.87339714992327	4.86654650104465	6.33840261744739	5.48587782900075	5.69690552970511	5.52415678366686	5.30200111032042	5.52397031606655	5.06886811604722	5.28861582068049	5.41367257200211	10.0172234390618	8.55777771013277	8.63071683623837	7.92211984153781	9.60874100553137	7.08733004552112	9.32036215102006	7.18995570932947	7.99939118614891	7.88784131499352	6.72650043395997	8.19558262507811	5.99101807762576	5.61526602478751	5.56122005857643	5.31802414515188	5.03711295747445	5.63478478698278	6.10163765838825	5.31436747040607
Btg2	6.80365727990021	6.6788333345471	6.42398110688139	7.35006681519148	7.09960541560727	7.50029406366125	7.28207120586323	7.30517272154406	9.0962470985552	8.55871325246685	9.50209895718972	8.58569307762278	9.45042457386032	9.15213164810964	9.66632891612807	9.63718364737902	9.56466958040245	10.0981135364253	8.44467651936717	9.05160269199665	8.54709677252355	9.27464061915598	9.03323469146531	9.30277983837875	9.42766574477687	9.4190444547708	8.96543949383338	9.49205032879384	9.62883394404371	8.32932529266812	9.2227561178581	8.43755935506368	9.37575407868665	8.83138565275408	8.02401176721033	9.4488765906508	7.91486057310264	9.88399302735459	9.22691966390129	9.3674298764686	9.25976262149117	9.5109994925938	9.23213120838239	9.00858252066164	9.47538070476616	9.18993352427186	8.81360613582721	9.47775954093217	9.09339620074918
Btk	5.1159600875514	5.55184892245853	5.62815529663822	5.53985780931031	5.0203854462584	4.60323587557426	4.39710341003192	5.39089724971496	5.96999620322719	6.42588535727913	5.96554788975774	5.50475415447336	6.12691270930878	5.79503208561501	5.97143842045907	6.05924871875357	6.3429828464207	5.79119251836175	6.13385146329594	5.56779182352618	6.06481747238665	5.75752016484121	5.33441018631718	5.87485415736287	6.06959807629612	5.75680261344031	5.74601652771364	6.05840504619534	6.04640581670959	5.52092484512077	5.28076344421995	5.04606240449547	5.0264162407786	4.72051743705086	5.38552599356683	5.45456603505894	5.28616884311628	5.73878005107106	5.52711358275277	5.06092165088642	5.32587404687426	6.32827387221899	6.40847125650909	5.86398859033138	5.97073181239158	6.05430606746598	6.08828931848006	6.41741651509474	6.08703066459364
Btn1a1	4.1827564533502	4.36356451493815	4.54140344674729	4.34774366957378	4.21381086013266	4.29588139015756	4.36220353237477	4.11363970524314	4.26985907051531	4.37310151386875	4.32500652648439	4.09755656506007	4.19586536777486	4.17210134190278	4.28797941280637	4.28847881735985	4.14346050885807	4.29529332619691	4.44412491733895	4.11214428991489	4.51938844277474	4.18783081243487	4.26985102054136	4.07857367768265	4.28316691363224	4.4792447663568	4.16134912875827	4.13498051671977	4.10705904239357	4.17345002521707	4.22302554083578	4.12580780141622	4.08605041380381	4.21532565382588	4.07953500498844	4.05582230041679	4.02862338548386	4.11644990150831	4.0208375821615	4.02611185286277	4.18134768725804	4.56146246138751	5.08546957714518	4.47531834176863	4.41582454823891	4.29160829841949	4.55851919391277	4.4049562120307	4.41303858774459
Btrc	5.98990661972084	6.3323479508777	6.00723745821991	5.74703327128588	6.15269255890142	6.50067754261459	6.01795827960362	5.79841333267834	6.61605768780298	6.70181445593415	6.36093293280732	6.30491765340056	6.2615701822493	6.65219330601544	6.8191586297709	6.62837009460793	6.5367537224963	6.45779755688707	6.85741253703686	6.48063095270463	6.90428102829969	6.44417854795127	6.57533942976737	6.6869454512304	6.42487907453685	6.81418807543456	6.56756557847796	6.23203655529068	6.26881693425967	6.89007416232172	6.70645149172526	6.83809977676427	6.6825706976882	6.69190425545472	6.62099763686356	7.0318123819945	6.40781807011574	6.94182514054136	6.67348407508469	6.6627831634976	6.22948312118416	6.74521116473356	6.86989168293975	6.65880960806452	6.65882896799949	6.48461269899001	6.64022400037376	6.88407992085257	6.73988648319981
Bub1	9.73691736156051	9.12749095025488	9.07357581188093	9.97358863489234	9.77526443969647	9.09172696844681	9.8523413880801	9.9506995449169	4.47983496373922	4.59642058419902	4.2134389253669	4.39536739513534	5.3803229604749	4.90209361806173	5.10084054788583	5.24635784614906	5.66867177924331	4.7203257765195	4.87003372294769	4.18181130410278	5.06083014099786	4.76073394773388	4.57361346042528	4.89418643455288	5.38982271789752	5.25313162559257	4.98579175075734	5.34631622718663	5.79767589752492	11.3188714236506	11.2047763508161	11.5121929798716	11.1929898022224	11.1343540271807	10.9395029161076	11.1204966777368	10.9762371158381	10.8460429884192	9.86616354139638	9.79682155544645	11.1661253820738	4.97614395733711	5.34376110720368	4.61193970398826	4.66760204546162	4.75781250917973	5.18700651168347	4.84565547801331	4.84232407885681
Bub1b	8.5506680554794	7.46429060934955	7.88418448289233	9.00127929637715	8.72747519776958	8.9639899121723	8.9264177541729	9.02648509134234	6.10589601856908	6.33535695855089	6.05875060774953	5.48389912662536	7.06589469490475	6.68738364571993	6.92775680165223	7.00410105104213	6.81407745052874	6.31589937191777	6.65755699884387	6.24540295199512	6.84072574473779	6.15847153421236	6.13229433932159	6.29524362850914	6.77705949047669	6.89316067060185	6.6934898750929	6.47231018646213	6.78521765969864	10.4811958815195	10.3597148654573	10.5195482787557	10.2815552888343	10.0263462637548	9.9176375224516	10.2130461346517	9.9755077450844	9.84010234469512	8.8302567501657	8.74906867305868	10.1779892375902	6.5661057735886	6.67568310594543	5.63081613081296	6.34690696054159	5.84940890488725	5.94351943141005	6.0891882184733	5.7853371153956
Bub3	9.89500649403748	9.04543592664113	9.94069330648716	9.97862546043948	9.72085795677235	9.79300761002984	9.77137879837614	9.75668742213557	7.87398608388728	7.84664625660402	7.73736300014638	7.81529269350907	7.92538744577424	7.76011266311946	7.82762486377262	7.9439653607013	7.92183199802129	7.93066413817648	7.8872381102926	7.69128050001138	7.94555608028615	7.78718394218301	7.73195344449317	7.67299268178999	7.79809212552649	7.9104319496097	7.88667699354797	7.90600799663489	7.68093567648914	9.0046894370092	9.07042634518143	8.9948529369426	9.18242086378281	8.97949499246315	8.95898960044479	8.85784719771848	8.89507189210555	8.60320704602952	8.19976032966875	8.36133152151311	8.8419982954305	7.76640422028592	7.4105043837177	7.7330306431501	7.77259136290118	7.76456539196196	7.80161032639048	7.50220031227989	7.65100098014158
Commd3	9.3033118330867	8.97086013782492	9.10563243767883	9.38562053289973	9.3209834008243	9.52533862197486	9.33569595621561	9.20412193823609	9.21648451091916	8.93745805518446	9.28941897586076	9.31673174726077	9.34046590070343	9.24930155537791	9.33610469927792	8.86246762222112	8.88501812932891	9.44611019956096	8.94588554612088	9.49003577385757	8.42514634780149	9.4257815620578	9.22423483193578	9.2964685210425	9.39284629829707	8.6295915613699	8.47487625447131	9.05630344327815	9.40347462931174	7.77078846064806	8.59551623736881	7.15765729468568	8.46930670296542	8.98298292344007	8.86847223667364	7.85932880655171	8.47370722342006	9.29608227297235	8.94907742637627	9.06124141452774	8.24324389334275	9.1616384641391	8.6499170059787	8.79577787467692	9.51392093092668	9.33925018822264	9.10638361906396	9.05597570196294	9.02444111191208
Tspo	6.194372271471	6.77004849844683	7.0367075036012	5.96108238884935	6.50912605225683	6.15656560111907	6.31730225470214	5.71568602614242	7.86572568126576	7.58103716848545	7.97975353974196	8.13687228534663	8.64170050921966	8.74814792074813	8.50422130977506	8.82976232106541	8.75300594574912	8.58411895298986	7.66967333168432	8.11703927267741	7.44099728364223	8.02209935359634	8.39142226086027	9.77050462009365	9.4352358962875	8.84007327616256	8.76752120810587	9.27787329592445	9.54477141676976	8.33054966746157	8.36715095340597	8.32669961793446	8.08249333408405	8.76756256557167	8.29875455463935	8.55174765881873	8.29179783163096	8.20997949600474	8.10320054349485	7.99817660247641	7.68451090359661	8.0559783217164	7.89834148762901	7.7081437052487	7.94869807152812	7.87902160955153	7.97274446820864	7.96217071214128	7.97763899117759
Serping1	5.6102067963466	5.96900064961946	5.7255755152903	6.70442906455636	6.44073212755196	6.0587796455769	7.01987952765321	7.13932224164	10.4822412134554	10.8661725101189	10.7043119836272	10.7052189239641	10.8396078127707	11.0498119005806	10.7200665751593	10.8487155038908	10.9895788800532	10.6355956341809	10.8369416806785	10.6923053317027	10.6753600175458	10.8262148441515	11.1179462674324	11.1052023715591	11.0161115262298	10.6691797045836	10.9807193707109	11.0447025622982	11.0217549485215	5.7074530147271	6.24026166696284	5.96565252038918	6.59710383791455	6.13901210359715	7.8313282029545	6.64171272588866	7.29654059837452	7.60401731284851	8.44780112435029	7.77573727941808	6.06618399970248	9.6107685055177	9.76144043358868	10.1902259924302	10.2725461749907	10.183635136475	9.74157853333616	9.89155680742079	10.2245660834326
C1qa	5.47854507390437	5.98353446167897	6.14087984667862	4.49944944098217	4.98155684053919	4.80058313100056	4.43430552306813	4.78021056359501	9.75777219436938	9.75742369458004	9.65589812208535	9.94375092219708	10.5062608144865	10.5605338304943	10.3477737420834	10.8459476327421	10.5062608144865	10.2399218457868	9.36132376169089	10.1477876185383	9.26375990308982	9.8875220653409	9.38239545291297	10.1671186868404	10.2474281871789	10.1159640804137	9.79269337037858	10.3671576558765	10.6316728792069	4.77474465146889	4.75613061547533	4.80985991441879	4.64037436066175	4.70091018019508	4.37026270007438	4.76227389131276	4.70294938640984	4.54537568992133	4.87305479718818	4.73278976324009	4.60329920323142	9.35231780415475	9.28896684422639	9.27906372254336	9.70250935447334	9.6088897905029	9.58076118927217	9.38802659009038	9.56019377832622
C1qb	3.88736657715985	4.27897893442614	4.15323518377812	3.85734211267945	3.57160772311501	3.6752769954904	4.09031269024946	4.15585947154321	7.62203483361073	7.5007146999724	7.60000767281295	7.65064268936628	8.79686144004346	8.72557159694352	8.72171562421861	8.8087905487425	9.0303339231006	8.59653471966484	7.06112973183381	8.06127701410837	6.26621912685554	7.82994597675585	7.36325854149126	8.57777232358405	8.78879360714503	8.4714022931238	7.91711162902124	8.52775689888725	9.39628541956851	4.10822713677898	4.18131355246587	4.04268527406355	4.08836231884586	3.91432824159706	4.30304327306772	4.37442845305052	4.09295881322315	3.97523561384938	4.08243483119381	4.0412679312465	4.22302747842709	7.66407495545765	7.70221514051807	7.94973978072531	8.42824727909963	8.44989208613911	8.11737443201723	7.82470184166007	8.24943957106585
C1qbp	10.7673626088442	11.0155494546564	10.8696144559601	10.8363179733719	10.8529687055373	10.8223172236159	10.8376868455045	10.7648710250577	12.0219732804876	12.0010959824536	12.1724335298293	12.0592251060311	12.1698454226007	12.0702882374204	12.1187771333556	12.0852312785774	12.1264905539029	12.1290676877572	12.0416591915608	12.1699593922648	12.0633590490974	12.1852841665501	11.941182689236	11.8109950069272	12.043392477223	12.2152856898377	12.2891492667025	12.0550811151516	12.0859618217795	13.194430898111	13.1171184220092	13.1325202048781	13.1175339329631	13.1230872194588	12.5686259914503	12.9858102464979	12.7726571491417	12.8808159842517	12.1235484298096	12.2032367421354	12.9804568541993	11.555730058269	11.6283783400999	11.694807449268	11.8745078216467	11.7229073408396	11.6604286569659	11.9153179554269	11.8666930504425
C1qc	5.54763322846447	5.07960590402356	5.55322973463882	4.38307028435032	5.14364933979286	5.34855637966516	5.25895947617074	4.01968315354226	9.24629644311106	8.96951558282857	8.97508273346417	9.07386739972143	9.73047167313017	9.99950120062766	9.6525305670335	9.8120521717781	9.8654927263852	9.57468390958755	8.7352130095084	9.38472780238827	8.56350101130199	9.04370668924073	8.40395550125514	9.46192855106	9.55688980663483	9.37492736033474	9.61758741769854	9.67874065863327	10.0819835946765	4.58136420134665	4.364988963104	4.71671173041403	4.4050166824239	4.39914159599629	4.88467815767723	5.18950089798883	4.40133603056458	4.61328908186388	4.18866002087461	4.59209875190288	4.75181828532741	8.99041960141644	9.16763467512874	9.43002304250797	9.54230539259231	9.345037241331	9.13174860450434	8.9086761845553	9.04146858288067
C2	5.55076256073377	5.6028756380125	5.80682772595175	4.45713294368246	4.94572512967579	4.87799599887514	4.39084104691613	4.4290851689073	5.36446892718421	5.55130914457136	5.30386677125897	5.57727871333833	5.34739158870707	5.44669798972158	5.30795790629372	5.73737863525617	5.40518006066559	5.49597494861735	5.85316351274902	5.27750660962551	5.98660494615597	5.25212079001948	5.69411810611345	5.24857783060776	5.54193251820446	5.44870980901667	5.41769450965629	5.01325292750865	5.30675595779062	5.01109964370205	4.85445309262877	5.15052899767415	4.70778400376955	5.40806302572558	4.76435319464367	5.54049477205558	5.01426662885211	4.91322411082143	4.97986726933124	4.7418256450903	5.15215802330075	5.62384968393268	5.74696701602963	5.5046236373883	5.16021604056029	5.08728087087125	5.6897131291207	5.65485862983211	5.53859608524018
Ciita	4.63829984730654	4.59572693859582	4.6993594651806	4.39483835573137	4.58923041671962	4.89210224751476	4.9797624871607	4.84669151879592	5.13643383186769	4.95737315232923	5.00622837239022	5.12065838280585	5.06876620755869	5.06601283668112	5.02074167781626	4.93748296290906	4.97189538624988	4.99117809147177	5.11938835412934	4.91227816704767	5.10725522975515	5.01818793323456	4.94360569734363	5.10315159953194	4.96297105825728	4.87804588891317	4.88077612241984	5.01340367109272	4.89722150467177	4.82944910232448	4.62373311018594	4.64654129311858	4.79435791780384	4.97096715557952	4.96032097522283	4.7172863074499	4.59825472839366	4.84936726585838	4.73367745054815	4.59875733529703	4.67109244974435	4.89267619978104	5.38427020395051	4.89567603452684	5.15273741944587	5.17115478744943	5.26605402269254	5.2462639541728	5.07807339906408
C3	4.69173353622504	4.24891921646732	4.52404410755263	5.60397624549384	4.78103267272668	6.33166162824504	5.60549095666962	5.77367527043031	9.38577728963666	9.95971380644402	9.83456857959706	9.7399065370559	9.96727659590757	10.2001836821949	9.3736112794709	10.3268469084511	10.3073428782529	9.15521178832274	10.1162593021208	9.98749653302733	9.2738199609068	9.40639261094346	10.453704794093	8.9607818298537	9.36149481115332	9.24507223072088	9.51596811366608	9.2279440233674	9.62961688328823	4.98566594004817	4.82824610916963	4.96988003481623	4.86805293115983	4.74341350499163	4.53287327473624	4.91249217903908	4.98842708043805	4.66185292858184	4.52545837201115	4.81585567942704	4.81106199659597	8.76171977281589	7.99859377076056	8.4625960115297	9.09803011741801	9.42864117559838	8.69781904944847	8.1841166315335	8.47367204699682
C3ar1	6.4080903235453	7.34663966475568	7.54559949789815	6.12711623860691	6.44145570976284	6.49832185520404	5.63091161757189	5.67609338251967	6.27824686300942	6.96533861606175	6.48703404591324	6.43017441846931	6.96778342146018	7.29492219063052	7.1121074872812	7.52701404414958	7.49881800150417	6.76443185948912	6.70579183293636	6.3920697171331	6.65780941083097	6.32852895646062	6.40718560367476	7.12313400139044	7.12858746838211	7.19263615107131	6.61417760426796	7.34170938394526	7.59737555811589	4.60985397127876	4.80612365771389	4.26135057089302	4.62181393237891	4.82602747943815	4.80446255324301	4.63063661853285	4.75983545557098	4.95197319131627	4.84544495244549	4.88831155688654	4.63207730176585	6.88929043365821	5.93720623613745	6.76320509119586	6.53355019125816	6.10109557446872	7.50848201560794	6.72381631182862	6.9125136028655
C4bp	4.30317850353297	4.66426125959987	4.7957398769143	4.23177946107793	4.25259510738425	4.22827980876415	4.30559295444782	4.15557113171839	4.38748881861808	4.61814913967136	4.49824121407541	4.48953610652578	4.38456076413152	4.39639674147958	4.31012283134083	4.28453481467653	4.3916622550388	4.27581342387709	4.41879422519459	4.36154194658444	4.39175491087032	4.42525235577296	4.36043395846195	4.55657859505316	4.25329539042699	4.36285544681463	4.40891563495906	4.46896454888261	4.25182017281591	4.41302962150172	4.34171805089648	4.40252671600845	4.35451695408308	4.39438721270624	4.38432561188719	4.45476951104907	4.45450694452816	4.50405567469103	4.29177831318222	4.24213822805241	4.45403793615248	4.3374800448083	4.62995361461961	4.25952075319242	4.28493477077021	4.74327061121915	4.58414525610537	4.48100254802362	4.38221485085404
C5ar1	4.94372078852187	5.45846251758506	5.65148190373787	4.87212951405464	5.09469587262342	5.13322321347711	4.74611700772563	4.69039130827676	5.87809189367394	5.64680528695905	6.06947339379113	5.45711008364538	5.60539603660928	6.10608315229825	5.83054313300034	6.5538081869577	5.92502016941362	6.0275830622098	5.4783605209541	5.65746397284395	5.89127883909813	5.90298639905808	5.48749176159968	5.65762934493921	6.1266197698691	6.18535839353046	5.8281055595165	5.98862500408588	6.25295839594279	4.71189083552143	4.82016861922488	4.66882213670073	4.95358673114697	4.93561480617559	4.76283819310645	4.83195577763371	4.84616835723291	4.85294055290514	4.82963312251259	4.61781978081299	4.87194980245082	5.46674484386287	5.64161573399861	5.60628324817919	5.51828388776569	6.09309770779158	5.64245199899824	5.48911548229455	5.86642612522236
C6	5.21123713508164	6.1451437613312	6.1123855025808	4.62832585669439	5.40814181182328	5.57405059147848	5.62811728804519	5.25663815932959	6.54007326710759	6.60198724928369	5.88817347711497	6.13077668789471	5.97834212772385	6.47402987621052	6.59728031868419	6.29710574988949	5.72972515958209	5.92245821247524	6.73163737743192	5.96802193518166	6.86000084776472	5.97092726510607	6.20097924870245	6.53146892482288	6.26755806433055	6.69061849909712	5.9120651068084	5.84515286754933	5.49496956252775	5.44033969225051	5.26508496481081	5.20448776794054	5.29115489273854	5.05868247725585	5.42527228952082	5.58659702453099	5.65938773545489	5.64464380343985	5.36353503226007	5.44685520575072	5.66990957716706	6.96528888075014	7.07239518015102	6.64933368052259	6.17467240982119	6.00917025287903	6.6048628978979	6.69557934105427	6.92704300339362
C9	5.24593063630621	4.08660187893746	4.2625996807574	3.78661318956544	4.16902102711538	3.84894251786116	4.22116495509767	4.40090652508217	4.73734686444584	5.29908516268792	4.80561806487785	5.0694608538169	5.03526386396362	4.90209361806173	4.75467940779147	4.92422746463627	5.10313302001239	4.72079917872559	4.87165696599775	5.31874266193043	4.76905965961661	4.73080793831219	4.73196685567067	5.12376717180882	4.4884441636783	4.96120663130156	5.02308678738364	4.46211459083752	4.5756009506999	4.21523648991635	4.33127956914919	3.97253269178697	4.48266820173048	3.80745824125392	4.38745009255577	4.52466367383969	4.03190757258616	4.24632727408771	4.19729911533639	4.32414055787022	4.47218030135155	4.46060993091796	4.4852428750019	4.37499024770583	5.02040038937465	4.6969622094335	4.55634420210705	4.58023670787786	4.94263392572621
Hyou1	5.86276448442142	6.13943037251696	6.09482635150417	6.09021397407683	5.89628858115748	5.98212991197151	6.01428276050877	5.77820862450293	7.1254362465359	7.15841500182749	6.9941263971625	6.81036268716	6.80181894427617	6.99679646010559	6.77327048210398	7.12861392063862	6.93945813052295	6.93470917221007	7.11521888920528	6.78028591896416	7.50730329442087	6.9124186081502	6.95126398799499	6.89922516988041	6.97279255970784	7.20150647063547	6.8542671290307	6.97017131723632	6.77855074927547	8.18132643057678	8.23143777316345	8.41034792031235	8.2758314347066	8.17196447694344	8.01795656190195	7.9824431173107	8.08401229569321	7.96717554921934	7.54279070691965	7.63003914037376	8.22566707116006	7.04715334551545	7.67110321948736	6.94687417841939	6.88044256761716	6.89985963150136	7.32122826123019	7.03767520955812	7.02050772112516
Cab39	8.92321541503788	7.58102490584233	7.79981681950127	9.24720969302087	9.11317002872679	8.5703701641668	9.3376970271176	9.36881722505923	7.05668942850022	6.94854786477617	7.46253984126985	7.27871860195227	7.3189537738191	6.82536100603781	7.36004039390792	6.69836000893237	7.12676678311272	7.62930450712225	7.03124924467472	7.30983845481972	6.6732334356758	7.48225073545259	7.21160245356305	7.26214453702026	7.39066843032405	6.29476695723184	7.60126506148558	7.45273423441352	8.0215063103206	8.13548885823113	7.88932993655811	7.9709526586351	7.88022661581053	7.96085071164178	7.81797694351112	7.51292362696281	8.1706116706402	7.79613892000776	7.64594668811277	7.74696993263451	7.96366358085604	6.67708115871125	6.12884366417815	6.56299355443199	6.9342325033264	7.31607914028007	5.6607989443902	6.33137876981466	6.56082362310146
Cacna1a	4.05598179413902	3.98482861266638	4.12203240316362	4.73349158227729	4.08101999923707	4.71875421045391	4.50818606791354	4.02233655724715	4.40450202152983	4.13268650446677	4.17709018717474	4.28718163778516	4.67134353904987	4.52699544250648	4.6382224128706	4.2388498242716	4.40278845285126	4.34746501395351	4.3558499800135	4.78677240444532	4.38690071310008	4.24259103589965	4.29352582056637	4.50979359760068	4.21370150651076	4.21392948124725	4.91991639714891	4.15651636423152	4.17019116474768	5.9681429058862	5.58419343241233	5.5831405934379	5.09928886881162	5.33807599649046	5.21134299711873	5.14577192461167	5.00877684392717	5.46905611717521	4.41918709380459	4.8279111803464	5.05843170351526	3.93674592356673	4.10250383004513	3.911246908733	3.87933816664801	4.23933033229257	4.10622088273422	4.11875057409228	4.05921360849637
Cacna1b	4.82739198149135	5.51633278939813	5.69313885008216	4.88824920756612	4.85389588239971	4.8416202736624	4.48791804108431	4.34382356146934	6.0419712355926	5.83491899558568	5.98244782744725	6.16466961747272	5.91766943956719	6.25425031914959	5.60286655490834	5.7762247482711	5.62477534375342	6.27396300677359	6.18954365629645	6.18907206907654	6.42772235506137	6.01897944879451	6.37479582291636	5.88133221217916	5.65078792250704	6.14207747070661	6.4034268343858	6.15886228498101	5.61103301736919	5.47963965181159	5.36423116496944	5.87103924583148	6.0282785198987	5.082953131545	5.18978460913349	6.07789789171455	5.09226795373898	5.21235502474446	5.40153023179059	4.85815314706503	5.23951953887347	6.19681177571502	6.47797827315578	6.0850310589805	6.08276491456529	6.18387330311852	6.30091697560567	6.39341373877693	6.2999332249581
Cacna1d	6.70790037241036	6.68093246970166	7.5476950116264	8.30111419999339	7.68445483397514	7.32309948757203	8.35290491699819	8.18408677042178	5.15893359003146	5.15498348462406	5.19257365781646	4.98433089456381	4.9964956738086	5.15303410077736	5.09374747044328	5.19871944514486	4.96121878140825	5.12293895225557	5.49910560582192	5.0956748494886	5.40812313221646	5.04577865175241	5.29819617197884	5.09203945616036	5.16167304124905	5.20940592350189	5.30575874906761	4.93878954163731	5.08382721345878	4.99162420247553	5.11448561971088	4.82136482542627	4.78216145000092	4.57677448477889	5.28942704197921	4.51420437095058	5.51859003030335	4.7972401269876	5.05490486131783	5.93121242457164	5.0010627847421	5.30673987216988	5.38664688301199	5.40551604771928	5.33460511784903	5.10028170073637	5.31641723815502	5.38226759033919	5.19129828092778
Cacna1e	6.5273097452832	7.2385711889193	7.06864178500863	5.79152947111413	6.77834126408407	6.23969881043063	5.85059603978418	5.14271421203892	6.44920257095164	6.81402407505033	6.35493590939123	6.40542307328541	6.66353312882853	6.71049975264113	6.6802581243382	6.62959579598245	6.14710272576466	6.27337231204513	7.04367622292977	6.44217014519097	6.6462511257454	6.33034367012916	6.70298809909593	6.31972980982616	6.46109785283944	6.61605015779965	6.45366390528158	6.37486680301462	6.16166567833535	5.82746790852234	5.99353062872852	5.98216918799721	5.81198508246867	5.26065274752786	5.39894266545687	6.1019219951459	5.80563980678328	5.8182108942077	5.94368679719713	5.42955571984132	6.07527987886441	6.47159147093467	7.089019540009	6.46513788855433	6.58331163068031	6.54352593328518	6.6367642007758	6.93395261880171	6.57796860682043
Cacna1g	5.25096980296286	5.44481135696744	5.60852635364124	5.42936123865382	5.16650639562216	5.08185442969698	5.29380650467152	4.87704091755396	7.66007094459515	7.55879857995004	7.37239520054916	7.99523154033846	7.55305254754423	7.76516284709383	7.70382065572711	7.34522708258873	7.51028343626381	7.38517273735008	7.28444352216257	8.12278046369728	7.36642236872309	7.96200983676884	7.6828028356863	7.32226250781474	7.14011432888881	7.29026281161459	8.69794558205423	7.51600701444066	7.48353206855761	6.64973981819683	7.12161797710662	6.66473281751998	7.1887647542688	6.44433888548874	7.52733777064214	6.72800824573789	7.84535418866168	6.00695502156625	7.00449088592296	7.02438154157078	8.35369078608079	6.89819958055552	6.9710413928072	6.98553110633584	7.26007177188307	6.99967213364025	7.18437353246359	6.95233178901018	7.05973716648577
Cacna1s	3.84058206315561	4.17570610628083	4.07189009222135	4.34192590080517	3.78905459810747	4.9318476041049	4.49240069784896	4.35325467996474	5.54966423478562	5.09962789954823	5.27533246121584	5.31917312823387	4.94353203514721	4.86403421292611	5.04200559364929	4.8231352677146	4.73401247147791	4.91465361842071	5.62354668797714	5.23428059750197	5.48859218429602	5.34471610615791	5.54894443622047	5.07747869286957	4.85225063464951	5.36384595732155	5.00687330316373	4.93601997688519	4.89796571982441	4.52981760080345	4.39226043449792	4.42160308578298	4.03511044298776	3.94101812372264	4.07028829046458	4.15332654517983	4.00959563324634	4.0951757595944	3.93456218033041	4.02153439141296	4.30349742844328	5.35156557944332	5.97045608890267	5.51241831130061	4.89404873240488	4.94473884170879	4.98945790769291	5.22984171627049	5.52824618032804
Cacna2d1	7.45607787739378	7.39713778766152	7.41199834253195	7.71018813385975	7.84821391865118	8.14473566117814	7.56160726029324	7.8352446097667	7.86289165049394	7.30430693989237	8.23377035548403	7.90436789830343	7.62565499227669	7.14014080747425	7.89731671777194	7.5734557810137	7.61781081013684	7.79189084088848	7.50532259319785	7.97074713198657	7.5644872134068	8.01974992967801	7.49807070914882	8.19266306485386	8.39116647634398	7.48640448478323	8.69623774687694	8.09514896074055	7.73139206003753	5.31812803810524	5.51208055454406	5.32275910257869	5.37308824246237	5.51272327991063	5.60911567070964	5.53852549392414	5.33323723036373	6.05840647479417	6.09088619675007	5.67480439064035	5.28517259600665	8.26962338134542	7.58051267452034	7.91156130347902	7.69740163981473	7.48361512072309	6.9651949401686	7.89703218474748	7.80848159158293
Cacna2d3	5.44221255851647	5.36663306841028	5.81259836993924	4.96519009068016	5.20449023265376	5.33861510378027	5.16624511250287	4.53964982982827	5.02026362332035	4.96983124314648	4.80561806487785	5.09291257531873	5.18335095696611	5.39613461689461	5.11567938452426	4.93630378058614	4.90275701359059	4.98048947837286	5.2088642326498	5.10347973753219	5.00835944317162	4.87552264625678	4.74360310464473	4.93891789487983	4.77510284239957	5.20586789944243	5.49689304646009	5.16867519139366	5.01221230395627	4.3010057051721	4.20106503893714	4.4626174161169	4.72103340070582	4.38344997561477	4.52711798021191	4.22069587022878	4.99740441043145	4.11917964973804	4.62820965448625	4.56069414351904	5.3253031905841	5.00226498124815	4.87090365138543	4.62541089110011	4.83899630330403	4.766017546663	4.69778651634712	4.90580808222604	4.80369583451099
Cacnb1	4.33041895871639	4.59146231619617	4.52234429683822	4.36091487029241	4.62436046769228	4.40090659928223	4.42913290779243	4.72002008674867	5.27815072191703	5.3132164798874	5.24076099046814	5.51461637617744	5.54936050176503	5.59853223023233	5.71839206713271	5.08629766187996	5.60314765751166	5.62132291052226	5.1644023915825	5.7824448881886	5.42747042440441	5.88406425138394	5.64938028725752	5.79397724701692	5.45635490054929	5.4233450804401	6.15280292602336	5.72590199687394	5.28601395994438	5.17814375744409	4.82629051531493	5.00475071525829	5.00723378585557	5.12675596032293	5.20264733144478	5.42357383676355	5.07233851801034	4.79779177594809	5.20360560117025	4.93412733852495	5.01333838915765	5.2710430063885	6.70391823118955	5.36726518430827	5.22231467789157	5.6555212118539	5.83439908238439	5.46987988983898	5.36778994080856
Cacnb2	6.84867573988982	6.5867391420361	6.46372740886594	6.5106032534342	6.41667748947413	6.75607208542502	6.48154822179669	6.82271045921424	9.14257790808218	8.7677688019498	9.3742489308239	9.3721804884401	8.66765484580446	8.76690406031891	8.69761152598352	8.28557311494613	8.16437599609613	9.31819030883244	9.1716026210667	9.44529937408338	8.60177556271253	9.15438280603284	9.15361360208453	8.57051642892111	8.73656127677011	7.8455969525009	8.39939549329548	8.13802431143092	8.70551048768013	6.36391935263486	5.41258671600759	6.59362436764186	5.85062584832432	5.33891425279004	6.10978676951074	6.76693664510193	5.83500745573471	5.49500409990541	5.28004408938635	5.98416884560935	6.03092946887225	8.21325398072279	8.21647588445618	8.6999733035301	8.9267614144445	9.00272731970501	8.1484429796029	8.68006343716552	8.64730101124073
Cacnb3	5.61468779809606	4.89636356508613	4.94497933882043	6.32859587366349	5.9741455783538	5.03432649095817	7.34177818337794	6.46809098628447	5.71252929556593	5.70754274756006	5.78401871933123	5.62708120205382	6.23855583647346	5.97154089414324	5.77103105720378	6.00184391755549	5.9256667324677	5.84800571652502	6.06065071566029	5.45976254267276	6.42566548890531	5.74215555065698	5.76596779625892	5.78730974971752	5.584135286106	5.74997394254274	5.85710658157664	6.25201107897057	6.40728303383479	7.95654197831797	8.14167866791772	8.36052841653988	8.07541922868957	8.60528608519101	8.33346484413035	8.56824872795394	8.32594543821916	7.6026906985719	9.26164185505554	8.85680887604478	8.28322508969047	5.70416354248272	6.21934408399304	5.76893254741801	5.72625583226199	5.19398553590223	5.50115820577569	5.54402745284356	5.78619147901423
Cacnb4	6.14635796407004	6.89857440997285	6.79683997718856	4.85353743534075	5.39209098549314	5.29649181136001	4.97153594688179	4.89659169921649	4.23892567814068	4.4660464716392	4.31705271970249	4.19347477805648	4.36331405366169	4.26839269083153	4.20129307641583	4.53791879171216	4.33349568547189	4.36459057496477	4.57587322274034	4.23212206515427	4.65788997222305	4.44169257208006	4.32963018466992	4.37955814771744	4.2910624271162	4.61158881349879	4.29678778393137	4.27277469526776	4.10638958651889	4.12226716683367	4.02160765019288	3.86949354548909	4.21400670966142	4.00560019022566	3.9859441126743	4.1225026041441	4.10541717120586	4.0187580914309	4.16191033331164	3.82270620446324	4.08049201910625	4.4056175510693	4.26089060331935	4.23513669568931	4.17580955745373	4.37388169290632	4.30678247876333	4.38600781048625	4.32825071282964
Cacng1	3.87892916109291	4.35958053986825	4.22841631809274	3.84285682155076	3.77923266984847	3.70480589109575	4.07999124427509	3.90466620524046	4.51523415829748	4.85484252596883	4.52209623309525	4.30808714405512	4.3877621736825	5.11050692163887	5.07337519784495	5.07119919182036	4.45001162183195	4.6521037989797	4.91639357212343	4.50104560440886	5.27486157235007	4.88675840963579	4.612932283116	4.76879194823091	4.69497097661712	5.04054656538816	5.01331492673544	4.69754950262959	4.67046375253881	4.21407780132714	3.90705454826173	4.14718483284175	4.29421563486246	4.01232234821421	4.09071752242605	4.11203653898341	4.12099851158555	3.93633341992394	4.19398001005711	4.04098083468213	4.28224192225704	5.01473456445837	5.58201560474371	4.8838096511807	5.10219558840664	4.60565013013404	5.14238643221701	5.29789277292181	4.63612431923218
Cacng2	4.57773841893254	4.75816395380082	4.8537000199138	4.63738803931206	4.96564155719408	5.62636548196579	5.94541559318401	4.55620866282162	6.97521114058427	7.04058124191843	6.88473229725582	6.70518572039754	6.46649439884709	6.97432920192345	6.96808160369013	7.12580601674223	6.60311211375283	6.6716378643589	7.27846788205096	6.53277075511464	7.40212243381529	6.84232826983665	6.74875729324012	6.87649117206583	7.07713257365478	6.98775598736686	6.96777274577524	6.70740504912778	6.55860216196158	5.6766529641496	5.85060695263401	5.86427290494442	5.83496650151198	5.71120430034954	5.73412628961592	5.97932022902864	5.6214952180643	5.82501111249644	5.89904225309984	5.64793807490596	5.86050594586775	7.28412461280034	7.77027034092675	7.3420836683466	6.52116912962854	6.7826685584994	7.6853171883215	7.45205481655584	6.65548033671388
Cacybp	10.1935469813336	9.61234851592957	9.4266369022456	10.1793048424506	10.350639095223	10.0241800799837	10.0484997028692	10.3414371673629	9.05746866098013	8.81198074214949	8.95739140765743	9.1185474543955	8.98703541552817	8.97503098032697	8.80353040511835	9.29553819649052	9.33663706579581	9.21340827379823	8.78923407720351	9.02896420072252	8.93246645131572	9.1689275213565	8.71289787605231	8.7779180219208	9.3809256256526	9.0516269648748	8.94770941393665	9.20436827294537	9.26802802690194	11.2951859200481	11.0871408819617	11.2021946350909	11.2110779163963	11.2097111022461	10.6980253429701	10.8663331203622	10.9051455126547	11.1596522751777	10.359058708495	10.3572236887821	11.3160026815753	8.66719387081766	8.9853091961498	8.83094420949442	9.2900794216545	9.57809899216376	8.53602362008062	8.95339863123314	8.90428890255845
Pdia4	6.7091080200349	4.21397447112499	4.55163991428082	7.48998457410324	6.73821765998888	5.08028038758322	7.67261379058156	6.97998351790563	7.79560721073167	7.76122622813692	8.02128476160982	7.66917750977292	7.5992367233429	7.81447420344963	7.91455505561136	8.04492714135432	8.0348577621521	7.95357732791981	7.88585517641187	7.8199566382907	7.90235475452597	7.86430047716552	7.98431894730914	7.93431921242023	7.7482331332463	8.25736435470487	8.01225279782908	7.96622517536794	7.89692011241976	8.0605743444881	8.55213646704646	8.40848580365312	8.24806187179753	7.75099605931889	8.19907250004627	7.96873386998632	8.6538838568947	7.77899242341505	8.04842521536112	8.09760911688878	7.4708934043275	7.58283692907356	7.90253668909342	7.99838576585922	7.66708980752885	8.26179594133826	7.60837687159108	7.81091814574608	7.79838031358393
Ddr1	10.1909151806074	10.2440379797084	9.2829917377237	9.99722845544062	10.2978972896039	10.2382007025641	10.2106275412292	10.3886188089046	7.20179527020976	7.24314103217454	7.56884162365072	7.26279524084616	7.5449431902227	7.52926718945863	7.5144594924849	7.51161219148478	7.42663051627974	7.54072559100417	7.2034682451521	7.52254528278237	7.23319388150672	7.57508925668218	7.56344853722769	7.62049668217267	7.59576695040343	7.7504382457215	7.73434637644508	7.61783535071123	8.18477924540349	8.42314515505247	8.54543224253448	9.1854072006485	8.94187078731133	8.00959913913659	7.92505779638615	9.51184656959908	7.94831034181098	8.13627568313198	9.10490043246412	8.95970819785612	8.90040715324623	6.72056339140239	6.54650751271073	7.20878573267537	7.15303441285104	6.90212136000258	7.13298675391895	6.81484529701255	7.26228104869925
Anxa2	11.1269474531729	10.9117271418396	11.1791975586902	11.1805095112126	11.2124983774817	11.1175847400363	11.2394051941086	11.3035738224718	10.6595624349183	10.4956468175798	10.5177887334228	10.4510331254525	11.2681381274636	11.142760698357	11.1521546725179	11.628493658296	11.5696560614252	11.3481644163358	10.6419981754854	10.4888984971204	10.5505510902018	10.8397164639871	10.831478553286	11.2209644848156	11.5266762750339	11.6906869053997	11.3089123780248	11.4484338283055	11.5821213162472	9.50783110950221	9.70013234214324	9.38295882495952	9.61957151937777	11.185773745819	11.4356896866994	10.9359803238183	11.6493704754292	12.0666262659022	12.2977135732633	12.0308148200046	9.778508176781	10.0920872000402	10.0581286497476	10.2201706295905	10.4758219454558	10.3526386700571	10.0963156505269	10.3014980670953	10.1535717122557
Calb1	4.65014223557324	5.39809530883564	5.22097146607404	4.22001626135844	4.88377983483081	4.09117699199203	4.00925083600694	4.24739812828468	4.46760276733133	4.82477005726013	4.63235514795041	4.40082930588348	4.34216122368265	4.42625979000901	4.61525880802541	4.83186868337369	4.5404087862083	4.37739780248011	5.16636408701134	4.50566565151068	5.57721479782745	4.52322537753209	4.48008348788841	4.64852526583818	4.93810145036234	4.87587333824988	4.37818216998319	4.32236644236156	4.52318420446593	4.12629400512087	4.1008741363938	4.20318799853693	4.1111082605435	4.09167765038415	4.26098705253609	4.03896403452301	4.04764977231237	4.32933020943915	3.99621216956728	4.18401129411695	3.97381021622929	4.6607962371066	5.03025486183537	4.70995395081273	4.50800816494474	4.41245521236939	4.6741685924029	4.66750380226221	4.61849017317236
Calb2	6.55777358565406	7.15606353181178	8.13854160243325	6.35305974524533	6.08686514486342	5.803363476982	5.78929127491658	5.18486407688506	5.88131789725444	5.70125756844686	5.87217376428231	6.44207159473997	5.65088846012647	5.95828040307183	5.85716808188968	5.74156460406806	6.00698412332349	6.3053973030147	6.1696198502799	5.95151057543574	6.0261593580955	5.69193618603902	5.9047926430723	6.15727536398716	5.70766077599939	5.94588185561418	5.97355549329479	6.19279026756104	5.91484701350204	5.96888681545611	5.81066913836236	6.23374756015428	5.87841009131571	5.64592178998259	5.60834045585755	6.3398580603015	5.86671341558525	5.65442388711079	6.52801714779689	6.57729880873096	5.9895134181831	6.09799226257168	6.93737000727343	5.93196202624269	6.12737123094996	6.18270706235971	6.71724290323947	6.22716769376855	6.25995046933878
S100g	4.48954729276893	5.0944101547825	4.35820964772875	7.71191005580528	8.29341452745251	5.41594181401698	5.25626504825557	5.58864394021254	4.3892257693984	4.82082007308718	4.70023099723129	4.51889544928778	4.4270956747462	4.45629763046256	4.79535250054025	4.45436904942373	4.46417432938019	4.42535260066037	4.84721670543019	4.47580184203285	4.5057531818569	4.60548672369877	4.81400379121448	4.43540875324974	4.66209334861147	4.63585726610111	4.88610316704409	4.72882154243306	4.57846070417265	4.61295314053296	4.25266228395705	4.41886995620489	4.66939520787826	4.56848490509529	4.09002254781313	4.22729761502098	4.76149566938006	5.49012769216358	4.14546924284116	3.99709027251256	4.47680133276388	4.15973406231403	4.86642842994413	4.44208185561147	4.76360689648044	4.9244738720329	4.36146625705145	4.98938263724675	4.58197222280739
Calca	6.25768218355358	6.65487643213168	6.38942528588519	5.16492149117559	5.86095830775259	5.2749158540084	4.63721179729585	4.87459638601713	5.13437563401963	5.69256719649258	5.08203526329084	5.29731605492016	5.0432104205573	5.24575820423212	5.18183023397108	5.40709757198772	5.05350837872282	4.97956318289413	5.57990213224008	4.82506776015523	5.75570140024688	4.91816139675056	5.28347210727526	5.1569826290751	5.30107064692381	5.43412062048253	5.17704655064897	5.01755476292467	5.03787898988535	5.6381092740108	5.04259230305912	6.46775525263932	4.9108245771684	4.94856295008008	4.63048295239307	6.76509955892831	4.90383929552813	4.64204801946948	4.68658131293319	4.65914202579147	5.58328684930165	5.89366210142106	5.48698668182824	5.71569103280029	5.30107064692381	5.3648668189668	5.6757807789747	5.76010885927683	5.4121029245877
Calcr	5.5795826614835	6.08295800720455	5.87329919640102	4.018895583162	4.0220492820712	3.93164160505052	4.11256599330294	4.03556055780888	3.80355579902919	4.01125696226708	4.04582757169324	3.9464529090568	3.96595602226103	4.10951325472306	3.9499298604598	4.02084460276913	3.99328446592838	3.94313228519935	3.98581272344125	3.84299861900795	4.03495806807312	3.92372216646599	3.94938237814498	4.01162689127781	4.0548883693735	4.11181929809348	3.8360139113855	3.91089339280828	3.97744061077057	8.86243930329327	4.52922354120808	10.3085455144122	5.6310975692997	6.20703494099463	3.94467847951304	10.0710278613962	4.30726111472597	3.88528981439088	4.6244542211602	5.98402119616275	3.94889870397111	4.08536876314793	4.23778051876066	4.13958642870422	3.85309664821341	3.94294781915879	4.02659119522032	3.91396625753564	3.94291530957364
Calm1	10.7520524163542	10.5391121909659	10.4971465232689	10.844955489686	10.7238357192979	10.6065491708657	10.6691822944875	10.7290420448528	10.3087794964664	10.3707014269993	10.5092346118046	10.3725680774228	10.7016496835256	10.4240273463068	10.521432016975	10.6956538073311	10.7110183213997	10.5806106384297	10.169814902433	10.2061035263056	9.97654394822563	10.464492507828	10.2429840157641	10.5450678539998	10.6771460794485	10.7089078247873	10.174231808771	10.6429357146082	10.7649858088099	11.1145698968638	10.7288459832287	10.9860823667788	10.8799373954005	10.8199625819377	10.6303552372152	10.9380009058156	10.7440296609705	10.7879187647974	11.0732083871103	10.9543237121361	10.6923244841732	10.1130954752043	9.98450796763665	10.2033125937681	10.4447332293295	10.3337444444302	10.2065349535878	10.3004342028099	10.4140582410818
Calm3	8.57132656310936	7.74469483832127	7.54339517678964	9.31349242675871	8.76849581009794	8.97012567215161	9.26914470639705	9.18343563068499	9.59617130929588	9.3303915248304	9.46307642464279	9.46271849320907	9.66152658683798	9.57827014103173	9.68513501792076	9.63101051601364	9.6559835770565	9.56129432420957	9.4588454166603	9.4749600648578	9.21353669839903	9.46875912125097	9.4594120324874	9.67197032857042	9.6202984408193	9.58716769432646	9.79521197854036	9.78746406745934	9.644297630459	9.97527033423536	9.67929921655897	10.2180412135684	9.7132917178694	9.79081061131857	9.59890472660287	10.1983696821745	9.64503613943972	9.81356283730947	9.32519051641037	9.40811648279301	10.0237194877034	8.70060723371214	9.1581340095634	9.22716482754803	9.31270838289406	9.57553409621923	8.64233350575136	8.99848257626579	9.10437692482091
Aspm	7.43632638683333	6.85086505633608	7.014568926169	7.83675251859657	7.76246029221985	7.55044026907578	7.83768313994427	7.83443696867796	5.3615550465827	5.6440087878288	5.20878183692579	5.28555396246162	5.5392855512797	5.66411608938274	5.39317390555855	5.8618979004139	5.5823737532137	5.35964896630667	5.81826565651769	5.32291821789003	6.14913005804325	5.22488467139704	5.31994243600005	5.42889314615892	5.4735639516193	6.03341467769492	5.18199878443909	5.3697412808515	5.30768264990886	6.95807862109798	6.86487531047035	7.11857327137148	6.88457586067203	6.59272424974825	7.01619642173577	6.81686928408886	6.93072402414592	6.63489277171634	6.18635768700589	5.88317003940286	6.82092681350215	5.76888606449791	5.90611417135085	5.37993614144267	5.33096739773711	5.13909896594556	5.71980172856048	5.78490016457498	5.64326866472738
Calr	12.1224743414114	12.1017577005412	11.944759274905	11.9303111207796	11.958585031815	11.970168110769	11.9802919635355	12.0581771360037	10.7772495055151	10.7783851924574	11.0221729118554	10.8485926822394	10.7165972960459	11.0024949510792	10.7758958875602	10.9063638677505	11.1505619258554	10.5850576872554	10.8826684899566	10.8815043425867	10.8398029305515	11.0040242178232	11.050483147456	10.792373582959	10.9688837404788	10.9695377274085	11.0430961178296	11.0289843997143	11.0316481940746	10.9422630522478	10.7251364689144	10.9738008378485	10.9069104081623	10.8059232989263	11.2889769887637	10.8903712247467	11.225585793509	11.5016355603201	11.5939547180103	11.4217809788257	10.905594633314	10.8739680504462	11.0235984852186	10.9660454176493	11.3068710699864	10.9663518841762	11.0666948268699	10.8914213887996	11.2589608407596
Car8	6.68525017405105	7.7031159938487	7.19027942804435	5.76608564913512	6.04247144680088	6.01977415865586	5.80355241892413	5.56228627742981	6.41988372007434	6.74060152089359	6.6493347587174	6.35729208525793	6.50436297672151	6.18122748287334	6.45500472227948	6.4923692875543	6.47199627325338	6.33251656172528	6.32327146294783	6.06793950544825	6.42735624458258	6.85747766285541	6.62388742654414	6.41735090288526	6.43325670071151	6.70102497526677	6.30072469498878	6.59392826583806	6.60885388211281	4.23403278700856	4.31290203126819	4.51773003956648	4.6892244701356	4.60351060866297	4.87015640275059	4.47239303465155	4.58760696903403	5.4179004347043	5.04650665618645	5.37243718280362	4.55081459457838	6.90272653687713	5.73416503913706	6.12974086991354	6.91266459748382	6.91417509166268	6.51652437412053	6.87928363211362	6.66518578810522
Calu	10.7715280495007	10.655336546484	10.8207076853519	10.7405410964355	10.677633267051	10.5720108222417	10.7312543497628	10.6521711307422	11.1516378756604	11.1499449261711	11.0614254679579	11.0653561319264	11.3551983110093	11.2082102973116	11.3964758510839	11.429794342231	11.4292342015078	11.2858913375719	11.157513483779	11.0022003246394	10.8616100831865	11.0983918252113	11.3040530514796	11.470208832631	11.5167151778051	11.4979843662947	11.4280934629124	11.5421652208855	11.5640268596785	10.8185752204953	10.9542881634282	10.7067717346884	10.8853036912406	10.9627407354015	11.5904676189085	10.8964003971414	11.5297330654393	11.463336964995	11.8470065789175	11.6870481425185	10.8845994118538	10.6945893226387	10.3532697406952	10.6454655362281	10.9536354263357	10.9612422745412	10.6602501267481	10.8507058680609	11.1077683249734
Camk2a	6.45989558249509	6.7779075511772	6.19841516635038	6.9446954452272	6.57408093618152	7.12647101775095	7.54854369239533	7.26322897135553	5.94926198044245	5.76226387455562	6.22320175627377	6.20599407268555	5.87898751548907	5.79905999563094	5.87513315198245	5.75306655960996	5.94264682335444	5.90049881713983	5.98005437073256	5.99582279907958	5.64656778436931	6.12134551619242	6.0613241294073	5.5323877905566	5.60856766716466	5.65912350591264	6.09674391343048	5.797655471054	5.72954802082874	4.83332053921939	4.96175928941924	4.90835237336701	5.00457128505182	4.64057521662362	5.32098555684709	4.72519432345287	5.3208281570885	4.84455054342914	5.13669915047764	5.4892111167087	4.77622860217936	5.81189929385822	6.46795971039396	5.83991946103938	6.41908234026655	6.29665339762237	6.13872836897625	6.04592386664204	6.09739527841916
Camk2b	5.06900020038301	5.04853322362157	5.03332815557799	5.3899797859492	4.94242823593973	5.12439379189414	5.97274929963898	6.37275278862011	6.02919565412396	5.88191519311343	6.23300224104014	6.06965358108865	5.87042688037326	5.9089016255858	6.11634993854431	5.80679830571947	5.63316268217686	5.98206878845629	6.1436838217692	6.22800629873066	5.77588114284598	6.29581107182196	5.72424506557726	5.75012913247272	5.9752629110779	6.25114595768859	6.17041302642877	5.95538894556441	6.02167167017265	7.324744930576	5.57457603576949	6.82168009160053	6.02914053623039	6.15905676711122	5.38838598866208	7.04551128146047	5.73059332248272	4.99773223075721	5.45993894663467	5.84221500268607	5.69370812540655	6.20252109856903	6.11140251078162	6.30494497202945	6.614532743272	5.7139641918771	6.00480370680554	6.18644383108369	5.94251501517151
Camk2g	6.41292411052376	6.7175727753136	6.83135579927382	7.38884894661582	7.17649403418048	7.52538578880933	7.37128782097818	7.2887025615408	9.02805699118286	9.03794991342397	9.09098304362252	9.07576195731198	8.94071265102952	8.96278562576207	9.21056027168767	8.817051101279	8.90902892651187	8.9019446763043	8.49877825679744	9.02761384526527	8.60654298185847	8.95491491438637	8.72987866599929	8.93316813957591	8.7118824744129	8.93935599226123	9.01881670193039	8.92864690153328	8.93336157644334	8.4979899596891	8.41219404220425	8.58729803900087	8.59093240716836	8.4635786921893	8.90735407230487	8.66232838265348	9.00118951395696	8.86733281364088	9.10681241142257	9.1166040796283	8.56250354375323	9.00309770105262	9.11172458280004	9.04157730091869	9.08357866311638	9.08762723567295	9.3145199491904	9.02669318094396	9.23743406709833
[truncated: 15,236 more rows]
[truncated: 190 more columns]
