# Supplementary material for: A Provisional Gene Regulatory Atlas for Mouse Heart Development
Source: PLoS One. 2014 Jan 8;9(1):e83364. doi: 10.1371/journal.pone.0083364 (PMC3885437; doi:10.1371/journal.pone.0083364)
Supplement: Table S1 — Genes associated with congenital heart disease. (XLS) [file pone.0083364.s003.xls]

## Sheet: Sheet1
Condition	Gene(s)
Familial CHD (ASD, atrioventricular block)	Nkx2-5
D-TGA, DORV	Cfc1
D-TGA	Prosit240
Tetralogy of Fallot	Zfpm2/Fog2, Nkx2-5, Jag1
Atrioventricular septal defect	Creld1
ASD/VSD	Gata4
Heterotaxy	Zic3, Cfc1, Acvr2b, Leftya
Holt-Oram syndrome	Tbx5
Alagille syndrome	Jag1
Supravalvar aortic stenosis	Eln
PDA	Tfap2b
CHARGE association	Chd7
Noonan syndrome	Ptpn11, Kras, Sos1
Ellis-van Creveld syndrome	Evc, Evc2
Marfan syndrome	Fbn1
Cariofaciocutaneous syndrome	Kras, Braf, Mek1, Mek2
Marfan-like syndrome	Tgfbr2
Costello syndrome	Hras
Table S1: Genes associated with CHD (Pierpont, Basson et al. 2007).
