# Supplementary material for: A Provisional Gene Regulatory Atlas for Mouse Heart Development
Source: PLoS One. 2014 Jan 8;9(1):e83364. doi: 10.1371/journal.pone.0083364 (PMC3885437; doi:10.1371/journal.pone.0083364)
Supplement: Table S2 — Optimal modules identified in this study. Member Entrez Gene IDs are listed for each of the 765 gene modules identified. (XLSX) [file pone.0083364.s004.xlsx]

## Sheet: ordered_optimal_set.txt
Module No	GeneIDs
1	11937	17883	17885	21925	21957	109272	15891	17386	67821	75404
2	12481	70227	71163	108672	213084	242253	252967	634731	667823	20689	27384	14867	12012
3	16182	18843	20309	20387	20389	20390	22287	26358	68662	117158	12655	20201	20202
4	11450	11537	12350	13106	14311	16069	18534	19220	22227	77836	84506	15439	19011	71325	194974	22063	75216	107250	13516	20201	20202
5	11923	12653	14419	15208	15572	18012	18072	20614	20977	50913	52822	56370	59058	381813	67295	104001	270192	67790	319670	20394	78257	11925	12386	12424	16572	18025	18481	19132	19734	22255	72014	80976	107934	207667	74137	20451	229521
6	13828	13857	14934	15504	16399	16596	18022	19743	19824	20429	23925	27027	27028	57255	67182	71775	93966	226781	13349	78369	239552	17972	11423	14724	16533	11775	17240
7	11810	14864	19206	20522	57390	73835	76872	142681	214531	232370	238323	328795	14357	67937	72324	228413	69540	11838	68307	70571	243328	243910	108114	30935	230459	11307	71877	12287	78925	74521	110596	225743
8	12164	13984	16369	17173	18793	19202	20287	20706	20707	20899	22422	70696	71996	74469	93806	98845	104384	170706	170722	226101	282619	434784	22368	381319	56096	110310	230824	22673	381677	73614	78088	76650	105732	12591	171170	73569	12579	76509	74437	12740	13521	16854	80292	15511
9	11806	12309	15484	19662	22139	23934	50709	66650	70045	209195	15376	20730	107753	67874	15229	235180	16873	54713	58238	230751	242620	270192	12627	15228	14237	21350	22423	22771	74137	240590	78257
10	73690	73712	75739	235504	381175
11	12565	14348	14402	14415	16970	17182	19933	66260	72685	79202	100102	105853	170677	171166	207777	225266	239133	271849	319207	319832	353025	319582	76459	12121	12801	20451	320873	319552	245575	67790	76157	12310	56710	66797	194908	319670	13798
12	20300	66816	208718	243834	268301	408022	13637	236848	69228	216974	68180	319618
13	15430	18985	67909	70054	72230	74471	78767	209588	224694	619332	12840	112415	13404	71769	14840
14	12481	20689	27384	213084	242253	252967	667823
15	11433	11775	12337	13829	15235	16534	17444	27260	78369	239552	432582
16	13984	16369	20707	22368	22422	93806	381319
17	16204	66707	67753	70481	212439	214779	241066	217212	271844	238037
18	14237	15228	15229	16873	18508	21350	22423	22771	54713	58238	240590	242620	107753	235180
19	17175	71275	72614	73844	78239	107770	214105	380732	433637	21884	215929	14867	16324	74375
20	12309	14237	15228	15229	15376	16873	19662	21350	22139	22423	22771	23934	50709	54713	58238	66650	70045	209195	240590	242620	11806	20730	107753	18508	235180	15484	74137	70574	230751	20394
21	12622	15399	15413	15414	15429	18417	23892	58807	216285	245572	232680	15400	64085	19283	94040	74013
22	11830	11833	14621	14787	15220	22127	65969	66198	69836	69852	75641	94180	107587	272636	20186	77803	78609	224617	226265	12654	99439	72614	14238	19253
23	22068	67943	73047	76132	238037	330503	223227	230991
24	11450	11537	12350	12655	13106	14311	15439	16069	18534	18843	20201	20202	20309	20387	20389	20390	22227	22287	68662	77836	84506	233271	22063	16182	15945	320534	117158	26358	21929
25	13078	13654	16497	19219	19225	330096	330908	14282	18389	54710	327747	14281	11694	14813	18155	54612
26	13526	13869	14999	16581	18048	20209	21897	23920	68527	71691	72661	75453	75706	76658	193043	235402	321008	622665	76606	108723	116913	72076	246700	15485	73463	74362	14763	20678	70729	76829	217845	228801	619289	71830
27	11602	13586	15486	16672	17301	20513	20860	21884	66501	66732	69541	71182	73603	75188	94224	105833	110785	140489	213980	229550	240843	320127	668110	16443	75555	236312	240239	11551	14174	50914	11670	63859	20400	74375	12481	213084	242253	14840	268319	434197	12352	50787	98970
28	11596	11694	12804	14184	14813	15412	18155	54612	216152	228598	14708	17190	76877	383103	21380	330217	67742	333088
29	12308	12587	13924	21426	27219	29861	68307	98303	226518	243910	381337	11838	70571	75013	381293	17187	18598	15377	210982
30	11556	12519	13449	13615	14394	14531	17380	18997	73914	78174	214111	229927	277010	319387	328971	13799	75013	69397	11838	18598	70571	11828	21816	23948	67077	68678	69863	74175	213121	112415
31	11694	13078	14813	15412	18155	19225	54612	330096	330908	16497	76877	14282	18389	54710	327747	12804	13654	19219
32	14260	18478	19011	71325	75216	194974	214523	215031	20264	77462	23886	19220
33	12182	17996	21906	56519	58179	66380	67854	75555	81010	99709	108069	239447	240239	629860	20400	20557	252866	13798	19114	15285	69314	171285
34	13048	14069	15452	17312	52552	66526	68750	72351	72560	94281	96957	98363	218699	225912	230709	231510	14547	18174	75577	106861	107868	246103	268567	329502	71562	75750	239319	64008	71279	94229	214601	224813	227157	241075	242662	381534	67864	229517
35	11670	17829	18599	19064	67310	68870	93675	214321	329064	384214	434197	223774	233057	20764	106407	74230
36	11431	14867	29807	67228	102580	228368	320244	22758	57775	18844	74370
37	11871	13897	14080	17884	56079	69787	71011	73376	73470	75125	75467	76419	225825	14625	20445	18183	53878	67304	67407	69187	69496	71841	75437	75905	226999	380730	56173	246079	252866
38	11764	14272	19018	52535	56407	57914	72320	74157	107732	192292	54397	71711	105513
39	11876	13528	13835	14428	16768	17123	17259	26912	53868	57776	71354	83813	227733	231832	235604	380921	70603	75146	215090	60597	76787	107934	268510	270097	18601	18762	69815	75784	233904	403178	240174
40	27403	56794	66257	71566	72748	114674	225372	338371	22419	27419	320415
41	19018	20847	52535	54397	72296	74764	94044	192292
42	12780	15007	20939	56066	57394	57765	67841	69034	73324	75064	76670	80721	114644	194908	234311	332934	14186	26405	64454	68947	93683	109168	213389	216021	14563	68283	210108	14581	75083	18704	13370	70291	83555	227157	241075
43	12370	17937	20910	21807	22110	22690	27360	52585	66251	68799	81896	66264	12696	20163	26363	69136	76252	103711	105245	110094
44	11517	17921	18676	20264	66940	74499	230991	232984	242939	244654	13863	26412	269717	16322	73728	214951	320678
45	11925	12424	16572	18025	19132	19734	20394	20604	72014	75429	80976	107934	207667	228858	67412	18508	20451	26757
46	13013	14167	14799	18166	20192	20517	26377	30806	59012	68753	72361	72961	77125	78748	80797	192734	217371	432530	12154	56047	71733	74071	381853	66402	213436	21388	16182	26358	117158	16980	75604	78896	14613	26950	50781	72160
47	13711	14187	50528	56753	57738	73690	73712	75739	192113	209294	210535	212439	235135	238690	381175	12591	64292	66712	73608	76509	78405	97848	109218	171168	216350	230678	269643	70129	114304	211666	228765	16532	235504	71854	72097	245945	12986	80877	407814	56774	19329	69454	74437	214922
48	20316	27354	57837	66690	66971	68550	73694	21854	66202	73834	66257	353242
49	11634	12808	17761	18669	20404	22144	23853	30054	30956	54427	58206	67578	71981	74405	74434	74446	78245	83560	225655	239188	239647	319822	380684	627821	29859	226180	243963	21420
50	11419	14282	15478	18389	22776	54710	74229	74525	74008	13654	19219
51	13167	17758	19345	66154	66915	68137	68196	11601	244198
52	12353	14587	14998	15171	16194	16992	20415	20698	58223	66113	66717	69769	71522	71764	71884	72495	75596	214855	217154	223433	223920	233878	237611	246177	278304	11699	12265	69423	170779	11628	11684	14919	18413	18802	19331	56527	66473	67065	67343	68775	70059	71200	74253	74488	75986	83395	85030	109660	193286
53	12163	12986	14412	19329	21942	22416	23993	30962	50722	50765	66938	68221	68625	68668	69371	69698	69814	71790	73721	74230	74492	75471	83490	83554	108017	171283	171504	215723	225997	228139	231147	17060	57890	214639	16534	70059	233836	170761	230779	239691
54	12282	12929	13046	13822	17156	18571	21887	22385	56392	67554	71835	99683	106068	227446	232157	11863	14158	15467	70231	12330	66427	212999	22628	74383	68734	13383	74006	105245	110611	13688	22217	26372	16825	108660
55	12555	14296	14763	16447	18048	18796	20607	56868	69297	70069	70729	70862	72236	75079	76747	107831	110637	217845	226040	228801	231605	245537	269053	399599	433386	619288	668339	11830	74362	74407	225852	228770	666892	15968	18096	21674	68764	69069	69301	224405	234421	241636	66727	75706	106407	622665	13526	13869	14999
56	17916	20351	67703	71803	72058	77462	320214	381884	12263
57	12591	17173	19202	56096	70696	73569	74437	74469	78088	80292	105732	110310	170722	171170	282619	434784	18793	22673	76650	226101	230824	73614
58	12569	13172	13176	13193	18071	19213	19711	20254	20273	22255	26938	27220	52897	56471	75104	76183	110834	12386	108015	67295	215001	11925	12424	18025	20604	72014	207667	67287	109272
59	11307	19229	20354	64075	71733	74125	76478
60	16467	18600	18779	18948	19258	19293	20532	21331	24014	57745	60531	71474	72669	76646	84682	104601	107477	237886	243755	246787	625638	11688	13876	66042	66809	385668	15559	20491	50779	232174	237073	245007	16891	20216	78252	110312	320825	574418	12983	14420	14723	15160	70673	72821	114249	269774	53603	93689	269120
61	13486	15511	17750	17873	30946	50505	68797	72018	73284	75514	78611	110957	193740	215418	228775	230784	11480	14275	26889	68277	104681	109019	245350	217716
62	12234	14598	17532	19024	19210	22324	26366	56318	66805	70829	70956	73750	80860	83379	83564	171209	212712	217316	229672	230579	242574	268756	320772	432516	434204	71854	73919	78801	79263	231510	231861	233315	233810	245945	327954	13710	75811	83814	237868
63	13654	14281	14282	19219	19225	54710	15478	16497	18389	327747	330908
64	27403	170716	225372	232987	320415	338371	20256	72748
65	13209	20320	56376	67075	67231	72397	217864	230584	231801	235682	319594	330192	382030	11907	11491	26378	319604
66	17828	66264	66822	71116	109129	216873	224630	226162	13859	14768	18582	66618	67621	69008	81500
67	13449	13615	13799	14394	14531	18997	75013	78174	229927	277010	319387
68	15422	18985	67310	71583	75098	170780	192663
69	12304	13557	13875	20354	64136	67326	76932	101985	622402	13688	60534	68734	240334
70	15374	19744	20740	53599	56844	66309	67963	72008	76709	224023	230584	20184	20778	230577	68277
71	13526	13869	14763	14999	15485	16447	18048	20209	20678	21897	70729	70862	72661	73463	74362	75453	75706	76747	76829	110637	226040	228801	234421	241116	246700	321008	330216	619289	622665	67304	68527	193043
72	13078	13654	14281	19219	19225	330096	14282	16497	330908
73	13056	56360	56524	64833	66223	69163	69747	76357	76416	76425	76927	101861	208618	211586	227707	239273	14860	217430	320234	66971	67899	71238	75597	321007	20930	24045	26922	65111	67490	68576	72482	74600	76779
74	11694	13078	14282	14813	15412	16497	18155	18389	19225	54612	54710	327747	330908	22776	76877
75	11484	12967	14165	15109	15202	17381	17444	17927	18191	19725	20186	20210	20717	21384	27052	59290	69123	69137	72112	72174	75040	75288	77337	77803	109934	214106	233979	235505	238692	319998	329015	665945	14395	14457	15378	67929	73032	78781
76	11769	18738	19141	19744	20740	53599	54375	67389	72469	218335	233489	76709
77	14238	65969	66198	66353	71583	78609	80893	114570	117229	192663	213948	224617	226265	229214	319158	327747	66261	11833	20186	72614	94180	380732
78	11855	14593	16573	17131	18129	18771	52397	66664	67236	67830	68268	69219	75320	80289	215708	319817	319885	320193	624524	13709	21372	66923	66967	67120	74393	79566	100201	210973	213827	226139	230657	329165	382620	13052	20220	26401	59048	66952	68839	69823	70568	70804	73205	77582	77781	102866	192174	208043	208292
79	24127	72503	77128	106585	114716	217379	226856	232341	242083	269198
80	14302	14858	16006	16193	18630	19256	20980	66772	69693	71619	71768	71781	75275	77700	78593	110835	194590	214944	236293	242122	270162	664949	16532	69627	75013	233810	13426	14186	17147	76367	12780	15437	17142	94040	93685
81	13168	50791	52023	75291	225852	233057	666892	71769
82	16782	18738	19141	71538	233489
83	12154	12816	14613	16980	17751	19085	19229	24059	56047	58237	64075	68507	71733	100689	226527	230971	381853	11536	17258	18302	19049	20517	22232	30806	59011	59041	72709	74071	140484	213436	217734	26377	78748	14317	237759	13013	14167	14799	18166	20192	240058
84	13195	14299	15214	16372	16509	26434	56526	57442	65086	67122	67564	231991	245386	245446	383787	11829	72535	214359	51801	319655
85	19416	57754	63955	69876	77031	449521	622402
86	19011	20264	71325	77462	194974	214523	215031
87	11989	13590	13836	14171	14872	16525	18119	18424	18715	18991	19193	20257	20474	20540	20908	21987	22044	22773	23792	26458	67254	68713	69656	69772	69953	70358	73680	74007	79455	104156	109857	209558	239157	240120	245469	277978	320202	407812	16994	17863	20349	54419	68048	72997	353283	11614	12810	14632	15162
88	18582	22365	26922	55943	65111	66050	67490	67711	68291	69008	69546	76779	81500	94062	108138	109129	216873	223722	224630	11671	13859	18451	66618	66822	67621	79560	224481	17305	17973	67013	218506	52633	70681	71116
89	20300	66816	68180	69228	73852	208718	243834	268301	319618	408022
90	16410	22026	57748	69757	73430	74463	214704	216021	231503	231630	231717	237636	243339	381801	11924	15007	15978	18704	20939	21338	52024	76705	77782	80721	99169	99681	194908	207213	215900	226957	12404	13176	15257	19042	22712	55938	69020	71860	75083	79401	170734	414872	14422	14460	14583	20531	22018	26459	66082
91	14799	18166	50490	59012	72361	80797	192734	217371
92	22134	22183	22782	54645	69215	69773	74132	77035	102058	209478	223775	231876	233805	235283
93	13340	13667	14421	16969	17165	18633	19698	50529	57783	66089	66454	66460	67379	67443	72825	72962	75909	76454	77040	104859	114863	208263	216151	246696	270166	72284	101122	230738	13480	19332	22642	54636	67224	67894	72472	72726	77053	319740	16601	75985	329828	19009	22241	67178	69770	75668	76482	21854	28064
94	11419	12310	12841	20591	27385	56710	75029	74229
95	16558	66682	68073	71198	72759	76894	226541	228850	320487	18584	338365
96	12362	12487	12768	12772	14744	15931	17392	17960	18439	22035	23890	26878	30952	64214	67557	70839	74032	74199	78425	94089	109222	240726	667597	16518	17926	24052	53604	60361	142980	320924	16420	60533	319518	12524	20307	24110	51795	56620	58861	69810	97114	99899	102084	226691	245857	14017	19222	65221	69576
97	12817	15110	15399	15413	15414	22413	103889	140709	218820
98	14236	20619	22700	57321	74385	76857	76892	77883
99	68038	101351	242864	380836
100	17829	20400	66353	114570	117229	213948	228543	229214	238690	384214	80893	63955	66371	210104
101	13637	14345	27056	72635	106200	216974	232680	236848	239833	381560	20619
102	16763	22380	68667	77827	226778	242406
103	12163	12590	12654	24108	30962	56365	69147	70061	213171	227671	272411	328779	70560
104	13813	14313	14468	16939	17395	20890	20997	22415	27217	29820	64406	71841	11687	13082	14028	16869	233549
105	11307	26390	66566	69754	72254	72590	83430	94091	238023	244654
106	12032	12217	16467	50518	53814	57429	73863	76646	192136	227631	234130	238384	320825	330188	331046	382083	666173	11831	19197	72023	74090	77772	80979	170741	16673
107	11750	18541	20402	56445	66464	69190	75089	101437	103554	215814	233315	382090	664862
108	11839	11889	13070	13101	14079	14202	16513	18050	19226	22024	27358	50501	50930	58864	68159	69785	73730	75606	76399	78240	78600	83996	109791	170936	214301	226025	320118	320563	381816	545677	14345	20459	66261	68283	74413	192650	207686	434249
109	12424	16572	16873	18508	19289	20394	20420	20604	23921	26757	67412	72014	245865	271305
110	14632	15162	15894	18712	18778	19395	19411	54631	68239	69550	109652	212706	213236	319278	320951	383619	664968	27267	68465	14357	21407	30935	17909	55984	12411	22351	53868
111	12029	12038	12043	12322	12369	12494	16000	16521	16978	18018	20541	20855	21789	21828	22329	23947	26410	52837	52882	54598	57246	67092	67217	68659	70536	73447	74103	74589	76954	104027	210808	214547	232798	239364	270163	319190	319749	320472	381694	381823	545428	665563	13618	14426	14681	16011	16775	17129	17896
112	12140	12903	13131	13844	14221	16979	17954	18530	21939	24050	66995	67874	69469	70315	70419	73847	76217	100177	101809	194309	240063	241520	268527	269437	320145	13389	14170	16918	27385	65254	67375	72898	73072	76917	140703
113	12580	12818	13038	13717	14560	16509	16948	16998	17181	18133	18573	21826	24117	26434	51801	56277	67564	208748	209378	229600	319655	620695	67122	78896	214359	19049	72709	213436	11829	16826	20502	67198	67405	216188	383787	12835	74580	104009	107581
114	13434	13838	14123	14950	18970	20892	26407	53618	54380	56626	68523	70681	75425	79560	108138	116733	229285	14768	53869	56542	66700	71833	72392	72552	93960	228836	319601	338355	13859	18582	18639	67621	69008	216873	224630
115	20459	63955	66261	66371	74413	75178	192650	215113	252866	237175
116	11431	12068	12807	30056	52245	56336	56525	57915	69066	76024	170625	268281	268656	269473
117	11556	11614	11828	12745	14538	16331	20650	21816	23948	67077	68678	69397	69863	73671	73677	73914	74175	75796	94346	213121	239759	328971	12810	14632	15162	15894	17380	18612	18778	75600	216049	20185	239435
118	13052	19655	20220	56438	59048	59079	66952	68304	68839	69823	70568	70804	73205	77582	77781	78802	79566	102866	192174	208292	211986	213827	216551	218442	219105	226139	232288	240354	246257	22319	66235	66641	77045	78521	99375	108755	210973	218236	230514	230866	242291	319817	18129	100637
119	12576	12793	14067	15490	16392	17920	23937	27062	56720	72486	93681	218454	225518	277360	320343	330171	407823	14682	65255	68178
120	14007	14360	14866	17390	17475	17936	18645	18791	27357	29806	50758	56468	64213	66522	67016	67105	67117	67448	67865	68514	68875	72480	99138	106869	108767	110796	194126	208117	208449	212307	213988	226255	268566	319934	66970	71069	71914	72007	108927	109284	230815	246707	22031	26556	67933	74996	14198	18003	26360
121	13684	15204	16413	19014	19247	19349	30930	67027	67979	68252	70974	76890	78787	99371	108682	109910	216742	227634	235380	268903	330050	652925	50850	69780	74192	114716	215748	20918	70574	80907	216805
122	12568	12988	13135	14904	69090	69162	72590	84113	93692	94091	97387	107260	218506	228812	238023	276846	20469	66566	66940	19732	217449	26394	71765	226178
123	12540	16777	18451	20333	20658	22627	22631	24060	26611	50797	54161	59288	66624	66911	68801	69019	69976	70349	76983	93684	216705	217365	12388	245828	16150	13207	72542	107513	15926	18518	51792	56433	69276	70361
124	24127	53619	71954	77128	100986	106585	114716	226856	268903	269198	320720
125	14238	66353	71583	80893	114570	117229	192663	229214	380732
126	12988	14693	14904	18223	26394	30853	68087	69162	76025	84113	97387	103236	107260	192662	226178	231672	276846	16801	20222	27376	53333	59008	60595	72029	74772	76932	77980	109754	217119	227290
127	12523	20557	56173	66341	67082	67407	69444	69496	73407	73893	74703	75905	246079	252866	381350	627607	14699	53878	69187	71011	74338	75125	75437	99571	170721	232685	11871	56519	71841	629860
128	12289	12663	12918	13712	14401	15042	16401	16492	18751	19051	20688	21416	21930	26404	26877	51938	56068	58243	64450	65257	66793	67525	69700	71233	72735	76539	77883	80718	93874	102941	216119	229323	229613	229791	238276	240028	246133	268345	271842	320271	320840	668212	14169	15512	50877	70439	77036	78103	107065
129	17973	66050	67013	67471	67711	68291	68927	69546	72355	72562	77124	78232	98766	209018	223722	17305	218506	105513	224139	320473
130	13131	16370	16979	17954	18530	21950	24050	27385	66995	67790	72898	73072	76217	101809	240063	241520	268527	269437	319670	320145	320873
131	11448	11628	14563	14919	19331	26405	56066	64454	67343	67841	68283	69034	73324	75064	75083	75456	75729	76653	76670	77704	114644	193286	210108	213389	229588	234311	260408	319801	381667	57765	85030	332934	13011	19042	21935	21946	68106	231413	231863	319887	68947	72230	230590	269870
132	11767	12560	14904	26936	53418	67843	71765	72309	72701	79233	83704	110253	170742	226178	244631	260305	381085
133	11767	12560	14050	27378	29813	53418	67843	69731	71765	72254	74549	83704	98388	170742	231798	244631	260305	381085	20544	26936	56417	70178	110253	225929
134	11648	12394	12957	13409	15372	18142	18211	18646	18993	20446	21899	21958	22420	26438	27386	29866	50994	60345	66761	69287	69317	69388	70261	70550	70980	73886	74281	75015	75671	77596	110058	110135	114662	170483	170721	227659	320277	378937	384569	434756	620893	14256	20215	20664	70426	71901	74052	75482	240916
135	16763	18010	22380	66787	68667	68695	93834	214063	214931	231287	236794	15586	67869	68458	12575	13448	22590	72960	77087	108689	216820	269800
136	17295	22325	22673	74521	229474	233040	381677
137	15945	17395	69627	71841	211770	399569
138	11687	12627	13082	14028	15407	16869	17292	17701	19273	20613	21389	58188	233549	18505	19283	19289	101095	106648	117149	245865	330217
139	20663	55960	56228	58172	78100	228136	236792	12874	16709	20874	72981
140	16782	17828	24044	66202	67422	68038	71956	76894
141	11428	14375	20226	20524	26413	27965	52633	56088	67201	67465	67678	68114	68938	69085	69871	70223	71517	72199	72354	73723	74164	74195	101943	103836	110606	216618	224481	319322	386612	667266
142	12946	17828	18826	24044	67422	68038	71956	74411	76894	77480	66279	107305	19141	20316	66202	66397	71538
143	11924	14422	14583	15007	15257	15978	16410	20531	20939	21338	22018	22712	26459	52024	54200	55938	56522	57748	66082	66269	70134	71860	72030	76705	77782	77832	79401	80721	83553	99169	99681	105611	170734	193740	195434	207213	215900	216021	217194	223648	226957	230822	236537	237636	242691	243339	414872	546118	668879
144	12776	13105	15458	16161	16326	18216	18526	19110	20608	22165	23850	23919	23985	26972	54450	54526	67112	67637	69277	69401	71121	71623	71650	71874	72169	72832	73647	74369	74842	75180	75465	75526	75870	78709	79201	114889	170752	170788	171211	219170	225600	402728	624855	668224	15234	16426	30943	63993	68224
145	13116	13607	14371	14587	15171	16172	18802	20415	20698	23917	56522	56527	67369	71764	75986	109660	216019	217154	223648	226143	231841	239731	252875	276905
146	11899	13384	16848	18481	20451	53883	74137	207521	225743	229521
147	12591	50528	56506	56753	57738	73690	73712	75739	235504	381175	212439
148	16570	18753	19018	19246	20847	52535	54397	68176	72296	74764	80291	94044	112406	192292	216001	230119	18016	19291	23943	102193	192166	229473	229663
149	27878	53869	54401	66231	66615	70088	79263	104725	104771	207425	224585	235028	320634	407819	66206	67216	67440	72552	72599	12068	30056	66441	67266	74385	102580	227615	13481	17912	55978	241289
150	13197	15368	15525	20257	20482	21987	65099	66412	67263	67867	70052	71701	74007	74682	108150	108176	234577	240120	269424	16210	22019	50493	116914
151	11640	11669	12608	12845	13198	14148	16792	19125	23999	27402	28030	53612	56384	57752	66071	67469	69065	69597	70025	71911	74568	75607	76477	78388	85031	104444	319945	56692	217166	22145	66464	11981	23886	213760
152	11731	14810	18857	19113	22115	26439	58175	59310	66323	70057	70977	73719	74293	75521	78634	224079	231382	232717	238405	433700	73533	207182	11497	14408	27278	71281	238406	269788	18249	69611	627626	15487	16617	20754	75173	75556	432552	240633	17152	78242	71020
153	22419	56794	66257	66279	67188	71566	72748	107723	114674
154	12048	12325	18081	20852	20868	20874	22213	24063	29813	56190	56289	58245	66090	67238	67876	72238	74325	76192	76429	78514	83965	107338	213498	226751	228071	228608	230126	232223	233056	606496	16985	19697	67247	70461	73046	107173	216810	13852	56407	70031	76510	227801	414801	17122	30838	53885	68558	72543	105501
155	15437	15438	16870	18423	70574	71101	71137	216850	223664	232334	234725
156	13859	14768	18582	66264	66618	66822	67621	69008	71116	81500	216873	224630	226162	320473	18451	70681	101540	109129
157	12839	13034	13349	14160	15402	15434	23984	76877	80902	209448	225913	329274	381352
158	13798	13799	14348	14415	17182	19933	20476	66797	72685	76459	79202	239133
159	11609	15891	17386	67821
160	11556	11828	13615	14394	14531	18997	67077	68678	69397	69863	73914	74175	75013	78174	213121	214111	229927	328971
161	13026	13132	13418	21871	21981	24127	52717	53619	67727	99412	106585	226856	232341	242083	329659
162	11671	13167	14461	65964	68724	69601	73431	668303
163	16443	19270	74375	75124	234915
164	12125	17125	18107	30945	56348	56378	64945	66410	67332	68058	69562	72057	73389	74326	74747	80886	268490	321003
165	11727	11829	16518	22063	79235	215653	217378	319518
166	12764	13244	13427	13680	16590	18044	21750	27373	27973	55946	56177	57357	57784	57813	67009	67889	67980	69309	69790	70984	74330	76273	93737	100855	102747	114128	170760	230603	235441	242687	269514	12416	18983	30843	59093	67299	93742	192656
167	14131	14998	15171	16728	16992	58223	66113	66717	67991	71276	71522	71764	72495	74498	214855	223433	223920	230088	233878	246177	15932	77041	269132
168	12386	15437	15438	16870	18423	56720	70574	269695
169	13013	14799	16182	18166	20192	26358	26377	59012	72361	73732	77125	80797	117158	192734	217371
170	69479	69627	76459	234814
171	16419	17748	19053	19246	19291	23942	26406	26919	64540	67998	68176	71673	77605	217664	226976	227298	240514	20866	26378	30045	68205	192231
172	13637	20300	72635	106200	208718	216974	236848	239833
173	13798	13799	17172	18121	20476	66797	69479	76459	239133
174	11529	12263	12733	16421	16988	18413	20197	20500	20743	22637	68270	71020	71200	72168	74488	94041	94244	109660	110789	215446	216019	230935	269356	328789	386463
175	17684	17937	17961	18744	20163	21807	22690	22751	55927	64010	66251	66704	67286	67665	68724	71492	74026	75625	78266	83964	105245	109082	228356
176	11671	13167	20535	65964	66520	68196	68724	68942	69601
177	14426	14667	19655	22346	52892	69806	211949	213742	235050	236790	238673	14735	210105
178	14237	16873	18423	18508	18993	21350	22423	54713	58238	107753	235180	240590
179	13175	14009	20603	56525	63953	64933	71872	72195	72313	74438	74901	75712	107065	211922	211936	216028	229613	237465	240913	242506	243867	329002	380916	574403	18552	52662	54561	54722	67729	93837	226861	239606	240067
180	16565	18685	26456	66482	68521	70355	80985	269401
181	12894	14120	15985	16324	17681	18553	18584	54670	56857	57875	66222	66871	70511	71712	75778	77462	107371	229905	231130	237930	242864	271844	380836
182	18145	20930	24045	50791	66223	67899	68082	68576	69163	71238	74600	75597	75619	76357	76416	76425	76927	101861	208618	227707	320234
183	11750	18970	24127	69190	105511	105638	105866	231861	233315	239833	320234	329251	382090	664862
184	12659	13607	21390	22130	23917	23943	27387	67369	67389	69024	69834	71562	74264	76041	106707	192166	227731	242891	433458	16570	20847	71276	72296	74498	230088	246177	94044	216001	230119
185	12323	12351	12721	14084	14872	15526	17250	17314	18830	18975	20480	20856	21407	59027	66497	67036	67880	69550	70556	102626	109652	213236	27398	28000	60441	73711	320795	320806	353242
186	14256	14840	16391	66222	66367	68742	70266	70772	80889	381668
187	17175	67310	71275	71583	72614	73844	78239	107770	192663	380732	433637
188	11625	12273	12642	16819	18405	18636	20201	20202	20296	20306	22259	80719	100465	109637	243277	243906	244152	276950
189	12333	13884	16453	16613	18160	53761	54131	64337	71885	72174	74241	80889	104718	106039	107650	213556	225849	232086	11666	70549	77031	170736	224705
190	13640	17763	18472	26431	27418	56805	66922	67249	67288	67292	68969	71389	75734	76411	78619	100169	110213	140887	214345	223435	228536	244891	380840	252838
191	12986	50722	68221	69371	69454	71790	74129	74230	80877	170761	171504	231147	232431	233836	234724	237868	17681	19329	56857	108017	171283	215632	271844
192	12983	14420	17342	18015	20491	50779	53424	74732	74782	76376	107477	108151	110312	114249	232174	237073	242481	269774	330222	385668	624866
193	12579	75764	170756	225655	235180
194	14860	15926	18145	18518	18570	20409	20930	24045	26444	57312	67199	67707	67899	68576	69276	71238	74600	75398	75619	107045	109093	192169	26922	55943	65111	66223	67490	69163	72482	75597	76497	76779	94062	26371	56360	64833	67681	70247	76357	76416	76425	101861	227707	11671	66176	66397	66682	68095	68758
195	13418	24127	50850	53619	70574	80907	106585	226856	268903
196	12419	12824	13589	14397	18515	19337	20591	54711	67657	71766	75029	102954	267019	329003	381406
197	16709	21754	55960	56228	72981	78100	228136
198	13026	13132	20874	21871	21981	52717	67231	68497	232341	242083
199	11468	11472	11790	11811	11938	12111	12180	12373	12389	12391	12490	12833	12862	12895	12955	13009	13179	13346	13602	13609	14168	14190	14200	15980	16164	16186	16205	17064	17112	17349	17691	17868	17888	17897	17906	17929	18028	18158	18719	18750	18821	19017	19245	19309	20191	20196	20324	20928	21859
200	13828	15504	18022	19743	23925	27027	27260	66772	78369	93966	226781	239552
201	11487	12797	13180	13603	13823	14026	16549	17150	17300	19378	20616	20661	21406	22240	23971	52331	56050	58226	58244	66867	67017	69274	73102	73379	76788	77097	81907	94353	114255	170460	192976	231997	235106	244579	244810	57896	68837	75782	223732	226970	233865	241226	269401	16569	22763	26936	70178	76952	105501
202	12396	13829	14175	16513	16529	16818	19771	22092	56734	66065	69824	71345	75600	117599	231252	231724	383491	30052	171388
203	13592	13593	14198	16348	19736	20821	24110	66873	67544	93892	216858
204	13644	14369	17385	18559	18741	20666	20913	22678	22696	22720	23965	26949	30944	50524	59057	64339	67306	67370	68127	71934	72050	72640	73668	73847	74245	77590	77951	102657	103080	108150	140792	226352	237775	320982	333564	21983	29820	55963	71330	72154	75747	83603	108105	192651	55988	74123	14270	17161	22775
205	11774	11966	13017	17766	18194	19069	26447	30949	52184	53380	54387	56447	66098	66194	66201	66618	66679	66939	67788	68275	69606	70497	70612	73288	76959	101592	104884	110379	225326	227099	330361	380718	22719	58523	59032	67710	67826	71805	74022	74195	218629
206	11432	13110	13345	20583	23888	67158	73173	73431	77590	117606	171212	224697	329941	380686
207	13388	14678	16548	17886	21400	23989	53611	67087	69938	72844	104175	106766	140559	207521	216881	224656	226154	235611	268445	277414
208	14339	66352	66866	67532	71916	71954	72503	74352	76499	77128	78100	105377	216742	228491	240186	269198	320720
209	12386	12801	12802	14800	16006	17178	18088	20254	50913	67295	68947	69681	74342	110835	215001
210	15400	15478	18389	22776	23984	64085	74008	74229	78449	80902	225913	329274
211	11859	12311	14008	14170	14176	14313	16560	16918	18040	22772	53978	65254	67375	69195	69469	72269	73166	76217	76917	93842	108013	140703	232943	239157	269437	320398	330671	13389	17318	27356	67203	70315	268510	15451	16939	16994	18039	20890	20997	22415	27217	64406	14872	16525	18424	18715	18991	20908	68048
212	12649	12952	13555	13559	14020	14755	14841	18226	20729	22221	22289	24057	27223	30931	51944	52615	55935	56406	56724	56809	59016	60364	64050	66306	66498	66934	67139	67241	67967	68036	68292	68815	70646	71973	72155	72194	73274	75871	76044	77044	78255	83796	99167	101739	103537	106957	108946	109270	110380
213	12313	14268	18201	18643	19044	22793	54614	66073	67905	72043	72881	93692	170753	228812	234373	245828	12445	13195	16777	54161	105785
214	11642	14473	14526	16192	17830	19418	56362	66662	66729	66780	67715	70821	71090	73297	73481	75400	75721	78258	78482	93726	113853	113859	114566	209186	223706	233099	239038	252864	272158	320581	329839	627626	666279	114712	238205	241919	11496	12355	14807	15487	16621	16625	19113	69306	70057	70771	75859	78634	108030
215	14657	14715	15285	16625	67931	68768	68880	69286	69314	70928	71241	71281	72252	78911	171285	229665	268663	272428	319711
216	12121	12310	14348	14415	16970	17182	17863	20349	66260	72685	105853	170677	239133	353025
217	11910	12453	12696	12892	13167	13641	20535	53378	66520	67675	68137	68724	70292	71817	76561	102141	108735	109552	266781	329777
218	12579	13521	14181	14468	15945	17395	18793	22673	105732	381677	16763
219	11307	11838	19345	68307	69379	71877	74521	110596	225743	243910
220	12452	13653	64010	67946	68140	70693	71492	72723	80913	83964	228026	228356	229877	246229	269023
221	14160	17701	18505	19273	19283	21389	72293	75404	106648	117149
222	11601	14049	18190	20256	20840	26757	67287	67742	75564	84036	243914
223	12388	13821	14011	14682	19228	20334	20512	26562	54393	70797	72065	72096	230801	232539	242557	244954	277154
224	11720	12515	13117	13137	13797	14262	19762	22360	22626	22755	26437	26570	52614	66183	67430	70487	70935	71602	71828	72371	72789	74466	74720	75953	78803	81006	94217	100559	102680	109242	109335	110786	117591	210933	212198	218343	226413	229357	233186	234878	237221	239410	239420	245263	268670	269181	319211	320007	320495
225	11522	12033	12606	13819	16855	53415	56048	66060	66857	67434	68559	68828	70652	72278	74182	76566	76850	105387	109136	110454	212862	214425	230027	233806	270151	11364	11655	12496	19301	20597	20972	52840	56312	66102	66214	67111	68350	72046	73720	85308	102323	215494	241638	245860	329910	12683	20656	57431	96979
226	12479	12705	12722	13195	14299	14955	15214	16372	21952	22634	27206	56526	57442	65086	110095	232533	233071	245386	245446	14317	20616	56364	74430	231991	12162	13386	56016	59049	78339	83396	209837	233863	14025	14735	16549	18162	20346	22268	22402	54616	68026	72535	76365	84094	100647	108099	231470	240638
227	18016	18753	19246	19291	20847	23943	59031	64113	68176	73739	74302	80291	84095	112406	117150	216001	217342	229473	54218	236539
228	14339	28081	53619	54132	54325	66352	70564	75731	78100	100986	105377	269198
229	11994	12061	12393	12771	14738	17180	18241	20979	21333	22067	52855	54420	67543	67653	70008	70789	70893	71398	74987	76117	76161	76971	83556	94253	170571	213262	224014	230316	231098	246048	272347	329278	16180	18768	20238	27274	53315	67569	68768	71306	72413	228942	244310	319415	432720	433323
230	19211	67378	77634	78834	140740	170768	192285	226591	234463	239546	264134
231	11610	11647	12051	13139	14676	14859	16600	16667	21689	26380	52609	56717	64899	67374	69134	74257	107747	219132	223646	242667	270086	12578	14562	16331	26565	27052	59290	70274	80384	110958	320435
232	11687	14028	15227	16548	16973	17701	19273	20357	21389	56461	69987	72293	73121	106014	237387
233	15452	17087	19210	22768	50934	54122	68073	71198	78334	226541	320487	338365	629974
234	11835	12223	12489	12557	12630	12944	12990	13095	13097	13608	14985	15434	15493	16183	17200	17928	18249	18366	19194	19354	20343	20472	20701	20702	20762	22408	27007	57253	66297	67634	67932	69318	69347	69611	71373	71920	72242	74188	74191	74482	75820	75829	76611	78243	171286	207151	210762	216799	223332
235	12012	12623	13114	13505	13507	13525	14173	14626	14944	16160	16615	17171	17843	20129	20508	20945	22172	23793	23795	28253	29846	56811	66747	66763	67082	67084	68265	69362	69543	70882	70936	71831	72925	73191	73301	73309	75541	75761	76668	77424	78921	81007	84112	84543	93841	93885	93889	110876	113864
236	16782	18738	19141	67075	71538	233489
237	11801	12405	12984	13162	13214	14400	14404	14407	14617	14842	15043	16700	17079	18095	18232	18387	20302	23859	28254	56860	56861	57249	57271	58178	58212	67592	67828	68171	69117	69189	70337	72792	83885	170939	216454	225192	229699	231842	235386	240817	241128	241589	246083	252868	271127	280668	320784	328231	338363
238	12836	18601	21821	68708	70603	71769	75124	269870
239	14628	21763	22785	52250	54122	66812	67590	76306	76899	78334	81535	215015	227545	227960	668880
240	11423	13349	13857	14724	15504	16399	16533	16596	17240	17972	19824	20429	27028	57255	64379	67182	71775	240058	14934	23925
241	14709	16188	16772	19383	26568	26921	50817	70396	72778	73181	74356	217331	233067	270097	277973
242	11730	13363	13392	16650	17857	19704	21676	22068	50721	55981	72508	73318	74766	77036	108052	117592	244349	244608	245684	269019	329641	382571	434249	14345	15567	21405	66532	67228	71198	76024	226541	320487	71799	170625	171567
243	16763	16782	68465	75216	235504
244	14105	14634	17918	19088	19325	23797	56217	56224	67772	68693	70432	72265	73945	74149	75725	78895	80281	101476	101490	108012	217057	218397	218693	223666	226791	229096	240034	269704	353499
245	12648	14226	17245	17427	20937	26416	68948	75764	78834	103806	170768	192285	217558	239546	264134
246	12739	12740	13813	14786	14963	18260	19143	26415	27375	53624	54419	67701	68567	69942	73608	76560	76787	228366	12411	12716	16854	21933	24058	27390	239027	381605	14725	20249	101602	215456	230806	27356	54135	56381	66985	69179	71985	79565	103284	108112	216164	232933	268933
247	12655	17392	20339	20555	20558	20714	22063	75098	76633	94282	109222	209387	233271	435350	627782	54140	73047	76132	211770	216166	321015
248	11419	12310	16797	20591	56710	75029	75604	226970
249	11423	12983	13143	14723	14724	15476	17972	26930	56199	65247	66610	69847	72821	75507	269994
250	13386	14431	16981	17300	19242	20204	58802	59049	72507	77574	78339	83396	111975	140709	209837	216848	217125	233863	235044	237759	380969	381633	12162	12839	56364	215303
251	16782	19141	24044	68038	101351	242864	380836
252	11652	12193	13401	18551	18717	19719	22260	23879	52132	54151	70020	71723	71997	72522	73062	74142	74665	75613	76889	103724	105513	105847	110948	216157	224805	257633	279766	328801	13430	15461	27426	58240	216150	224613	269713	12333	19062	26373	27428	28010	66056	68431	68796	68927	71885	72026	72355	74241	106039
253	13170	14085	14469	14871	14972	16564	16913	17069	18654	20358	21838	24100	56279	57742	66277	66514	66607	71746	72690	72947	77938	105653	107746	216739	235330	238505	244058	320204	12721	14711	18619	20713	20856	74519	103140	225724	241274	320415	380614
254	11609	11922	13874	14169	15500	15951	16098	16876	17836	17877	18167	18383	18788	20311	20355	20494	20983	21375	22297	66708	71690	75571	76156	76743	77630	77700	77918	78826	81003	93728	108078	113846	113860	114672	171195	208943	213439	218271	218311	223809	235439	237553	237761	239250	239857	243499	245610	271786	272009
255	11650	11813	11920	12013	13370	15375	18618	18776	20190	21679	27400	50782	52150	53881	54219	56546	56746	57895	64918	66333	66601	66720	70701	70979	71640	71862	72097	74279	74513	83555	94226	105000	107586	171284	217721	224833	226144	226720	227394	240888	329384	330064	347712	619548	14069	14403	18174	52552	66943
256	11807	12983	14724	15476	19416	26930	56791	65247	78748	269994	449521
257	12048	14705	18081	18585	22757	30838	50755	53885	56190	67015	68558	72543	83965	105501	208198	213498	216440	217893	228071	234076	347722	380967
258	13480	16969	17165	18633	18976	19009	19025	19698	22241	22642	23922	28135	53322	54636	66460	66658	67178	67224	67443	67894	69770	72472	72825	75668	75985	76454	76482	77040	104859	114863	208263	210146	214489	216151	227683	230738	246696	270166	11287	16988	66398	67379	71310
259	11877	12015	12894	17121	17524	18590	18738	22785	52250	56018	76478	78935	102545	170753	223453	242864	380836	12368	13482	27416	56693	67417	69535	77038	214133	11769	13845	76893
260	16825	17966	20778	54132	54325	66354	66860	71175	74006	108660	110611
261	11899	13384	16848	18197	18481	50759	53883	74843	207521	225743	229521
262	12050	12293	12319	12508	12633	14154	16177	16561	17311	17540	18933	19130	20452	20723	22065	23972	27364	52882	54403	58194	66775	66795	67484	68728	69288	70945	71750	71904	72244	72607	72948	74080	74868	75547	93892	98878	99470	170728	216831	223697	224273	226548	236915	243374	269423	381823	665113	11513	11668
263	11596	14049	14184	14708	19253	20897	21380	21908	26757	67287	67742	75564	170787	211383	216152	228598	243914	12804	17190	383103
264	12622	13345	15110	15399	15413	15414	15429	17920	18417	22413	56720	216285	218454	232680
265	11637	15467	17966	19058	22628	54132	56463	66860	66902	67455	68441	74006	109151	110173	209586	224671	13383	14158	19346	108660	20163	103711	105245	17684	17961	21807	22110	22258	67665	69257	109082
266	11307	12560	19229	20354	56364	74125	74430	75604	213350	240058
267	55960	66279	78100	107723	211914
268	13340	19025	19332	20514	20668	65116	66089	67043	67291	67445	67489	70369	72284	74334	97827	102209	208263	210146	214489	263803	319740
269	12041	12982	13191	13498	14731	15353	15587	17083	18709	19763	20222	20399	22793	24105	50771	53333	54614	57754	58988	66171	68066	69683	70394	72029	74126	76900	103425	104401	104418	109346	109754	110012	140570	226977
270	12040	12385	12850	12946	14194	15488	17128	17846	18634	19299	22428	28084	66397	66419	66736	66928	67003	67046	68095	68251	68942	70097	72416	76497	94063	109672	12858	13382	18673	21856	24100	27369	28030	56249	66072	66399	66400	67836	68002	213760	320806	66291	66905	232536	68833
271	14389	14588	14747	14803	15404	16142	16178	17196	17436	17874	21951	24109	52076	60363	67441	68591	69563	69660	69662	70383	70846	98999	117600	170828	194388	207259	216724	216984	230796	231148	239719	319924	353169	380863	396184	666504
272	11515	11717	11992	12977	14263	14276	14766	14960	17776	17880	17930	18227	18414	18670	18708	19016	19073	19883	20128	20148	20411	20519	22436	23863	26408	52815	55987	56213	56369	56430	56508	56839	57444	57752	67072	67269	67528	67727	67856	67991	68607	68936	70392	71998	72972	74309	74552	76498	78910
273	11541	12964	13113	14186	14581	16701	17147	17339	18667	18946	19111	20147	20504	20605	20941	26359	27493	56092	58227	66139	68740	70405	71829	72650	74989	80706	100061	103161	110835	110893	234290	319997	328644	12802	14563	17071	17224	18703	26369	71096	71740	77996	94109	665934	13109	15562	16494	24087	57263
274	17156	17295	21887	22325	26372	106068	171543	227446	229474	381650
275	13026	13132	19027	21871	24127	106585	114716	217379	226856	232341	242083
276	13859	17973	18582	66050	67013	67711	68291	69008	69546	72562	78232	81500	223722	320473
277	11495	11499	11608	11872	12737	12991	13085	13488	14525	15401	15416	15560	16636	16681	16699	17878	17968	18168	18169	18368	18369	18370	18736	20493	20526	22307	22354	56093	56185	56388	64380	66195	66479	68484	68673	69592	70559	71824	72094	73094	74441	74675	75010	75667	76184	107141	107321	113856	113862
278	11287	11448	13011	19042	20728	21935	21946	66707	66813	67224	67343	68106	75668	76653	171207	193286	230590	230738	231413	231863	241066	319801	319887	381667	668879
279	19132	19734	20451	60597	74137	80976	104001	107934	228858	229521
280	11789	11861	11909	13824	14000	14479	14536	14687	15569	16648	16653	16798	16885	17686	18479	19654	20466	22034	22239	23877	27059	54189	54366	56297	60599	66146	67187	67246	67997	68166	71970	73254	75415	77048	108653	140577	171463	207165	216805	217882	218100	226180	228829	232339	240121	330409	12952	14137	14841
281	11792	12235	12236	12442	12534	12566	13194	13204	14156	14679	14894	15182	16201	16881	17184	17215	17217	17218	17220	17876	18973	19075	19076	19205	19357	20133	20135	20419	20539	20587	20833	20877	21849	21877	21973	28036	28146	52033	53421	54394	56456	58184	60530	66336	67513	67629	68014	68153	68201
282	13094	13599	14266	19074	23829	68274	70202	70902	70952	73523	74854	75030	78459	101694	170735	209176	229697	243312	246313	328059	380997	381409	667141	13004	13119	24064	71096	71829	77996	104245	110893	116746	195646	320172	433100	665934
283	14667	22782	27224	27410	54645	66087	69215	69773	70604	71946	102058	109241	207304	209478	233805	244871	380664	27362	30045	67445	69757	70078	74132	76073	77035	170755	231503	238673	329828
284	16548	16973	18619	71746	75599	103140	106014	225724	235633	246221
285	18793	20706	20899	22422	22673	71996	98845	381319	381677
286	11682	12143	12677	14780	16174	16424	16670	16671	16803	16847	16872	17002	17203	20297	21947	22269	23961	30053	30938	53374	56485	56622	56691	57247	58181	58218	64099	64242	66557	67470	67792	68396	69533	71138	72248	73722	73992	75338	75772	76378	76797	77080	83408	105355	140494	208634	214189	214240	223917
287	12627	12817	13380	15110	15394	17702	27494	71436	278240	381157	15484
288	14349	14673	14732	16195	20516	20747	50849	66141	74136	75216	140580	212647	407790
289	13858	19141	23882	50875	56494	101351	233489	380836
290	11682	12477	12671	12677	14178	14417	14608	16847	17002	17101	17174	17844	18772	19208	19281	21752	22754	23912	23961	28250	56183	58181	70012	70192	72145	74479	74548	75533	76223	76422	77974	78057	83408	94212	195359	212989	214150	217826	224116	226564	231655	232934	234542	277328	330189	433485	11479	12557	14588
291	11666	14082	16433	17117	18575	19727	66531	68469	69146	69183	70877	72054	76380	100434	102436	104923	213469	225861	232201	246198	266632	270151	331004	380713
292	13383	17966	19058	19345	19346	20853	22628	66860	76499	110173	209586
293	13521	54139	57738	73569	74437	78088	80292	105732	171170	269643
294	12807	15567	16650	17857	50721	55981	56525	57429	69066	72759	76024	94282
295	16612	16816	20352	22068	66532	73660	74011	74338	80857	237887	244608
296	12627	13082	15407	16869	17292	17537	18505	19289	20420	20613	54371	58188	103889	233549	245865	330217	494504	12903	21939	65254	268527
297	11671	24044	56427	66286	71956	72759	76894
298	16782	19141	19744	20740	60595	72469	76501	218335	233489	18738
299	22758	67266	67392	106200	170767
300	11907	13809	16782	18605	18826	24044	68038	108735	329777
301	11657	11818	12630	12873	14729	16483	16679	17928	51960	54672	56489	56501	58860	67127	69677	70026	73716	80905	110877	223473	230767	246727	246735	320757	380712	545554	15160	15186	16425	17480	56013	66590	73133	75704	80796	193385	231805	246256	329795
302	12575	17750	17873	19211	22682	26889	27060	30946	67378	67581	68080	68118	68797	72018	73284	108989	170789	224823	226591	229663	230784	234463	14629	64424	66580	68277	105351	109019	170768	192231	217716	15511	17872	26356	50912	11933	18753	56807	104570	230584
303	13858	23882	50875	56494	71609	101351	242864	380836
304	12606	12894	17681	18554	19082	54670	57279	59030	66222	69183	70772	75778	242864	668880
305	17872	18016	18753	19018	20847	23943	52535	64113	73739	74302	80291	84095	94044	112406	117150	192292	216001	216964	217342	229473	229663	230119	236539
306	14936	17308	18632	20454	20469	20852	21769	22378	53611	56441	57869	58875	66168	66447	66556	68556	68581	69634	70527	73046	76438	77697	78541	81896	110821	193742	228140	414801
307	11518	11651	11771	11844	13846	14232	14693	16593	16801	18483	22378	22388	22761	26394	27376	50868	58996	59287	64144	67605	69202	80385	97387	103534	192173	192662	226977	227290	227700	243819	272359	272381	320655	12868	15587	17939	22232	22377	22793	68606	69216	70310	72043	76448	108148	277463	14319	16402	17083
308	13733	14172	14611	15248	16515	16535	16859	17476	18019	18113	19400	19679	20443	20530	21425	23887	23957	30878	52055	53313	54485	56198	59091	68428	68655	69710	70796	71519	73182	73656	74270	74490	74580	93843	103466	104709	121021	224022	224523	228576	228788	230903	237928	257635	269959	654812	11990	15064	18575
309	11614	12810	13590	13836	14171	14632	15162	15894	18119	18612	18778	20474	23948	67254	70358	75796	79455	216049	277978	12745	54631	69824	75600
310	16371	23967	64085	68169	74013	219151	279653	14586
311	13548	17355	20402	28105	50724	52014	54391	56863	64930	66771	67235	68592	70807	72399	72504	73132	74112	74666	77252	78244	79554	94219	100494	102339	192654	208638	215615	215814	224912	231999	233977	235623	433667
312	13026	13036	13132	17346	21981	52717	67231	67247	68497	99412	109305	228983	232341	235493	239319	242083
313	12418	12913	13052	16151	16478	16784	20362	20448	20663	22644	27049	27984	59048	59079	67495	69470	69981	81703	99650	207304	209416	215280	216551	216616	226139	226778	229681	244416	382639	27410	56220	236792	329739
314	12231	12564	13076	13122	14103	14308	14417	14765	15233	15974	16162	16485	17085	18185	18241	19281	19417	20888	21984	27421	55961	66786	66811	69809	70920	71066	74284	74468	75276	76897	77974	103967	208154	210463	217304	226049	231125	232919	320355	12828	13447	18503	83453	140498
315	11944	15376	19132	57776	69479	76459	217212
316	12018	12387	12453	13002	13200	14615	14886	15388	17999	18074	18641	19056	19272	19330	20168	21991	22027	22129	22222	22381	22668	23992	26383	26466	53860	56421	67157	67416	68099	68646	70021	75292	76055	76267	76740	80890	94218	105670	106064	108655	109689	110639	116870	229709	230162	230654	244418	269639	14062
317	14238	14345	66261	71275	72614	226265	229214	319158	380732
318	11907	13209	20320	22661	56376	67075	72033	72397	231225	231801	319594	319604	330192
319	11767	12568	14904	20469	26390	66566	69754	71711	71765	72254	72590	79233	94091	238023	244654	381085
320	12183	13196	14705	15468	17978	17997	19164	19212	19645	20817	22151	22379	24135	26931	52357	53602	54130	54170	54383	56217	56350	56697	56772	59052	67128	67979	68031	68552	70561	73373	74155	74158	74392	75540	78825	80294	93730	108645	114893	207278	216344	216971	218503	227648	229542	230249	230648	231464	243771
321	11555	12767	13885	18205	19106	20615	22288	22648	50789	52592	56637	72123	72128	72459	76816	83429	93765	94280	101700	105352	106572	106878	207565	208043	208650	212326	214162	231871	233812	235130	237988	238130	243931	246179	320129	668166	668171	668303	13134	18196	18472	26874	67158	71544	73431	105827	218341	14586	64436
322	12839	13034	13349	15402	18197	20450	70355	78449	80902	215303	225913	329274	381352
323	12576	12793	15251	15490	16392	17920	17955	19684	23937	27062	54561	70551	70675	72486	93681	100169	106633	228869	245522	277360	407823
324	13654	14282	15478	16497	18389	19219	19225	22776	54710	74008	327747	330908	74229	74525	11419
325	12564	12622	15400	19283	23892	23984	58807	64085	74013	245572	329274	17295	94040
326	16782	17828	18605	18826	24044	67422	68038	71538	71956	74411	76894
327	11676	11854	12070	12349	12484	12822	14225	14734	17263	17294	18230	18616	19268	20788	21677	22658	26450	26559	56016	56191	56473	57265	58200	64339	67028	67298	67803	68262	70415	71461	72401	76219	76976	78248	80879	83921	93840	101706	106582	109113	109212	109711	192199	232811	237400	245607	269633	319581
328	16371	16372	16848	20312	26563	74013	279653
329	12523	14699	20557	22362	66341	67407	69444	69496	73407	73893	74703	78617	207686	235636	246079	627607
330	11764	17346	19018	52535	54397	67247	72320	74157	78523	109115	192292
331	12642	15945	17190	19219	20339	20715	22063	233271	320534
332	12153	12831	14683	14789	16010	16593	17130	17387	17423	17534	17826	19377	22761	58859	67399	68490	68910	70310	72136	77827	80904	106522	116701	235611	239743	268445	268721	269233	320683	381633
333	13000	13206	14000	17246	18393	18777	19654	54189	56709	58180	59028	60599	66661	67187	67246	69082	71970	73254	73666	74206	76464	83557	96935	104570	105522	107767	108653	110593	211499	217578	217882	225659	228829	237082	240641	252870	622434	13123	56194	75717	94192	100017	218518
334	12017	14645	18452	20322	26400	26926	30059	30791	66148	66612	67851	68263	68944	69367	69487	69672	71207	71704	71881	73024	97064	107197	140742	193813	214597	242785	269336	13032	13478	14004	16456	16646	22275	27681	53334	54473	67892	68032	68972	70470	70791	73130	76688	79464	108705	109815	217666
335	14375	16882	17535	17685	18477	56088	64704	66143	66423	67204	67549	67678	67767	68053	68114	68971	69028	69726	70223	71743	71787	72502	74164	74195	103836	104457	104871	106821	108156	209446	216292	218629	224481	227099	233875	386612	14852	14911	15502	19166	19671	20174	20947	22791	23983	24128	26413	26891	27965
336	13418	66887	67027	68097	77128	94044	106861	217379	381801
337	11671	18145	20930	24045	26922	55943	65111	66682	67490	67899	69163	70097	76497	109129	228850
338	17299	18637	20430	22592	27354	52440	52513	56095	56698	65020	66358	66394	66592	66622	66656	67030	69185	70247	70285	74414	75062	99480	107508	108067	210925	216987	229363	231713	231769	231887	20524	65114	66659	71517	75705	75763	210529	218543	319322	667266
339	13081	14623	16156	17695	18101	19694	22097	23927	56538	57263	68922	69049	71576	77220	78250	80883	81015	94227	170638	216644	237397	243616	321015	332427
340	12579	13521	14181	15511	16854	17173	18793	19202	22673	70696	73569	73614	74469	76650	78088	105732	226101	230824
341	18605	72748	73690	235504	381175
342	11840	14123	14768	14950	16870	27878	52588	53869	54401	56542	66700	71833	72309	72392	72552	93960	223664	228836	229285	231807	233913	319601	13838	15438	20230	56626	75425	75788	99712	116733	218138	269514
343	11419	12386	18197	20254	20450	20745	56710	70355	78257	269695
344	19027	19338	21871	24127	70155	72503	98682	106585	114716	216742	216965	217379	218734	226856	229227	232341	242083	268903
345	11689	12267	12363	12493	12499	13120	13733	14127	14164	14969	15064	15163	15216	15483	15953	16169	16414	16535	17084	17476	18019	18032	18175	18414	19339	20391	20520	23876	23957	27404	53867	54199	55990	56644	56738	58909	64009	64817	66725	66885	67606	68267	68852	69774	72512	72691	72713	74145	74490
346	12169	12571	18015	20447	29809	50769	73068	73732	74732	74998	76376	78004	108151	109284	114142	140810	170441	171167	210293	234135	234267	242481	243219	244810	246707	269037	270120	624866
347	12310	12841	16797	56710	70355	75029
348	11685	11695	12672	14764	16520	16530	16541	16660	16995	18014	18256	18420	19216	20766	20834	21410	22064	22226	22326	22414	24102	26945	51811	53404	54524	54652	56184	58991	67747	67868	69511	71395	71774	72184	73542	73598	74039	75495	76407	77592	78906	83672	106557	107970	109889	140493	210145	228802	242669
349	12295	12879	14058	14814	15431	15432	16409	16491	16663	21674	21958	21959	22691	66203	67709	68764	69547	75942	81016	83433	98970	103149	110855	210673	227627	231293	238021	241636	245308	246086	328845	330820	380993	381827	381925	407788	574519	668408	15968	20473	22420	66727	66769	69069	69301	69317	69481	71062	73542
350	12238	14465	15476	16909	17158	17268	18595	18823	20671	26561	56791	65247	70549	77976	105785	170736	208647	233552	21886	13498	19228	21664	18160	19416	54131	72174	74190	77031	104718	223453	224705	449521
351	11881	12296	12398	12835	12974	13731	13830	16195	17281	17470	17533	18415	18632	21833	22393	26360	26557	53376	54447	58233	66253	67035	67095	67795	68718	71302	73442	76895	77037	77521	78541	84035	102103	104252	109731	110446	170826	192678	211389	216033	216874	223864	224118	224129	232227	235041	245666	654801	11304
352	11842	14897	16403	18844	19192	20932	22217	28018	56274	56386	56454	58246	66743	66977	68229	68837	68970	70387	70757	74525	76205	110695	114714	216846	228839	229589	230257	239555	328977	11840	72309	269401
353	26371	52633	56360	56524	64833	66165	66223	69747	72482	75597	76416	76425	76927	94062	101861	227707	239273
354	11972	14534	17222	18181	20405	21343	22123	26894	27407	30840	50794	52231	54723	56716	57913	59004	66147	66596	68475	70575	72306	72308	72935	74187	97961	100090	104799	112403	192232	224814	225895	319481	105148	234729	245866	11911	12537	16865	67693	70296	70312	74204	232976	12794	52551	107999	244219	268822
355	11304	12495	13036	14180	14544	14933	16997	17692	19267	19334	19735	21809	22169	22704	23970	23994	29819	30838	50753	52570	56193	57440	59007	66892	68774	69955	72181	73122	74570	74670	75991	76608	77041	78408	94249	99412	100317	101502	102294	108116	109305	140483	170748	208076	208846	210356	213452	216565	226744
356	12328	20813	28040	56299	56535	66314	66381	66404	66611	66615	67279	67302	67848	69714	70088	71423	72400	74104	75051	77644	81910	100561	101240	103737	193116	209011	218978	227615	232236	233987	234725	237246	237859	665775	12909	52710	54351	66432	66653	67235	68079	108160	215051	218832	225283
357	18712	19411	21407	27267	54631	55984	57330	59056	68239	69550	83409	109652	212706	213236	319278	320951	330914	383619	664968
358	11883	15901	18131	18746	23992	26465	26897	27205	29857	52666	59092	59095	67020	67091	67168	67393	67622	67776	68047	68525	69635	70083	70779	72931	73916	76969	110391	230752	259277	269999
359	14149	14661	14670	14794	17192	17454	21857	22021	22122	22654	27397	52174	66199	66349	67676	67873	67941	68165	68915	74349	76580	102060	106672	233895	233912	234686	234854	245847	272538
360	11443	11513	11980	12522	12633	12916	13591	14284	14467	15273	16363	16924	17132	17311	18027	18218	20503	23972	24004	27047	56784	57349	64214	68404	68691	71785	93891	101772	108097	225187	245843	320091	320456
361	11799	11842	12428	12593	13605	17126	18140	19192	21781	28018	52009	52398	54124	54208	56274	56454	57028	58246	58520	60411	66311	66977	68229	68420	70387	71994	74107	74205	75423	76205	77305	77744	78755	106633	114714	140488	228839	230257	268697	320685	381280	404710
362	11470	12478	12525	12921	13497	14038	14309	15116	15139	15405	15492	15551	15561	16337	16694	17136	17143	17225	17306	17393	18013	18054	18209	18429	20276	20388	20863	20964	21337	22163	22293	22355	26423	27389	27411	51791	54448	57248	57264	57270	57277	57814	58251	66745	67135	67272	67576	67944	68075
363	12725	66866	66975	67532	68564	71916	72722	74352	108011	217980	228491	240186	321003	384763
364	13418	17346	54397	66116	66887	68097	72296	94044	228983	381801
365	14586	16371	20312	26563	64085	74013	211914	279653
366	12211	54139	56356	67226	67972	68564	71393	72722	75717	76295	108011	214897	217980	225467	226562	243905	384763
367	14070	14612	15900	16206	19165	19735	26390	29819	52589	54611	60363	66079	68774	70031	71268	75387	80911	101502	140492	194388	213391	242248	243362	320473	667373	13614	20725
368	13521	14181	17173	20449	54139	73569	73614	74437	78088	80292	105732	171170	217682	353282
369	11864	11944	17295	18121	18601	22325	26456	77220	110084	110350	110524	215090	233040	381650	16565	73748	74356	108015	233067	233904
370	11906	12156	12918	14658	16785	18163	18751	19051	20688	21416	22288	26404	27412	51938	56068	56208	56517	58243	64450	65257	66390	66793	67525	67733	68614	69700	70439	70951	71951	72514	72735	74201	76539	78923	102941	103677	110962	140743	207565	219134	225617	228357	235439	242505	242523	271842	320150	320271	381406
371	13434	18294	18639	26407	52184	53618	66201	66618	70612	70681	72500	74729	77622	79560	104884	213990	216395	230393	268417
372	11539	14082	16433	21819	26930	50934	56199	65247	66531	66610	72821	75507	76380	102436	104923	225861	227630	230125	246198	269994	381217	11990	19727	72961
373	12931	14479	16362	17909	18606	20660	20869	21411	23853	53625	56089	98496	103554	234779	235323
374	12579	13521	15511	15945	16854	18793	22673	381677
375	12622	15399	15400	15407	15413	15414	15429	19283	22776	23892	58807	64085	103889	216285	232680	245572	329274
376	11551	12957	14174	14204	18211	18213	18740	20562	20664	23921	26438	54137	69349	69388	74281	75202	77596	170643	209047	226849	234404	242667	546100	12394	18142	19253	19434	20675	21899	56226	60345	73363	73886	74052	75482	110058	110135	114662	378937	384569
377	11488	11490	12291	13854	14159	14349	16323	16859	16950	17308	18188	18626	20020	20443	20516	20970	21682	30957	52898	54445	56229	56233	64295	66513	66627	68401	68427	69596	69710	70796	71772	71889	71923	72349	73218	74376	77794	100213	101604	106759	170835	212647	213027	216725	227622	235952	257635	333654	382014
378	15259	18763	27362	30045	67998	70110	72421	76073	77975	102193	214048	319475	329828	17135	27279	29864	70456	195018	225010	227697	245860
379	11800	11991	12626	13178	14107	14376	14688	15357	16211	16430	16907	19134	20218	20383	20641	20842	21371	21917	22327	22390	22630	23790	30960	51886	54563	55936	59013	66511	67039	67040	67276	67367	67466	67781	68763	69456	70351	70572	71974	75939	83673	99982	103583	104112	107435	108652	109079	170791	212898
380	11576	12983	13828	14934	15132	15504	18022	19743	19824	20533	21349	23925	27027	27028	71775	93966	226781	15126	66240
381	11433	11812	13067	13079	13710	14620	14622	14776	15408	16774	17288	18947	26366	54373	59290	63913	64659	66049	66346	66451	66991	68416	68846	69073	70274	72112	72381	75040	76484	78625	78777	78890	98952	103655	107747	117589	210321	210741	213948	214854	228550	229320	233979	238076	320435	381693	381914	432995	433470
382	20227	21343	21427	22670	23830	56273	56632	59004	65967	66647	67151	68523	78914	80283	101206	104248	104799	104831	192232	215160	232791	233905	234699	234729	619605
383	12282	12929	13822	14158	15467	56392	67231	67554	102247	224671	230793
384	11910	14958	16001	19244	19303	19414	20364	26363	27528	55983	56726	59021	64010	66505	66626	67057	69136	71729	71779	74996	83436	209630	213673	214895	215690	219181	224250	225876	433904	12934	18007	19647	21927	23872	66881	66970	67255	67458	217732	219135	380629	381356
385	12858	14319	16776	17160	18160	18519	20499	20751	20917	22117	22272	26364	26379	26397	26462	54131	65112	66379	66495	68090	68198	68463	68499	68917	69742	72039	72307	73737	74148	74190	74776	75475	80284	102857	104718	106512	117146	170736	224705	230075	595136	14430	16922	20289	20916	52637	57344	64384	66092
386	13032	13039	13478	14390	15212	16456	16646	20514	22782	26554	27224	54473	66840	66869	67043	67489	68972	70078	70470	70791	73130	74334	76688	76893	83410	97827	99311	102209	102334	106840	108705	109815	209478	217664	217666	231050	235047	386655	14645	18452	53334	69487	71881	76773	108101	263803	329504	18453	18720
387	11735	14579	15529	16889	18196	18205	18550	18783	19055	22770	24136	54216	58193	58887	60344	66895	67705	69256	73230	74030	76453	76626	94280	105352	208650	212326	216858	235130	268977	269831	320129	381356	622675	12505	13713	13885	14451	21417	21810	23888	27226	67454	69590	104027	229603	240614	242022	268291	277396
388	16973	19697	21754	55960	76510	107975	227801
389	11459	11535	11565	11636	12010	12727	12778	13476	13636	13808	13929	14373	14385	14600	14733	15937	15958	16329	16373	16423	17191	18115	18132	18596	18679	18952	20363	21413	21912	22210	22339	22359	23831	24051	29811	50935	54673	56248	56613	56615	56758	58239	58809	64297	65106	66208	66270	66375	66834
390	11481	12933	13358	13619	13723	14569	17193	17245	17318	18082	19691	20408	22032	26941	50927	52846	54609	54725	66665	67200	67694	68729	71643	71991	76007	104886	107932	109674	114741	212880	218544	233802	270685	278240	381259
391	30045	54645	69215	69538	71954	74132	76073	109241	231717
392	11564	11758	11772	11843	12301	13437	13629	13690	14228	14775	14828	15516	17169	18120	19170	19172	19324	19336	19352	20054	20103	20832	20872	21787	21982	23988	26961	28185	30055	30795	30926	53817	54138	56305	56372	56443	57296	57377	65970	66085	66181	66405	67054	67371	67959	68077	69155	73744	73830
393	27388	27966	59031	64113	67936	69833	70239	70575	71310	71449	73739	74302	84095	101831	109275	217011	217342	277854
394	12014	12361	18536	21422	56195	56314	57376	59090	67547	67946	69807	72345	72475	72723	76789	80913	108686	228356	228876	236733	241576	245522	269023	269033
395	11736	11797	12408	14791	15115	16341	18537	19181	19184	21376	21780	22384	23996	26440	26443	26754	27784	28088	29875	56292	64655	65105	66266	66317	66413	66525	66537	66671	66997	67089	67115	67285	67669	67838	67921	67938	68135	68603	68816	68832	69786	70430	72658	75624	101489	103963	216443	223691	225745
396	12310	13688	20354	20591	60534	74430	75029	75604	108961	213350	226970	240058	319581
397	11859	12311	14176	14313	16560	16939	16994	17863	18037	18040	20349	20890	20997	21408	22415	22772	27217	53978	64406	72269	210719	245575	13813	14468
398	11787	12609	14066	14245	14469	14758	14961	15200	15944	16564	16597	17069	17850	18104	18787	18798	21401	22710	50754	55932	66607	67268	72085	72947	74147	76263	80748	80898	83945	93757	213484	216739	217351	319263	319953	320204	380614	382643	20893	75216	75599	239114
399	15945	16156	17395	69627	71841	73047	76132	211770	399569
400	11624	13592	16526	17181	18133	18218	18828	24117	51795	68169	78896	93888	107250	114673	209378	210622	235527	239114	244198	320705
401	11798	12049	12075	12155	12611	12805	13411	13855	13998	14545	16196	16452	17293	17764	18080	18198	18379	18707	18996	19714	20439	20849	21823	22349	22427	22786	22787	23968	24001	24066	27276	27392	52020	53870	53902	56057	56533	57908	64929	66815	67150	67474	67774	68477	71601	71653	71838	71910	72147
402	13175	15559	16891	18600	19258	20216	20532	78252	107065	110312	244349	574403	574418	18779	53603	60531	71583	72669	76646	78103	94282	104601	237886	245007	320825	625638	12663	13712	14401	14420	15042	50877	69700	77036	114249	229323	229613	238276	243300	246133	269019
403	12575	14570	14629	19211	27060	50912	57438	66691	67378	67581	68080	68118	68277	68876	103733	105351	108989	224823	226591	227620	234463	245841
404	14712	15370	16548	17168	18034	18673	21400	23989	27398	56249	56327	59056	65945	66072	66905	69917	69938	70082	72844	79059	106766	110198	140559	216881	224807	232078	320806	330914	13353	50849	68188	74504	83409	226154
405	11859	12311	14176	16560	16994	17863	20349	22772	105853	245575	353025
406	11576	12162	12338	12577	12705	12814	13386	13841	13865	14119	15126	15135	15203	16002	19242	20204	20365	20563	21812	21952	26558	27206	50786	54711	59049	78339	108897	209837	214112	217125	226841	233071	268396	320827	329872	330695	380694	12305	13866	14702	18475	20377	26564	56496	67419	68328	80884	93761	212974
407	12154	14167	14264	20517	21388	30806	56047	66402	68753	72961	74071	77125	78748	78896	432530
408	12267	12493	12517	12829	13063	13190	13489	14289	14409	14825	15165	15932	15953	16411	16874	17228	18766	20520	21929	22439	23845	24012	26365	56644	66859	69810	72713	74530	78550	80978	93890	94092	109225	211550	215653	230279	235582	235599	244867	269132	270190	278180	320949	329252	329731	12354	12684	12828	13516
409	12162	12169	12705	12722	15126	15135	18111	18162	20346	21952	22268	22402	22634	26950	27206	54616	56364	56808	66240	68026	68178	72160	75769	76365	77629	84094	100647	110095	214112	215798	231470	233071	240638	243385	269152	381903	11576	11658	11819	13865	14234	14464	15132	17389	17967	18491	20533	21349	22431
410	11687	14028	16973	17701	18846	19273	20357	21389	56461	60597	72293	72693	74521	75404	106014	106648	117149	212168	217219	237387
411	11764	14272	16362	52535	56407	57914	66711	71711	72320	74157	107732	216395
412	12874	14366	15259	17135	18763	19769	20167	20181	20597	22276	27279	29864	56220	56786	66273	66734	67887	68366	70456	71900	72421	74443	76566	77975	106264	195018	225010	227697	233575	245860	319475
413	11287	11604	12821	12970	16554	16840	19079	19152	20670	21745	22116	56703	68270	69454	70560	71854	72215	73919	74104	74129	75811	79263	103775	170761	192897	231861	233724	233836	239170	242642	245945	327954	433023
414	16816	20300	66439	66816	69228	73852	230751	243834	268301	270192	408022
415	21754	55960	56228	63955	66915	72981	77124	230125
416	11906	12156	12767	13807	15117	22160	27412	56294	67733	70951	71242	71951	72128	72514	72780	74653	76816	78923	80892	83429	83691	93893	105827	140743	207565	208213	208439	212539	218793	219134	228357	233812	235472	237988	239099	242523	246179	319266	320150	404634	13654	18163	18417	65257	68614	74201	229801	237339	319478
417	54645	66959	69215	69538	70604	71954	74132	102058	109241	231717	244871
418	14339	28081	52665	54132	66352	66866	67532	74352	75731	78100	105377	209586	240186
419	12211	14236	14858	19704	22172	22361	56208	56517	58911	66964	67857	72508	73545	74766	77022	93685	94279	97086	105246	234023	237558	240087	243923	244713	245684	381410
420	12988	13135	26394	74125	76478	93692	94091	97387	107260	218506	228812	238023	276846
421	11864	11944	73649	73748	77220	108015	110084	110524	215090	233040	233067	233904	319582
422	12323	12905	13202	14661	16477	17314	18975	27395	30057	56422	56524	66165	66349	68188	69572	69747	72482	74257	75516	213012
423	12282	12929	13046	13367	13383	13822	14158	15467	16563	18571	19058	22385	22628	56392	67554	71835	74006	108660	224671	232157	382034
424	11637	14339	17966	27096	52665	54132	56378	66860	66866	68058	68441	68465	70564	105377	110173	209586
425	13353	17168	18034	19732	21400	52666	68188	69090	69917	69938	70082	72844	72931	79059	83409	140559	216881	224807	235606	242297
426	13526	14763	14999	18048	18096	18796	20209	20678	53761	69297	70729	70862	71912	72661	75079	75453	75706	76658	110637	217845	228801	231605	235402	269713	321008	399599	622665	668339
427	12371	12750	14700	16599	16993	17118	18521	19934	22003	22038	22341	23938	27355	52700	54637	55980	56530	59035	66191	66609	67042	67125	67210	67437	67732	67905	72102	72519	73137	74194	74551	75914	76299	79264	81630	94232	98828	103213	105446	105504	107515	109801	110006	211488	223601	224727	227723	230801	244373
428	13586	14715	15285	20400	21906	56519	67854	69066	69314	75555	108069	171285	240239
429	12663	14420	15559	16891	20216	20603	63953	71872	72195	74438	78004	78252	107065	110312	226861	229613	237465	240913	330222	574403	574418
430	18036	19094	19119	21418	27414	51799	51811	56069	56460	68423	68929	69640	69815	76405	76615	78795	80749	102075	107448	107684	114602	116838	215160	233905	234857	242669	242773	269589	619605	56632	66153	67769	71849	78906	232791	383348	17120	19730	53420	56642	68108	104248	210094
431	15431	16491	16880	17231	19713	56792	64385	67119	69547	70166	70877	81016	103149	106389	114712	171171	227627	238021	238205	541463	12295	16613	56216	107650	107733	170716	235416	574519	666752
432	11855	12912	13121	13726	15904	16835	18087	19716	20662	20843	22042	50527	52397	52679	53310	56532	56699	57782	57874	67120	67236	67667	70508	71521	71728	72391	75320	94246	114604	116940	192285	208691	208968	214899	215708	223827	229776	239546	244059	319901	327900	381066	544752	16475	17131	18021	20588	20687	68948
433	11480	11846	12283	13663	14460	17777	22026	57748	66333	66959	68524	72098	73430	74463	76338	94281	104681	209239	211347	214704	215900	231717	242553	245350	270906	15007	18704	57765	71946	72404	80721	108954	109168	194908	213054	216021	237636	238247	243339	332934	11920	12013	12402	20496	51796	56771	72776	78833	102448
434	11502	13809	21763	22785	52250	54122	66812	67590	68038	76306	76899	215015	216363	227545	668880
435	11859	12311	14170	14176	14313	14468	14872	16525	16560	16994	17863	18039	18040	18424	18715	20349	20908	22772	53978	68048	69953	72269	76917	93842	140703	209558	245575	269437	407812
436	13383	13822	14158	15467	17966	19058	19346	22628	66860	74006	108660	224671
437	19655	69215	69538	69806	70604	109241	211949	231717	235050	236790	238673	320757
438	17295	18121	18601	22325	73748	77220	110084	110524	215090	233040	233904	381650
439	11800	11845	12848	14674	20926	21778	22184	53379	56275	56351	57750	66713	66926	66964	67418	67684	67797	68857	70925	71978	72047	72649	75805	75965	77022	78913	97086	106248	207704	209334	226562	240087	240255	243923	270156	270627	320267	381379	385658	399568	434234
440	12659	14131	14998	15171	15259	16570	16988	22130	66717	67369	69834	70110	71276	71562	71764	72296	74498	77975	102193	192166	214048	214855	223433	223920	227731	230088	233878	242891	246177	433458
441	13528	17123	18294	21427	22670	56273	65967	72290	72500	74486	77622	104831	104884	213990	215160	231807	232791
442	12124	12160	12173	12395	12531	12583	13831	14924	17127	17755	18552	19091	20356	21672	21808	30785	53970	54156	54354	54712	56375	58250	66540	66799	67501	67844	68149	68203	68675	68737	69727	70122	70533	72828	73469	74102	76080	76485	93686	98193	105005	106042	170772	194655	207798	208820	213081	213582	217517
443	12578	12745	14175	14538	14562	14676	15221	16331	16600	16667	16818	17450	21689	22286	26380	26565	56734	60510	66011	68236	69134	69863	70274	75796	76974	80384	94346	109904	228993	231252	239759	244448	320435	653016
444	14693	15353	15587	16800	18223	19294	19342	19359	19401	20222	53333	68087	72029	72075	74126	74322	76025	77980	81601	83797	84113	103236	109754	110147	192662	216543	217119	226977	227290	231670	231672
445	12328	12795	13666	14884	15982	16418	18020	26424	26426	50764	54351	57753	57815	66421	66468	66595	66686	66817	68172	69159	69663	71177	71890	73679	73693	73703	75692	77011	93759	170707	170822	207740	207854	213499	218832	225164	225283	226654	229700	230848	235626	239083	240023	269254	353047	12021	17288	19819	20732
446	11899	11951	12983	17132	17342	20491	20503	22698	27047	54446	57349	64214	66818	68404	68691	69847	71091	71778	72852	76681	101772	215085	224703	225187	233335	236285	237073	320091	338364	665193	11735	12029	12038	12043	13134	21930	26410	53424	56784	67705	67974	69544	74030	76626	170740	232798	239364	245843	270163
447	13660	14923	16776	16834	17025	17713	18693	18799	20719	24030	27045	27393	27643	53895	56280	56395	57320	59044	60441	66077	66176	66246	66258	66401	66407	66462	66559	66914	67023	67308	67681	67768	68015	68043	68299	68565	68572	68758	68953	69225	69269	69527	69536	69684	70103	71807	73711	74167	76784
448	12308	12587	13449	13615	14394	14531	18997	21426	27219	29861	75013	78174	98303	214111	226518	229927	381293	381337
449	13650	17434	18242	19303	20163	27096	52665	56463	56736	64010	66626	66881	68441	68465	68682	69608	76252	94184	103711	209586	224250
450	12238	13498	16909	17304	18160	20671	54131	70266	70549	72174	77031	77976	80889	104718	170736	223453	224705	233552	449521
451	11486	12695	13434	16330	16870	18195	21750	22715	22756	54651	56469	59020	64658	66960	67510	67948	68634	69309	70911	71206	71726	71793	71804	74268	80751	100756	101197	103784	106794	108679	170760	211798	212139	214764	223664	228361	228769	237911	246277	317717	320162	330177	381549	623661	11474	11793	12006	12704	14381
452	11870	11875	12053	12273	12409	12475	12506	12837	12870	13527	14816	15460	15482	16149	16170	16500	16855	17153	17762	18049	18442	19222	20198	20293	20305	20308	20361	20556	20618	20657	20716	21835	22229	22370	27281	30805	50874	53857	54214	54634	58916	65221	66211	66214	66848	66968	70652	70717	71648
453	11568	12348	12890	13854	14172	16323	16594	16790	16950	17000	17308	18626	20970	22411	30878	50997	56229	56233	64011	66443	66513	67188	68401	68427	69596	70615	71093	71772	71923	72349	73174	81840	105722	106759	107581	108089	227612	232232	232878	243937	329470	333654	18008	18033	20410	20475	26427	54201	54352
454	11907	19303	20320	26378	56376	67075	231801	233489	319594	13209	319604
455	14131	15259	16570	18016	18753	19246	19291	20847	22130	23943	26919	54397	67389	68176	72296	74498	74764	80291	94044	102193	112406	192166	216001	230119	433458
456	11449	12823	13421	15192	17187	18815	19271	19692	20505	21684	22789	24046	67365	67620	68813	70004	70976	73809	74354	76637	94071	107221	207742	210027	231583	231727	232035	232408	234199	244334	263764	268379	329908	11878	12788	12919	20273	26436	67737	71132	74603	75770	210757	211482	232493	233649	268451	269954	353188
457	11287	12467	15209	17087	17141	20510	20728	30951	56774	66813	69737	70560	71089	74134	75729	75799	117589	171207	229055	230590	232146	246694	347711	382051	434197	629974
458	17872	18016	19018	20847	21770	22682	52535	54397	66887	72296	74764	94044	112406	117150	192292	216001	229663	230119
459	11973	12575	13144	14629	19185	20184	20740	27225	50912	57914	66394	66410	66691	67869	68277	105351	108689	224823	230577
460	11907	19303	20320	26378	67075	67231	231801	233489	319594
461	11863	12282	12929	17156	21887	22217	22385	26372	67554	106068	227446	228136	232157
462	14711	18619	20713	20856	30935	72324	74519	75599	103140	225724	235633	320782
463	12304	12455	13144	18391	21681	23942	50912	56844	59031	60595	64136	72042	74122	74383	77683	212999	224023
464	14390	15212	18453	19139	19823	22632	27377	30050	30934	53381	56403	56531	56715	57295	58248	64424	66204	66296	66660	66840	67345	67511	67912	68184	68585	68979	69048	71955	76804	77619	83410	83486	93790	98386	99311	102334	106143	170750	192160	192287	210148	217473	225995	229504	231050	231327	232087	234549	243272
465	14538	67077	69397	69824	69863	71275	72685	73671	73677	98303	112415	117599	213121	214111	226518	231252	239759
466	14269	17772	18439	21763	22134	23821	26901	66812	67840	72278	72795	76306	76850	76899	102058	105387	105440	216363	217038	227545	233806	237781	668880	66086	66849
467	14711	30935	64899	72324	106389	223626	229599	230459	235633
468	12419	15117	15568	15904	18515	19876	22160	23966	56294	57376	67657	71436	71766	72780	80892	103712	108797	192651	208213	208228	209773	218793	223527	229801	235472	237339	328110	329003	381157
469	14912	17829	20400	66371	70054	76484	117592	213948	214321	228543	329064	384214
470	11569	11908	12412	15982	18711	19255	19687	19707	19820	20962	22256	23873	23924	51869	54169	57815	66132	66468	66667	66724	66817	67809	67845	68776	69577	70611	70930	71902	72117	72672	72843	73225	75329	75430	76781	77286	93759	106298	107869	109229	109333	112422	170822	207214	218613	224088	225160	226747	230848
471	12028	12915	14057	14739	15357	20843	22401	56264	56470	64934	66061	66074	66120	66308	67030	68588	69617	72154	72391	72692	94093	100683	209456	212127	216825	228880	231858	232449	327900	353190	382010	668501
472	20316	21854	66087	66202	66257	66690	66971	73694	73834
473	11776	14466	14854	16976	19124	20971	23807	29812	52466	54128	54399	56440	59002	66054	66408	66994	67103	67439	67890	68017	68295	68603	71609	72615	73683	78926	101489	109359	114143	208211	218811	228998	252876
474	11745	12334	12520	12651	14199	14219	14751	14784	16007	16476	16852	18128	18858	19241	21664	22330	22333	22344	22352	28193	30963	52120	56332	56486	56878	64058	66753	66952	67391	67453	67509	67759	67760	72053	72157	72205	74388	76524	98432	100163	102093	109232	109552	216136	223752	223978	242362	245867	320661
475	11430	11482	11754	12259	12260	12262	12700	12715	12741	12819	12869	12908	12978	13479	14081	14132	15284	16012	16523	16716	16773	16780	17189	17285	17286	18029	18591	19039	19215	20271	20887	21685	22177	23945	24053	26968	29817	52668	52685	53601	53620	56046	56198	56357	56429	56448	56690	60425	63828
476	20589	52023	56513	56535	67736	68818	69009	69408	73363	74097	105866	108138	231042	242408	338355
477	57316	57354	66070	66467	66964	71834	72041	73545	74120	77022	78323	94279	97086	105246	107652	108086	110417	212398	223696	226153	226517	226844	229004	231327	231889	234023	235048	240087	244713	272027	319719	320541	381410	544971
478	12279	12354	12556	12684	12921	13077	14129	14695	15494	16176	17227	17235	18781	20288	20345	20753	20965	21934	22403	26887	27389	53859	59289	66745	67135	67395	68311	69351	69671	69816	70423	71326	72061	74131	74481	76088	78550	81014	93670	101359	105734	170744	214642	230085	231134	231691	232973	239570	242608
479	12400	12567	14086	14694	16993	17242	17350	17357	19070	21982	22154	22166	52563	55949	55980	66357	66536	67153	67996	68089	68250	68845	69354	69957	70093	72657	73137	74105	74440	77134	79264	81630	83669	101314	101543	105446	107515	109154	210544	223601	225027	227102	244373	259279
480	13018	14083	14391	14489	17918	18176	18685	18949	19650	19821	22200	23908	50772	53861	56044	56307	63958	66949	67071	68292	70425	72265	72826	73945	74117	75553	77044	78798	78895	214459	217057	218397	223666	227059	229782	231506	235469	240034	269704	328977
481	12344	12802	16622	17172	17962	18106	21744	22671	22780	64103	66716	68393	70715	70941	71761	74409	112418	241201	666827	668310
482	16578	16589	16815	16833	30049	56523	67358	67588	67642	70291	71085	73162	74666	75050	93673	100494	106757	195434	210044	212733	214601	236537	241075	242662	320376	329972	432591	433667	433719	433752
483	11829	14317	16372	16509	19049	21953	51801	57442	67564	208990	231991	383787
484	20184	66309	67963	68277	72722	207352	230577	230584
485	11699	13051	13853	57274	66042	67133	68880	69169	75345	110902	171285	237782	239337	319711	330577	666279
486	11593	11632	11674	11746	11816	11883	12036	12215	12450	12953	13057	13870	14672	15370	15901	17527	17988	18024	18146	18412	19171	19358	19395	20130	20200	20498	21356	57436	63959	66044	66230	66350	67116	68020	68033	68379	68644	68653	69094	69635	70544	72565	80880	94186	107242	107702	107771	208884	211548
487	16469	17537	19376	20564	21827	26465	30948	52666	54371	67091	76686	78885	101497	108077	171212	212483	217366	225875	227619	229644	242406	268880	319513	320706	384783
488	11428	12454	17120	19724	21753	22201	22375	54006	67862	69709	70573	70892	71743	75784	81909	98402	110606	208624	232879	234595	435684
489	16598	18984	19290	20866	26396	26569	52856	54194	57267	66343	66599	67078	67390	68205	68431	68731	71941	73833	76809	79043	101966	210135	212706	217201	229007	234388	246782	432940
490	12310	12841	16370	21950	27385	56710	66995	67790	72898	73072	78257	101809	170677	319670
491	16709	17776	17977	22031	26556	56228	70155	72981	109299	217463	228136	229227	320717
492	14120	15985	17060	17916	18553	18584	20351	20375	66871	69814	71712	77462	214639	215929	216991	231130	243753
493	11491	11977	21969	56314	56398	67064	67610	67864	70686	71949	72397	74747	170644	217864	224111	225339	232946	268420	320720	382030
494	11863	12330	12367	13046	13688	17156	22217	26372	26416	68734	74035	212999	227446	232157
495	14248	15205	15461	20787	55934	64296	66508	66530	69080	71767	78891	99011	101513	101631	108124	110198	110355	110854	193796	215445	217140	224020	224824	230101	234847
496	12642	15945	17190	19288	20201	20202	20715	21929	26930	320534
497	12140	12927	14221	14432	14633	16568	18741	21423	22751	26949	30959	55927	72042	75747	78303	104318	193736	213575	226123	243529
498	12840	12972	13404	13446	17428	18038	20911	20931	50793	54369	56368	66272	66790	66868	67749	68394	69784	71745	71982	94315	99349	103765	117160	211945	213491	218121	224143	226539	230696	234683	237758	237887	279561	381560	629016
499	16594	16706	19041	20020	20286	21390	21678	21756	23854	23880	27801	53313	55979	56229	57339	64011	66438	67136	71099	71984	72088	72386	73656	74186	78469	102595	104709	108960	140721	207781	213027	214932	216859	230082	234378	239650	243937	245190	320635	329470	330277	337924	632687
500	16400	18089	18096	56226	67656	70719	71131	71529	74407	74637	75477	80720	110135	114230	215243	228770	234730	234796	268747	329977	330216
501	14428	16970	20471	66260	76787	232854	268510	353025
502	11305	12292	13850	16912	16913	18049	18405	18442	18557	18636	19713	20183	20556	20618	21354	21355	67866	67971	74919	76282	76612	77090	80719	101488	102632	208659	213053	217830	223665	233899	237504	237880	241274	244152	269682	276950	279653	382111	574428
503	12009	14106	17855	20509	22157	22417	27407	57330	58198	58240	66596	66830	68767	70510	72323	101568	216150	217119	224613	319965
504	11757	11852	11946	12257	12321	12359	12826	12827	12925	13382	14194	14356	16432	17449	18115	19084	20463	21452	22320	56434	65107	66052	66075	66520	66925	66945	68375	71817	72999	74185	75612	75687	76614	105675	106529	217149	226830	246703	269951
505	13367	14704	16563	17252	19335	21414	22034	22343	22718	56349	56790	57912	58998	60406	67561	70999	71844	74051	77116	78586	84505	107029	109135	215512	217946	230145	234069	382034
506	11987	13383	17966	19058	19346	22628	26420	52665	54132	66105	66860	68441	74006	110173	209586
507	12335	13803	17076	20185	20449	20585	21386	21847	22215	22652	29808	52906	68281	68857	70925	72047	73451	78913	80859	83383	94061	170676	210719	240041	240066	245610	319266	321006
508	12807	12848	14726	20239	20655	20926	27999	50911	52206	66713	66917	66966	67180	67338	67418	67797	69076	71978	72649	75805	76559	83397	106248	108098	116891	224694	240255	240476	270156	270627	381379	399568	623474
509	12048	18585	50755	53885	67015	67884	73075	80707	93691	105428	107975	108699	208076	208198	217893	234076	243371	347722
510	12452	13823	14026	20440	21406	58244	64010	66704	70693	71492	72701	73102	83964	228356	228876	236733	244579	269023
511	16330	21402	22025	27015	53621	56045	56298	66983	67510	67812	67980	68693	71793	72338	72745	74252	78689	81702	101490	104348	230500	231549	239796	244421	270802	319583	319638
512	13639	16565	16886	16897	22032	57317	60534	67037	67457	68521	68926	72290	72549	74246	74477	75410	93760	107823	109077	224619	231807	333182
513	12345	18746	19330	21428	26897	59092	68047	68112	68525	70382	70779	71665	71715	71770	72454	72931	73916	77721	107976	110391	216543	242297	244418	259277	330814
514	12912	13043	14107	15902	16669	19889	20250	20844	22235	54367	56737	57743	57782	58242	67048	69581	70546	74493	74585	76547	77573	107513	108105	108155	214469	233490	233833	239393	241732	319517	384009
515	15209	16324	21884	50914	69737	70560	74528	75729	75799	171207	223881	237930	434197	629974
516	12212	13831	13982	15242	18004	20437	20523	22589	26942	52712	66799	67772	67844	67883	68121	68904	70354	71063	71101	71710	72020	72569	73086	74464	75627	75678	77929	80515	108837	114874	118445	195733	207615	207785	213332	227449	232441	234728	234912	269397	320727	383295	432879
517	12192	12306	12798	13007	14062	14230	14314	16202	16431	16911	17035	19038	19659	19663	20392	20621	21345	21825	22004	52377	53318	53378	56462	56876	58521	64294	67305	67976	68119	68151	69226	73112	73124	74777	103743	109689	208177	213819	230761	234663	246154	266781	494448
518	15001	16204	66707	67769	70481	110524	217212	241066
519	11670	18599	19064	20764	64337	67310	68870	93675	106407	223774
520	12411	14776	17769	19153	22351	51799	56069	56460	68929	69640	76615	78455	80749	80794	208194	210573	228993	231821	621312
521	13011	20510	20728	22156	30951	57746	66151	66813	67053	69982	71323	74134	74267	76815	104732	207740	224019	230590	232146	236904	246694	270160	319887	327954	347711	347712	383491	668206
522	12702	12752	13560	20262	21341	22685	22687	26939	27388	52708	52858	53312	53322	54723	56317	59053	66369	66614	67728	67755	67894	68035	68968	71449	71962	72080	72726	74091	75273	75452	93721	100609	109275	212555	215210	216134	216456	223690	230734	230770	233011	234374	234678	234825	243846	328162	329559
523	12427	13079	13363	14079	14563	14607	21405	22024	54698	60504	68947	69681	73649	75456	77043	77704	320118	408058
524	13001	14163	19270	19730	20869	28075	71972	74370	84092	104394	216963	234915	277854
525	11982	12904	12971	14179	16449	16842	20403	21945	22715	22756	54651	56469	66632	67333	67948	71206	71599	72179	77766	100855	170799	209224	214764	217026	229593	233115	237911	238693	319504	382406
526	12177	12614	13807	21408	53310	69922	71242	71544	72938	74653	93834	104349	170763	216177	239099	241950	320080	385658
527	11497	13390	14663	14810	16159	18159	18610	18998	22115	27278	58869	58992	66605	67483	67709	68701	69294	70918	71281	72383	73456	74293	74614	75444	75521	77609	93838	242735	246086	269788	320907	380993	433700
528	11471	12669	12961	14616	14962	17063	19265	20649	22337	27029	53417	67331	68235	68566	69440	69743	71718	71912	73368	74264	75472	75530	75686	77552	80288	94179	94332	110308	213208	235402	243816	244864	266632	269700	269701	270201	330657	386750	503692
529	12175	12443	13110	14874	17886	18131	19250	20378	21991	22222	23992	27205	29857	53945	59095	66109	67020	67168	67393	67622	67776	70083	70123	73251	75731	75785	76969	99633	100604	109624	116873	228662	269999	272589
530	11432	22380	55960	100177	211914	229877	230861	330096
531	19325	52502	56722	58226	65255	66867	67017	67547	67917	68187	70551	72033	73379	76789	104625	116972	214084	217887	235442	320946	545389
532	13171	13542	15159	15369	16784	26943	27049	52323	54411	67495	67939	69773	69900	71207	76563	83997	103694	109778	121022	207304	209416	215015	217684	225845	231876	381629
533	11416	12042	13858	14537	19128	21872	22764	26409	50875	52635	52715	56200	56426	67938	68735	69219	70351	70620	71458	71508	76742	105787	106205	108123	109161	234875	240832	245404	245944	268470
534	13074	14343	14459	17140	18663	18770	19660	21990	22635	26971	56846	57256	63993	67703	67931	71003	74306	74711	93746	101434	110082	170952	217480	225152	237831	268932	434128
535	11911	12550	12729	14571	16418	16865	17254	18392	18861	20773	21749	21771	22224	27967	28035	30877	50492	50907	54364	55982	56488	57230	57905	66164	66249	66362	66385	66538	66583	66801	66884	66998	67223	67487	67724	67949	68310	68327	69192	69237	69912	70683	71968	72016	72056	72462	72515	73674	73693
536	12638	12823	14048	17756	17933	19092	19218	20248	20690	21892	26875	50876	54562	56072	56363	59040	68107	69542	70375	71355	74002	74954	75770	76179	76960	78771	93688	106338	109181	110886	140919	215378	216343	231727	236193	240690	241035	244209	268534	270028	277898	320158	330578	338352	434377	544922	622976
537	11449	11878	12457	12652	13421	14121	18815	21943	22599	26436	54384	57740	58176	67307	67737	68813	69047	74068	74559	75645	76637	77055	94071	97243	105445	211482	214575	216835	217066	226115	226866	230099	232493	233649	268379	268390	269954	320226	330721
538	12181	12537	13495	14885	15193	15194	17089	20019	20733	20924	27998	29858	50794	52530	56321	56390	60409	60507	65972	66394	66420	67472	67619	68272	69077	69534	69893	70044	70616	71732	71957	72554	73828	75416	76130	85305	97961	100206	107071	107094	107829	216156	216821	217827	224742	224907	234734	235497
539	13589	18111	20591	59126	74430	75029	75604	108961	213350	214112	226970	381903
540	11425	11606	12300	12960	13400	13863	14447	15398	15427	16504	16582	16963	18173	18992	19015	19275	20418	20568	24115	26386	53314	53951	54519	66765	68231	68531	70785	71406	72373	74374	75524	76854	76925	77318	78779	109648	140571	170729	223631	231148	233813	238447	238663	243535	280621	328365	353211	353287	380780
541	11783	11845	13361	13433	14265	15312	15364	19653	20652	53379	56275	56351	65103	65246	67011	67684	67872	68911	69792	70099	70233	72119	72144	72621	73699	74450	75210	75623	83767	100710	208768	212772	214897	224171	228005	229584	230234	234366	237877	242418	319765	319944	330173
542	13482	14745	21676	22361	27384	67923	78334	93739	214133	226541	227960	317758	320487
543	11350	15114	22404	56739	110350	234396	268512	320244
544	12012	12993	13510	14626	14800	14805	14829	15002	16160	16516	17951	18088	18231	18416	18549	18935	20208	20274	20537	26898	57781	64335	64654	66289	67498	67575	70727	70831	70882	73344	74342	75185	77531	77767	79235	93875	93887	100727	101202	113847	113852	113865	211739	212892	219257	224344	232333	232599	235345
545	12261	13006	13350	13685	14791	14792	14976	15288	16434	17827	19158	20044	21351	22594	23997	50783	53356	53895	54198	56214	56292	56361	56700	58202	59047	65105	66125	66245	66320	66374	66411	66525	66789	66962	66988	67278	67789	67994	68209	69161	69920	72083	72357	73067	75659	76233	78893	80280	94230
546	11499	12182	12502	13081	13488	14427	14618	14623	14654	15373	15557	17986	19114	19694	20265	23927	24112	28078	29845	54150	58179	66996	67717	68444	69416	70891	71030	74156	74561	74910	76413	78250	80334	80883	99709	170638	237175	243655	381716	666145	666539
547	16450	17346	18631	19073	20868	57816	58805	66116	66887	67283	67856	68097	69721	74325	77056	109305	228983
548	11409	11836	12759	13628	13732	14251	15976	16779	16971	17257	18642	19729	20623	20747	21937	22693	27215	28295	52065	52639	56176	56323	58875	64209	64383	66459	66556	66839	67044	67273	68480	68755	69459	69478	71452	74136	78920	93747	94245	101113	102032	102607	102693	105014	105844	108075	207212	207728	207792
549	12190	12297	13626	13972	14287	17865	18950	18999	19356	19360	20744	21885	21975	21985	22036	23991	28077	28113	30939	30954	51789	56085	57441	66875	66894	66932	67655	67693	67846	68145	68449	68817	70584	71041	71722	71810	72831	74018	74096	74617	76863	78246	102122	108946	116871	140858	192185	213753	217216
550	12483	12773	14293	15061	16005	16189	16364	16365	16846	17394	17474	17858	18314	18407	18430	18782	20211	20278	24108	27409	30942	30955	50498	50540	53617	54483	56015	56640	56872	69699	71388	74748	76571	77705	80885	81013	109685	170743	212032	212073	216984	218444	225642	227632	230979	241263	242484	243621	321019
551	15574	18139	19893	20479	20683	20823	28042	65020	66262	67226	67832	71393	71782	75212	207704	212531	216292	223828	226562	238257	238831	244672
552	11426	11739	11957	12857	12866	13010	14609	15107	15108	15929	16783	17448	17991	18073	18105	18674	19186	19302	20224	20501	20598	30940	50496	53375	59005	66108	66121	66271	66377	66414	66445	66461	66694	66701	66845	66865	66889	66912	66948	67096	67881	68197	68342	69113	69367	69702	70834	72674	72736
553	11765	12544	12545	12615	13990	14087	14155	14793	15201	16319	17149	17279	17876	18005	18974	19348	19362	19366	19822	20460	20515	20775	20878	21335	23834	23857	24018	24086	26430	27401	50497	50995	52276	54141	54394	55989	56036	59015	66131	66578	66874	66989	67052	67141	67177	67196	68092	68134	68142
554	11501	12788	13483	14088	14178	14396	14756	14802	14823	15118	15563	16185	16545	18431	18844	19281	19695	21752	22781	27218	52850	55985	56711	57138	57340	57810	58217	58867	66673	67432	67646	68800	69809	70861	70900	71738	71856	74934	75136	76422	107459	109901	170829	210417	210757	211712	212167	216643	217138
555	11815	11921	12299	12346	12426	12525	12981	14603	14939	15116	16325	16499	16522	18548	19661	19879	20219	21830	22262	56315	56747	57425	57780	64580	66705	67591	67663	68888	69861	70771	70806	70993	71162	71597	71664	72090	73449	73472	73547	74042	74221	75122	75462	77432	77595	77798	78052	109314	110115
556	18985	67753	75098	170780	212439	214779	238037	330627
557	11517	15165	16322	16497	17921	18676	18948	26412	73728	195209	214951	230991	242939	269717	330908	654812
558	11303	13511	13518	16952	18787	18798	18810	22290	24017	26900	50754	52118	54324	56149	68024	74202	76650	80888	94185	94242	105559	107503	111173	224093
559	12286	12607	15260	15451	15473	18037	19300	21815	22596	23955	30947	56030	56382	56422	58801	65102	66368	66757	67290	68617	71787	75284	99100	104871	210925	215456	218035	218038	225870	665689
560	15111	17095	20350	20442	22377	23967	27419	30839	67188	70445	72727	74190	100952	102644	103850	104445	108153	224640	224697	233552	233651	252972
561	11941	12902	14240	15424	15565	16154	16428	16641	16820	18436	18507	20465	54486	57426	58210	66568	68348	70530	71803	72978	73808	73940	75656	77701	110304	171282	192188	211187	223825	245643	574402
562	12627	12817	13380	15110	15407	17292	17702	19289	20613	27494	58188	233549	245865	494504
563	11927	11993	12159	13722	15183	15211	15903	16661	18002	19060	19155	19175	22350	26445	26914	28028	28084	52857	56530	58249	59024	66047	66200	66824	67164	67706	67726	67732	67898	67905	68347	68836	69106	69666	69876	70144	72017	103213	208092	216860	233016	233065	234373	381314
564	11461	11841	12343	12387	12847	13002	13008	13200	14827	15199	15388	15469	17274	18074	19646	20620	20687	22027	22051	22381	27280	51810	56421	66515	67300	68099	72461	76055	80890	106795	110639	214987	227737	229709
565	11687	12193	16548	16973	56461	60597	69987	71746	73121	106014	170787	212168	237387
566	12291	12348	13429	14349	14979	15227	16371	16950	21754	26403	30957	53611	55950	66168	74761	76438	76795	78829	103841	216725	223776	228140	232947	320678
567	11768	18701	20534	20813	23950	26951	50996	56309	56335	57432	66510	66597	66606	67574	67966	68001	69668	69706	69906	69928	70348	70625	70737	71713	71919	72946	75420	76071	77877	80915	98258	100532	104479	114565	117197	213811	217431	223262	228714	229906	230972	231326	231946	237222	319535	382073	387524
568	14715	14867	69066	74375	75124	228368	353188
569	11630	11890	12495	13107	13649	14055	14585	14747	16142	17196	17874	17919	18979	19227	19696	52076	53422	60594	66733	68591	69660	70028	70846	70897	71839	72074	72930	74287	100273	105855	216724	232400	353169	393082	622320
570	17761	20022	20402	54391	56445	57373	66335	66711	66827	68626	69151	75089	75234	101437	102339	116748	209354	215814	217325	338359	382090
571	12552	12814	13865	16173	18516	20353	20583	22413	22418	29877	53614	68010	70676	73173	73296	77574	117606	140792	218820	219151	329941	380686
572	11806	11807	238055	383103
573	12954	14408	14601	14767	14968	15466	20209	21683	23920	58170	66758	71691	71830	72076	76606	76658	93735	116913	212190	225497	234673	238406	240633	319772
574	11451	11979	12613	12775	13072	13419	13706	14029	14380	14804	14812	15450	15552	15977	16531	17199	18171	18300	18795	18814	19109	19276	20776	54422	56636	57260	64435	64705	67038	68232	70062	71156	72277	73435	74276	76701	78444	84111	104002	110326	208258	270109	272411	380753	414094	544888
575	14357	16362	17909	18712	24088	27267	54631	66141	68239	68465	213236	319278	320951	383619	664968
576	11655	11690	12846	13030	13177	14964	19156	19769	20167	20181	20973	21766	21944	26940	27361	29810	29856	52064	54683	57319	60525	66273	66469	66734	67887	67900	67914	68055	68323	68366	71795	71900	74443	78830	80748	102791	106264	107328	208501	211446	216011	233575	237422	239706	242894	319953	353187	403187
577	11637	14629	14630	18107	19185	27225	27354	57837	66410	66691	67869	68058	78523	109115	321003
578	11307	12568	17305	20469	66566	69090	69754	71711	72590	218506
579	13131	13389	16979	17245	17954	18530	19249	24050	54725	71643	96935	103806	106369	107932	240063	240675	241520	268527	278240	320508	432467
580	11905	14528	17355	18426	19733	19895	20957	22788	24099	53886	53972	56296	64008	66654	67229	72267	73327	74365	74442	74760	74847	75753	93871	94229	98582	109254	216131	223770	224813	231051	231999	246103	320997	329207	331063	332397	381534
581	12497	19094	20357	27414	68423	69379	75480	102075	107684	116838	216148	230779
582	12315	12539	13169	13629	14977	15516	15936	15983	16796	18114	19045	19052	19089	20014	22225	28019	28106	30055	53598	56418	56424	56495	57296	58804	58810	66053	66119	66156	66366	66855	66863	67397	69156	69890	71853	72368	74237	83797	110147	216527	227624	228545	232906	234407
583	13139	19079	21767	23922	27426	28064	28135	56017	66268	66658	67026	67443	68350	72287	106581	106947	107371	212508	223754	268749
584	12273	12364	12475	12506	12837	14017	14089	15950	16170	19012	19222	19682	20198	20293	20307	20716	23886	26388	30805	50530	56620	65221	68616	68792	69564	73149	109323	194231	209268	214425	223272	233199	233571
585	11438	12770	12789	13089	13098	14051	14290	14291	14377	14652	16679	17251	17928	18212	18241	18510	19674	20518	20758	21834	23832	54167	54672	57251	57811	64176	64293	66957	70887	71920	72350	73338	74387	76224	76589	76629	76768	76921	77481	77671	77921	108043	111174	114229	117004	170813	171531	208613	209448
586	11643	12504	14128	15445	16415	16581	16917	19752	20203	22283	22342	27660	50873	50928	67425	67503	69036	69339	69761	70157	70954	70981	71183	71421	71861	72125	76415	94220	98752	108723	110532	114666	117600	140477	170732	170790	207259	217341	228785	230796	239719	270150	319924	319991	396184	666504
587	12168	12753	19108	19877	21353	30930	66689	67163	68770	69053	72129	72477	80517	213056	216965	218461	224598	227399	235380	240283	330050	399603
588	11624	13516	13592	16526	51795	58861	68169	93888	93892	107250	114673	210622	235527	245857	270190	320705
589	13798	13799	15228	20476	22771	66797	239133	242620	320145
590	14184	15436	19152	19882	21380	27056	76866	81701
591	19248	20024	20842	21371	22631	26879	66624	66880	67201	72193	74277	78618	98366	105348	114641	216618	216760	226432
592	11737	12662	13864	14700	15925	16579	18457	19177	20194	22003	22195	22319	23849	23938	27055	52830	56444	65113	66059	66191	66235	66419	66609	67125	67444	67819	68192	70160	70435	72102	76238	76299	94232	98828	105504	109108	109801	214580	224727	225028	227723	230514	235072	242291	244962	269061	269878
593	11496	12355	12992	13394	14807	16191	16538	16621	16656	17068	17384	17771	18214	18399	20845	21336	21908	29873	30936	56743	67689	69306	69325	73532	74215	75563	76279	77577	93690	114661	208372	212392	213234	213450	226896	230576	231602	233274	242607	242702	268297	624219
594	12675	13178	13211	15191	15384	17330	18476	19134	19384	19891	20133	21849	22646	26987	50926	51788	51886	56324	56453	58800	66209	66471	66870	66978	67040	67683	68298	69207	69860	70036	70699	72655	74168	74197	76936	77065	78889	83673	101214	104367	107272	109065	110809	140859	223723	228359	228994	268783	276919
595	11686	12269	12796	14940	15218	16187	16524	17870	19419	21948	54159	54376	66283	68371	70061	70725	70793	70967	71254	74915	75434	75606	80908	83984	170725	225644	237891	245839	277496	320181	332713	668894
596	12296	12974	13830	14936	16155	16195	17308	18632	19679	20454	20516	20530	21833	22619	57869	66253	66355	66447	67739	68581	68718	70527	71693	73442	77521	78541	110821	170826	193742	223455	223864	224523	654801
597	12572	12785	14300	15505	16588	17420	18108	18130	20018	27061	52705	52713	53319	54188	54624	54644	56196	56399	56698	59014	66213	66266	67014	67019	67045	67205	67239	67581	67922	68215	68705	68981	69072	70767	70769	71735	72084	73473	74427	77591	78394	78656	104458	110816	117171	214669	216987	223499	227656
598	11609	15891	17386	17996	67821
599	12527	18570	19181	19184	20409	26371	26440	26443	26444	26754	28088	56187	57312	64655	66413	66537	66997	67285	67804	72354	75398	78903	98685	103963	107045	109093	225745	226414	320632	320714
600	11840	18451	24060	26611	66482	67286	67621	93684
601	12313	12371	17846	18521	18797	22038	27355	52700	54637	56612	59035	67042	67210	74551	75914	77862	108083	211488	330662
602	27973	68708	72309	79233	94091	238023	244654	330192
603	11464	11475	11504	11512	11747	11749	12825	12842	12843	12876	13024	13593	13601	13641	13643	14118	14231	14247	14605	15441	15531	16373	16511	16949	17022	17388	18484	19347	20315	21412	23796	23802	23871	26362	50706	53416	54126	54409	56316	56516	56695	65963	66993	67220	67252	68545	68939	71918	72190
604	11944	12654	13884	15476	16977	21832	56802	64385	71706	99439	235344
605	11973	15170	20818	22365	52633	56360	64833	67471	69961	98766	227707	235610
606	11549	14625	18183	20445	53878	56173	66203	69287	71901	73410	74471	75437	75905	99571	170483	170721	226999	232685	320563	380730	399569	619332
607	11784	12695	19364	24069	52829	56032	57751	60322	66365	68520	69309	69908	74895	83431	94178	213019	226407	231128	232223	233073	269338	319625	330177	623661
608	11622	12142	12931	18606	20404	20660	22757	23853	23923	56089	73246	76901	98496	234779	235323	320701
609	11695	12022	12352	12958	16163	16673	17005	17167	20944	22029	22348	50787	56748	66732	69453	74890	75341	83766	105833	212516	246747	268319	668110
610	11418	11827	12287	12854	12994	13041	13842	14191	14539	14945	16408	17341	18602	20303	22364	50788	51791	54388	58251	65079	67645	69038	69380	69473	71287	72002	74361	74472	74673	76113	76898	79362	102278	105349	105841	106565	107522	140629	170720	170745	213956	215274	217217	225742	234677	243373	246710	280667	328779
611	15247	17134	22709	23806	26356	52014	53324	56863	57753	58180	66069	67538	67763	68642	69159	69707	70807	71970	72504	73666	73754	74775	75871	78929	94219	102423	108900	116848	171463	192120	211401	215193	224912	225655	230661
612	11803	75764	104001	230824	232345	240334
613	12323	12905	14865	16477	16776	17314	18634	22117	27369	30057	30794	50799	68758	69536	69572	74257	75516	114664	213012	223646	434402
614	12399	13088	17948	18406	20863	26439	65115	69286	70928	70989	73823	74892	76382	78911	83398	93873	99296	105892	232717	272428
615	13360	18045	18260	18813	20249	21778	21888	22184	22643	24132	50776	51813	52123	52202	57750	58231	66586	66926	67050	67685	67770	69740	69944	70422	72388	74455	74838	75812	140917	209334	211660	212281	229776	231452	232855	232875	234344	239554	243923	277353	319317	434234
616	11419	70355	75782	80985	97761	213081	230259	269401	269695
617	19253	63955	66915	77124	101540
618	14256	14859	16558	16880	17117	66222	67374	69183	70266	71147	71336	103511	213989	218194	229905
619	14708	18121	18601	20897	73748	77220	101095	108015	110084	211383	233904	319582	381650
620	11477	11856	12444	12830	14362	14778	14783	16004	16011	16826	17896	17898	18514	19266	21804	21955	27528	54195	56760	57342	66058	66315	66854	67122	67468	67712	68303	70292	70420	70747	71929	78267	78560	98932	102141	107528	107769	209497	215789	219228	225207	232023	233744	235534	237010	241556	242109	243725	268860
621	14897	15377	18193	18607	20768	20815	26428	27058	52245	56503	57261	66588	67145	67456	68146	71151	72068	72425	72587	72949	72993	73178	77113	81004	101118	101185	192119	223255	225055	225432	230936	231600	234358	242584	242736	245695	268281	269623	270669	331401
622	12903	13844	15975	16150	21939	22196	53609	67203	67824	68180	69234	70315	70419	72180	73847	74343	109929	171580	193452	233893	271305	319618	619331
623	11736	11821	12301	12461	12462	12464	12757	13014	13494	13664	14208	15115	16341	17299	17463	18102	18432	18537	21376	21429	21454	22384	23996	27054	27374	27979	28185	50773	53414	56207	56347	56403	59026	59029	60315	66055	66162	66229	66256	66317	66645	66656	66663	66671	67115	67838	67878	67891	67959
624	12514	12721	17133	18619	20713	20856	64297	74519	103140	225724	320782
625	11440	11444	11553	11704	12000	12374	13215	13393	14241	14283	16165	16198	16858	16871	17229	18378	19127	19144	20609	20669	20731	21463	21818	22724	56221	56787	58866	67334	67593	71166	73234	76389	76507	76943	78725	83382	94111	104582	107527	107993	108114	170738	217214	226243	227618	237320	242646	268857	280662
626	12014	13435	15213	17129	18647	21923	57257	64451	67933	68178	69544	214137	235106	269152
627	11522	11732	12589	13143	14148	16561	18438	20597	22276	22695	26414	54613	59038	67698	67916	68421	75607	76867	104776	112405	211389	218203
628	19027	19338	20679	22661	66569	67422	68034	71956	74411	218734	228602	231225	239985	244668	278279
629	11658	11819	12824	12950	13003	13612	14234	14397	14464	17389	17967	18491	19337	20682	22431	50490	53623	56808	58208	68027	68725	73827	75409	75426	75769	76222	76820	77629	99151	102954	207181	215798	243385	267019	330222	338368	399558	432572	474332
630	12237	14462	30056	56336	66286	66492	67266	67515	67526	69962	72580	74043	207958	212276	212514	216578	232236	232566	234725	268706	269473
631	16351	17289	27406	53858	56404	56427	57355	59020	64658	66877	66898	70238	71137	71726	71836	71979	73333	73873	74174	74645	74718	76366	101685	108679	116939	232334	234723	235134	241624	242125	245423	381785	641361	666060
632	15077	17758	24012	24052	26381	53603	56295	57259	70673	72852	80909	98682	142980	209760	218885	230917	240726	244867	320924
633	14628	17087	17141	22768	57895	70078	81535	142688	210104	218294	224132	229055	237558	382051	629750
634	11853	12406	12751	12799	13016	16402	18749	18764	19046	19056	19353	20692	21788	22341	26432	52468	56043	67615	70101	70186	71927	74359	216080	226519	381236	433256
635	11945	12962	13655	13656	14027	14201	15223	15972	16552	18094	18440	20170	20370	20379	24113	27204	30051	50701	55925	57778	67507	67815	67859	68233	69217	70113	71863	73779	75690	77522	78286	78376	81897	83434	83771	97775	104010	107766	140500	170947	208666	210172	213522	217143	217356	232941	235631	238317	269642
636	12005	21770	26895	29805	54721	66153	67065	67074	67388	68108	69833	70312	72654	74094	78733	79554	104416	215615	216964	217866
637	11787	12608	17069	18035	19252	21401	67268	68044	68916	72085	72947	76884	77422	238505	320204
638	16825	18571	22385	53872	55988	66427	69305	70231	71835	99683	108660	110611	140630	208643
639	11298	12501	12765	13035	13867	14255	14602	15425	16512	16616	16624	16675	17690	17922	18092	18285	18377	18780	18988	20521	20665	21909	22072	23801	26367	26368	26946	54204	58229	64177	66284	66338	67402	67504	67586	67801	68222	69024	69142	69384	69657	70835	70840	71088	71837	74016	74288	74716	75388
640	11514	11611	12145	13385	14814	16328	16506	17183	22691	26927	58991	64059	72555	73353	73398	73598	75773	75942	80861	207393	244183	319909	320116	330301
641	12033	18671	22183	56312	77128	217379	235283
642	11834	12069	12122	12648	12933	13723	14569	16008	17318	18039	18109	20595	21881	22059	22113	22722	66665	68713	74470	74754	75590	78070	78670	104383	104886	108903	109900	192156	209357	218544	227715	233107
643	17684	17961	18744	22258	59046	65098	66902	66975	67665	69257	71865	74026	75625	78266	109082	243983
644	11785	12039	13170	14085	14651	14712	14862	14871	14972	18654	18673	20358	21838	24100	26457	28169	51875	56279	56327	57742	66072	66277	66431	66514	66905	67131	70240	70381	72690	74238	74776	77938	78038	105653	106628	107746	232078	232089	235043	235330	244058	320415
645	12500	12526	12738	15967	16682	16687	17201	18313	18792	19065	21367	21673	21949	23963	28240	29865	53896	54426	54601	57170	57272	57385	64378	67596	69299	69439	70086	71685	72310	73090	73716	74087	74574	76880	81600	83491	93876	93879	93961	118452	192201	209351	215472	225865	232426	233919	237313	242037	243996
646	11828	12745	13800	14538	17907	20650	21816	67077	68678	69397	69863	73671	73673	73677	74175	94346	213121	239435	239759
647	11545	12465	12468	13368	14104	14450	14635	15161	15270	15547	17113	17869	18971	19035	19385	19387	19718	20382	20397	20624	21915	22174	22247	22248	22680	23808	23939	24070	26385	26425	27053	27756	52683	55944	56520	59025	66184	66220	66422	67169	67629	67902	68276	68294	68744	68964	69051	69719	69748
648	11625	12643	13166	14130	14133	14239	14276	14943	14991	15360	16068	16190	16427	16495	16904	18113	18733	20296	20306	21938	22259	23833	23959	27762	54123	57275	57444	68655	71519	72054	72113	100465	104759	109050	109637	211577	213469	226421	230163	232201	237858	243906	246728	252837
649	12211	13392	15512	67857	71946	72404	72508	93685	99887	215113	217980	227325	242553	243300	243905	407821	432999
650	12458	13199	13490	14068	14657	14806	15396	15496	16147	16199	16502	16517	17059	18459	27405	27413	30925	52389	56492	56696	57014	57254	66825	67328	68224	68344	68498	70901	71103	72252	75528	83702	107146	110197	170786	217169	224419	225443	228684	243168	268591	268663	269784	319196	330355	442827
651	14205	14264	17181	18133	20502	24117	56277	66402	78896	208795	209378	214359
652	14063	14367	15221	17450	18762	18854	20674	20750	21667	22037	22271	22286	22702	52463	54484	60510	66011	66170	67080	67204	68236	69327	70225	75568	76974	80287	102098	103551	109904	227327	230904	233066	244448	329727	332221	403178	434423	653016
653	11529	15168	16421	20743	22637	68270	71200	71240	72168	74244	74488	94041	94244	97031	110789	140557	170458	223739	252973	269356	330790	382000
654	66532	72661	74362	93689	104601	215001	245007	331004	625638
655	11495	11552	11698	12592	12769	12984	12991	13096	13395	14126	14706	14772	16153	16184	16591	16636	16699	16700	17528	18168	18232	19217	20302	20504	20526	20941	22045	26560	57271	58227	67928	68171	69117	69592	70357	71386	73495	73707	73934	74441	74675	75010	75209	107321	112417	113862	140723	170484	170639
656	14593	20822	22648	52592	56637	66190	66950	67236	67830	69605	72123	72459	75137	75746	93765	106572	208043	209707	225467	226418	227800	231871	233812	235300	238130	240672	246179	268564	270624	319758	320319	320633	667118	668166
657	12579	12740	13521	14181	14725	16854	73569	73614	74437	76560	78088	80292	101602	105732	217682	353282
658	11933	17872	18753	22682	27060	59031	64113	68080	70239	73739	78887	80291	84095	112406	117150	170789	217342	229473	229663
659	12632	13506	13610	14198	14697	16348	16542	16956	17096	17155	18186	18845	19261	19328	20821	21814	29869	55992	56055	56358	56491	58194	60611	66775	66795	66873	67006	67488	67544	67608	68728	69288	69399	71069	71448	99382	99470	100072	107723	108902	108927	171486	195522	212111	218772	223697	224273	226971	229445
660	12020	14134	16156	53604	67555	67687	68352	114712	171171	228852	229715	234564	241919	259051	279572	328778	331524
661	12448	13121	13726	15366	16475	16835	19716	20588	20937	50790	52679	54139	57874	60365	63985	66140	67667	68948	70466	70508	75869	108014	171170	208691	217558	218581	223827	237336	320713	320974	544752
662	12166	14782	18453	19823	20912	22099	24015	27050	27377	30046	52653	53381	56531	57377	64164	66204	66248	66500	67059	67602	67912	68077	68184	68585	71446	76577	76582	77619	93736	93790	98386	105239	192160	192196	217473	219094	224105	226351	229504	241944	327826
663	11988	12766	12945	13075	16439	17116	17451	18291	18587	18609	18628	19200	19267	20132	20259	20681	21387	22061	26419	52013	52670	54215	54678	56707	56869	59083	67758	67911	68214	68631	69310	69993	70365	70605	71213	71897	72433	74152	74189	74694	75860	77296	78118	78416	78473	78809	78816	83561	97476
664	11534	12227	13650	16332	16553	17434	17913	18242	19159	20336	20338	21366	29876	56205	56338	56736	58172	59125	64291	67041	67451	68059	69608	72333	74143	94184	100121	104175	110829	210126	218952
665	18970	19365	58799	67392	67549	70567	170767	208967	321007
666	11520	12460	13424	14387	14824	15356	17159	20340	22190	27981	56282	59045	66448	66593	66612	68611	68778	68877	71966	77254	78304	79044	93696	94065	103199	193813	216154	224897	225887	232337	232807	244216	269336	329504	399566
667	13115	14125	14399	14610	16678	17086	17695	18101	22097	22774	22779	23893	56538	60367	66755	67315	67640	68922	69049	69083	70163	70433	70626	70920	71300	73866	74066	74448	74663	75469	76072	78806	81015	110168	118446	225998	229499	239436	242285	320500	332427
668	13929	21769	52585	56441	56692	57443	66154	66279	66826	68196	68556	77480	107305
669	13205	53892	54609	56348	56354	56480	66354	66661	67332	67951	68240	74200	75956	108147	170459	212880	215449	217695	235293	321000
670	11595	12163	14582	15206	17194	20299	22095	23964	30060	55994	66107	66740	69363	70450	70948	71164	74180	74218	76639	76758	80733	109342	170776	225884	330188	331392
671	11434	12401	12813	14233	15444	15487	16617	16623	17152	17221	18124	18857	19113	19374	20290	20754	22164	22778	50525	54390	65971	66323	67580	69428	69732	70060	71907	71932	73533	74717	75087	75173	75556	75859	78242	78634	113848	207182	210710	215257	268885	319352	319738	382077	432552
672	11936	11998	12123	12511	14347	14761	16664	17230	17391	17703	18545	18588	20981	21391	21785	26970	27371	29849	54368	56745	56843	56847	58994	64381	67752	69060	69129	69364	71176	71584	71832	72040	75164	75497	75642	76630	77669	77727	94214	104183	140475	230766	243813	244238	320197	320484	320522	320981	622645
673	13619	14042	18082	19126	19341	20408	20610	20969	22701	67694	68259	68729	71983	72475	74315	75974	76007	76260	94187	104184	110695	231834	232664	236900	245522	246229	320299
674	11964	12331	15394	16668	16691	20527	26932	26941	53328	54326	57438	66234	66244	67073	67200	70579	72720	74737	75801	78697	110460	114741	226982	231887	233532	240880	241490	244059	319277	319996	382038
675	12050	12319	16177	16651	17342	17540	19130	20723	22065	27364	50931	52882	54403	66300	66674	67484	70945	71904	72607	72823	72948	74080	74081	74589	74782	74868	75547	98878	213068	216831	224794	226548	236915	237542	243374	244198	320365	320609	381823	665113
676	13642	14183	15251	16403	19684	20720	20853	68481	70675	70757	71228	94213	170749	212632	226551	228869	268759
677	17925	20187	20603	22284	50785	52348	68473	73692	76890	94112	100763	211673	211936	215351	233789	235459	240038	320213	666173
678	20892	21848	23874	50760	52036	54380	56041	56749	66083	66206	66310	66441	66628	66910	66980	67049	67440	68067	68501	69028	69150	69940	70297	71909	72103	72149	73103	74108	74196	74335	77593	103135	106347	109054	110279	170833	195040	208518	209446	231430	233545	234664	234959	237412	240174	268469
679	12821	12970	14403	16554	16840	17057	69457	72215	73942	77945	99031	103775	105000	214922	223227	233724	239170	239833	328789	433023
680	23882	66439	73852	76816	230751	231866	270192
681	11604	12716	12795	14425	20431	20670	21933	22116	24058	27390	56703	66712	72027	74104	75459	75767	78283	170756	192897	230806	235674	239027	240660	242642	245945	381605
682	11752	15485	17760	18053	18598	69540	70571	71020	71241	224079	381933
683	11692	12748	13000	14359	18207	20637	22697	23954	24010	24116	53317	53890	66314	66381	66403	66642	66810	66899	67381	67773	67973	68083	68385	68879	69241	69697	69821	69934	70208	70601	72400	74255	74320	76737	77644	83485	100561	101240	102414	104346	107392	108664	109006	211652	213895	214505	233276	237859
684	20907	27224	56322	66959	67389	67590	68364	70604	108101	108159	170755	217721	226144	244871
685	11731	18249	20701	58175	59310	69611	70057	73719	74188	207151	210762	215653	238405
686	11727	12064	13058	13078	16819	17926	18441	23962	24110	26888	30924	56543	57262	58185	60533	67775	68469	68955	71586	74616	76980	97114	99899	102084	114615	213006	226691	237403	243277
687	12404	12421	14365	14547	18704	26896	67296	68961	69131	74159	74340	74769	75424	77853	78287	78937	83602	83924	93683	104806	106326	110616	192786	210503	210982	211978	218639	226412	227157	227720	229517	234733	238247	241311	327987	433022
688	12068	13637	14345	72141	72635	106200	109934	215114	216974	228875	236848	268936
689	11605	13486	14275	14913	16407	22712	30946	50505	66591	66595	69020	71913	72344	73167	73284	75514	76167	78611	101831	104816	108954	109168	110542	110957	215418	228775	230784	242691	269252	382231
690	11488	12616	14673	20312	26563	50868	74610	77697	237754	272381	382014
691	11844	13388	13430	14043	14678	16801	18220	18483	19262	19732	20166	22228	22378	23989	26433	56212	67109	69202	74772	76308	77980	103534	140482	217335	224656	227290	227700	233208	235606	243819	277414
692	12258	16922	19286	19299	19317	20289	20916	52637	57344	64656	66278	66291	66400	67171	67542	67885	68002	68126	68170	68212	68738	68917	69149	71361	71520	71883	72039	74153	74319	76467	76987	107569	110842	225020	226499	227095	233328	234309	235339	260409	381668	433375	433771
693	14166	57875	66056	69674	70511	70726	77613	80285	80987	101122	110351	207592	224674	235627	269608
694	11910	12892	20535	59021	66307	76561	108735	329777
695	11500	15285	15465	15898	19259	20284	23844	56629	57911	63859	69324	69389	70363	71001	71888	72927	73382	74286	74563	74686	76237	78240	98256	110891	110935	209743	227671	229550	246085	259301	320127	328264	381816	666945
696	18541	22758	70373	72351	73919	270086
697	11838	17187	19345	76499	328232
698	11492	11603	12317	12750	14567	16599	17118	18201	19221	19672	19934	21841	27081	56401	56431	64143	64652	67437	67903	72519	72739	74194	77579	78521	94275	94352	99375	107358	108899	110006	114584	216197	326618
699	11750	15204	17436	19247	19349	21951	69190	69780	99371	100383	103554	105638	105689	109910	114716	227377	233315	664862
700	14453	67943	69228	72699	76792	211429	225888
701	12523	14699	16612	16816	20352	22362	73407	73660	74011	74338	78478	80857	216795	381350	627607
702	11519	12023	12507	13544	16178	16841	17119	17882	18143	19123	19726	22066	50723	53321	53608	54608	56325	66322	68666	69528	70810	74424	74499	74734	83430	170828	232984	263406	269854
703	12606	19082	53415	54122	54670	66812	66943	75778	226422	227545	233806	338365	668880
704	13496	13537	15402	20807	22153	51960	52808	54646	57896	73390	106639	212919	214895	223732	320757
705	14594	14696	16438	18555	18710	20661	21808	22249	23971	56050	68652	69274	70533	76108	77097	93686	94353	100226	192976	215819	223254	230809	231997	241226	269941
706	12125	17125	18718	21422	30945	56378	56463	64945	66684	68140	68682	69562	72057	73389	74326	80886	142682	192216	268490
707	13135	21886	56791	59041	74125	93692	228812	449521
708	11536	11600	11932	12549	13618	14257	17258	18302	19224	19731	20617	21388	50780	56175	59011	60596	64051	66972	67198	71709	71729	73242	79196	94216	109246	214968	216188	217734	223693	232748	269587	330938
709	12238	17158	20671	66940	68137	72174	77976	104718	232086
710	17295	20779	21887	22325	106068	171543	229474	231670	233040
711	12492	13804	14430	14873	16391	18519	18554	20322	20499	26364	50762	57279	59030	66148	66379	66821	66847	67212	67563	68090	68263	69742	70397	70772	71704	73737	102857	140742	223267	235040	242785
712	19416	54218	55984	68895	104111	104910	232987
713	11447	12165	12563	12889	12891	13871	14429	14527	14916	16334	18816	19739	20737	20765	21786	21802	22264	23836	54615	58235	64706	70638	71106	72301	73261	74239	74626	75697	77018	100900	104069	114479	140497	241118	243897	277743	320604	433490	434228	620913	665180	667742
714	11781	12447	12532	12660	17427	18572	19183	19386	20016	20425	20841	20935	23856	27275	27368	28126	30933	50883	52521	52575	53975	66296	66844	66882	67225	67337	67480	67486	67500	67920	69101	70454	71952	72341	72662	73826	75316	75605	76061	76457	76793	78372	78581	83703	93835	98985	99890	102162	102614
715	11997	12503	13070	14202	16878	17179	19118	20231	20277	20371	22270	30943	57756	66561	66722	68279	70202	71141	71248	71576	71797	72058	73360	74649	76486	76505	76645	76856	78600	109821	140806	192194	208098	217698	219033	233529	241850	272382	384059	627191
716	24044	66682	68073	68082	71198	72759	76894	228850
717	12361	12995	13653	14105	18536	56195	59090	67455	67946	69807	72345	72723	80913	99003	100737	101148	108686	109151	228026	241576	269033
718	14061	18574	19023	19415	20974	22062	22141	26448	30927	52432	52793	58803	59033	60455	66715	69361	69665	69815	69826	70377	71893	72221	72747	73139	74015	74377	74486	75698	99010	105835	116810	207839	215707	217837	224836	231637	232821	234857	239559	241308	244179	268930	330286
719	12733	21942	22416	23993	50765	57890	60600	66938	68625	68668	69698	73721	74492	75471	83490	83554	232409	239691	243958	246177	665270
720	12035	12488	15463	16396	16468	17344	17688	17765	18759	18786	19355	20111	20587	20639	21873	22367	22694	28006	28071	50878	50887	53605	56380	56449	56515	60321	66161	66634	66646	66953	67102	67154	67207	67459	67870	67897	67958	68183	68736	68991	69035	69639	70640	70802	72107	72584	74204	74213	76568
721	11546	18567	19367	21379	21855	22030	22640	27366	54633	55942	56209	57370	66136	66406	66523	66617	67123	67778	68510	69109	69168	69372	70314	70359	71990	72886	75751	77053	78783	99045	100087	101471	102462	106073	106564	108143	110109	209225	213773	224902	225896	227683	229512	229707	231868	232679	234138	381802
722	11789	11861	11909	13824	14000	14479	14687	16648	16653	16885	19654	26992	53625	54189	54366	67997	70335	70974	77048	108012	218100	226180	232339	381644	432766
723	14570	16987	17750	27966	52513	56709	65961	66275	67936	68039	68118	68876	68988	70285	71986	72556	74254	74412	74781	78894	98053	103733	105351	108989	209131	216766	217011	217207	224092	224823	227620	245841	269955
724	11602	11889	13409	14840	15372	16672	18050	19133	66761	67666	67750	69032	69541	70261	70884	71182	71481	75015	75671	77875	78617	114654	140489	207686	211147	214301	320277	380654	434756	665945
725	13524	14073	15433	18125	18256	18566	19886	22421	26910	66329	67320	67690	71840	74419	75622	76406	76527	76920	78414	81000	94191	103710	116903	213765	215332	224661	225049	227736	231296	231659	246190	381270	666339
726	11435	11516	11567	12231	12686	15422	17085	17287	18312	18390	18511	20606	21755	22296	24013	28248	56635	56773	64661	66696	67356	67855	68054	68243	68338	69165	69864	73902	74069	74282	76426	76652	93882	93886	114141	117147	171286	223337	227525	231932	237987	240069	246081	257926	329078
727	12425	13426	15416	15874	16633	17879	17957	18488	20700	20760	22242	22297	26877	57329	58182	66708	67366	67552	67652	70370	73266	76367	78251	81003	83492	83563	93874	93878	99663	103142	108073	210105	225583	227580	233221	239250	240028	243499	268345	269275	272031	327766	329514	330503	434198	654788	664883
728	12965	13012	13599	14161	14573	18164	18367	18509	22094	22178	24111	26944	56078	57269	66330	66392	70859	70977	71742	72077	73314	73523	74100	74297	78482	83674	93732	93884	94222	225004	239283	269629	320265	380842
729	12617	12747	13207	13543	14211	16906	17184	17975	19230	19691	20525	21340	22083	22630	23885	24061	51786	52846	53382	56070	56706	66921	67245	67420	67466	68549	71514	72568	72656	81898	93687	94223	98376	99982	104112	109674	218756	231380	233802	233908	244745	270685	381259
730	11302	11814	12777	12815	13124	14915	15207	15371	16528	16536	17687	18011	18400	18506	19668	20199	20295	20497	20538	20612	20811	21936	22409	23928	26361	26464	30044	56223	56293	56631	64452	66473	66766	68468	69121	69147	70552	72258	72393	73388	73988	74778	75328	76031	76206	76982	78217	80982	114640
731	12055	12561	13728	14229	15499	16974	17151	21411	23969	27277	28105	52004	68098	68918	68975	69539	69556	71707	74053	77252	78610	99326	100764	108687	110157	117148	170758	208638	217615	226757	227743	230587	231803	235584	240121	246196	268448	277939	319845	433956
732	17955	20778	26370	28081	53331	54325	67972	70564	71175	100986	101476	226252	235682
733	11544	13185	14182	17283	18972	19072	19294	19305	19342	19359	19401	20226	20467	21415	21976	22088	22321	23789	23825	56215	56371	66241	66440	68505	69871	72667	73723	74322	75786	77683	81601	99152	99237	105083	118451	217337	224903	232910	385407
734	14674	17356	18099	18569	22612	56356	58911	67230	67467	67630	70408	70432	71675	74012	76295	77604	77987	83946	101358	108011	209462	210766	229675	231279	240261	240665	270096	330474	338337
735	12455	13144	18391	19411	21681	50912	74122	74383	109652	170770	192231	232440
736	12209	12290	12365	12517	12951	12985	13371	14289	14294	14762	16175	16181	16539	17200	19892	20763	22376	22410	23956	53856	56014	56795	58205	67373	67719	69281	70909	71027	73244	73259	75272	75863	76002	83770	93872	93881	100066	113851	116732	170442	170574	171469	192140	194357	219149	270711	338372	627626
737	11352	13548	17248	21432	50724	52428	54343	54353	56406	56724	64930	66498	66771	66878	67463	67534	68592	69125	70646	71435	72194	72399	72612	73132	74112	74198	74451	74841	75007	76375	77632	77771	78244	80750	97998	100210	100929	101023	104271	106894	192654	193670	211896	218914	228807	233405	233977	234776	235623
738	11502	14463	14465	14595	16909	17268	18595	18823	22750	26561	52837	66294	67847	69847	72106	74013	76441	208647	227334
739	12725	14339	66352	66866	67532	68564	71916	74352	78100	105377	228491	240186	269198	384763
740	12325	13852	16832	20852	22213	24063	27096	27402	56289	58245	66090	67087	67247	67876	71375	73046	76429	226751	230126	380967	414801
741	50880	50917	50997	66443	68992	73174	76594	97423	101604	140579	140580	216856	217378	224022	232878	269529	380712
742	11555	12121	14584	19106	50789	54635	74256	74393	76740	93679	106878	170719	214162	230162	319885	381110	624524
743	20557	56519	66341	67082	67407	69187	69444	69496	70936	73893	74703	81010	108069	235636	246079	252866	629860
744	16797	21821	56417	56807	67937	71877	74521	78925	207607	228413	231093	243328
745	11951	15042	20615	20686	66255	66367	66818	67197	67956	67974	71755	76681	98404	104082	170737	224703	236285	241296	665193
746	11778	11864	18197	18846	20420	20450	26456	58802	72693	103889	140709	194309	217219	235044
747	12062	12672	13397	13491	13508	13616	13861	15930	16498	16619	17433	17910	18126	19693	21410	21645	21940	22373	22414	23805	26913	30923	56365	63873	64290	67722	68509	69602	71046	72431	73466	73503	73634	75504	75538	75647	76573	78016	78317	80910	99738	114873	140476	171180	192212	209232	212937	228139	231293
748	12836	14412	15437	16532	26876	30962	70004	70129	71279	78801	83379	96957	211666	212712	215723	217316	225997	228765	233810	432516
749	14226	14312	14894	15185	15374	19703	20586	27632	28146	53421	53599	56420	56459	56844	57314	67382	68544	68628	68865	70248	72008	76265	76709	94181	100336	224023	236604
750	16649	17210	20393	26400	26908	54004	56334	66388	67099	67166	67433	68115	68550	69672	69694	69802	69930	76916	83493	108841	225280	227638	227738	230657	230866	270066	432731
751	50759	52231	66177	76487	381352	654824
752	14218	14803	15404	16770	16866	18987	19120	23958	52864	52915	56735	63857	69563	70192	71130	71412	74453	74478	74479	75141	83993	101544	101613	106763	109267	211535	212989	213326	224997	228355	231655	232934	234542	241051	242800	245536	269180	380863	382045	382056
753	13549	14788	15239	17261	18222	20360	50798	66344	67219	72522	103724	107971	110948	213233	217344	225392	226122	232944	236539	269881	407243
754	15511	17873	22782	26889	56412	56715	68797	72018	77035	109019	209478	217716	223775	233805	380664
755	11431	29807	57775	57915	66631	67228	67623	74525	76719	78767	93836	102580	216846	229589	239555	268656
756	18807	21856	27428	54151	56310	66399	68499	68796	68927	69745	72026	72355	74763	105513	209018	213760	217449	224139	257633
757	11705	12667	13796	16665	17309	18742	18994	19214	19434	20675	26382	27261	56717	58203	69368	72049	73293	74665	75732	78309	108100	194219	218030	240025
758	11792	12091	12224	12724	12812	13872	17075	18100	18789	19090	20017	20321	20867	20901	23837	23894	26411	28114	52874	53627	54632	56031	57315	57773	59001	63856	66138	66172	66276	66356	66506	66549	66603	66965	67213	67493	67702	67842	67955	68040	68730	69499	70428	71780	71801	72198	72544	72749	72787
759	12018	13356	14809	16800	17974	18641	19099	19280	20444	20667	20677	26383	27399	51793	53860	56320	68977	69091	69181	72075	75736	98170	98733	107449	219158	225908	229615	230775	233210	234582	319757
760	11532	11566	12144	12530	14056	15081	17193	18117	18141	18968	19361	19363	19720	20492	21374	21853	22017	22137	23881	24074	26429	26886	26909	28027	52626	53893	55991	56210	56452	58186	66185	66409	66897	67005	67010	67211	68479	68598	68980	69736	70047	70294	71667	71752	71876	71924	73172	73681	74360
761	12874	13731	13809	18605	18826	56786	66552	71538	192195	214742
762	11481	11972	12189	13163	13358	13436	14760	16440	18969	18986	19777	21453	29870	50927	53357	56742	64340	66174	69726	70356	71991	72199	72775	73212	74211	74753	108037	110749	192236	214444	216869	227699	233064	270058	276852	381990	545085	666704
763	11808	12326	14266	14344	16398	17831	19074	21941	22412	50778	66901	67573	72045	72268	72585	73862	75573	78076	118454	226245	228778	229302	229697	269120	270893	320207	327958	432613	442800
764	11769	51800	54375	56494	56716	59008	68475	70451	74302	76478	194952
765	11804	11820	11975	13047	13476	13992	14114	14252	15184	15275	15937	15939	16412	17164	17347	17698	17775	17859	18542	18611	18739	19122	19298	20963	21803	22340	30953	56248	56442	56464	56615	57278	65960	66111	66180	66890	67088	67260	68794	69551	71684	72137	75723	104215	105298	107566	114679	171508	213539
[truncated: 401 more columns]
