# Supplementary material for: A Provisional Gene Regulatory Atlas for Mouse Heart Development
Source: PLoS One. 2014 Jan 8;9(1):e83364. doi: 10.1371/journal.pone.0083364 (PMC3885437; doi:10.1371/journal.pone.0083364)
Supplement: Table S4 — Module counts of enriched pathways from Wikipathways. (XLSX) [file pone.0083364.s006.xlsx]

## Sheet: summary_wiki_mouse_520_heart.tx
Category	Number of modules in phase	Mm_ACE_Inhibitor_Pathway_WP396_41266	Mm_Acetylcholine_Synthesis_WP175_42542	Mm_Adipogenesis_WP447_41258	Mm_Aflatoxin_B1_metabolism_WP1262_41368	Mm_Alanine_and_aspartate_metabolism_WP240_41253	Mm_Alpha6-Beta4_Integrin_Signaling_Pathway_WP488_41271	Mm_amino_acid_conjugation_of_benzoic_acid_WP1252_41304	Mm_Amino_Acid_metabolism_WP662_42241	Mm_Androgen_Receptor_Signaling_Pathway_WP252_41267	Mm_Apoptosis_Modulation_by_HSP70_WP166_41376	Mm_Apoptosis_WP1254_41341	Mm_Arachidonate_Epoxygenase_Epoxide_Hydrolase_WP1250_41240	Mm_B_Cell_Receptor_Signaling_Pathway_WP274_41374	Mm_Biogenic_Amine_Synthesis_WP522_41322	Mm_Blood_Clotting_Cascade_WP460_41288	Mm_Calcium_Regulation_in_the_Cardiac_Cell_WP553_41310	Mm_Cardiac_Hypertrophy-_miR-208_WP1526_41320	Mm_Cell_cycle_WP190_41247	Mm_Cholesterol_Biosynthesis_WP103_41337	Mm_Circadian_Exercise_WP544_41312	Mm_Complement_Activation,_Classical_Pathway_WP200_41395	Mm_Complement_and_Coagulation_Cascades_WP449_41301	Mm_Cre-lox_for_W846X_WP582_41306	Mm_cytochrome_P450_WP1274_41397	Mm_Cytokines_and_Inflammatory_Response_(BioCarta)_WP222_41319	Mm_Cytoplasmic_Ribosomal_Proteins_WP163_41303	Mm_Delta-Notch_Signaling_Pathway_WP265_41380	Mm_Diurnally_regulated_genes_with_circadian_orthologs_WP1268_41369	Mm_DNA_Replication_WP150_41336	Mm_Dopminergic_Neurogenesis_WP1498_41359	Mm_EBV_LMP1_signaling_WP1243_41295	Mm_EGFR1_Signaling_Pathway_WP572_41396	Mm_Eicosanoid_Synthesis_WP318_41263	Mm_Electron_Transport_Chain_WP295_41324	Mm_Endochondral_Ossification_WP1270_41292	Mm_EPO_Receptor_Signaling_WP1249_41283	Mm_ErbB_signaling_pathway_WP1261_41378	Mm_ESC_Pluripotency_Pathways_WP339_41371	Mm_Estrogen_metabolism_WP1264_41251	Mm_estrogen_signalling_WP1244_41249	Mm_Eukaryotic_Transcription_Initiation_WP567_41326	Mm_FAS_pathway_and_Stress_induction_of_HSP_regulation_WP571_41305	Mm_Fatty_Acid_Beta_Oxidation_WP1269_41314	Mm_Fatty_Acid_Biosynthesis_WP336_41307	Mm_Fatty_Acid_Omega_Oxidation_WP33_41272	Mm_Focal_Adhesion_WP85_41365	Mm_Folic_Acid_Network_WP1273_41311	Mm_G13_Signaling_Pathway_WP298_41392
P-non	456	0	0	6	0	0	6	0	0	5	5	8	0	16	2	3	6	0	1	0	0	1	2	0	0	12	0	14	0	0	15	0	15	5	1	3	1	4	5	0	2	0	3	0	0	0	6	1	3
P10.5	152	0	0	1	0	1	3	0	0	2	0	4	0	6	1	0	1	0	9	0	0	0	0	0	0	0	1	2	1	4	1	0	3	1	0	0	3	2	3	0	4	4	3	0	1	0	0	0	0
P11.5	42	0	0	0	0	0	1	0	0	2	0	0	0	2	1	0	0	0	1	0	1	0	0	0	0	0	0	2	1	0	0	0	2	0	0	3	2	1	2	0	2	0	0	0	0	0	1	0	2
P12.5	3	0	0	0	0	0	0	0	0	0	0	0	0	0	0	0	0	0	0	0	0	0	0	0	0	0	0	0	0	0	0	0	0	0	0	0	0	0	0	0	0	0	0	0	0	0	0	0	0
P13.5	0	0	0	0	0	0	0	0	0	0	0	0	0	0	0	0	0	0	0	0	0	0	0	0	0	0	0	0	0	0	0	0	0	0	0	0	0	0	0	0	0	0	0	0	0	0	0	0	0
P14.5	0	0	0	0	0	0	0	0	0	0	0	0	0	0	0	0	0	0	0	0	0	0	0	0	0	0	0	0	0	0	0	0	0	0	0	0	0	0	0	0	0	0	0	0	0	0	0	0	0
P16.5	3	0	0	0	0	0	0	0	0	0	0	0	0	0	0	0	0	0	0	0	0	0	0	0	0	0	0	0	0	0	0	0	0	0	0	0	0	0	0	0	1	0	0	0	0	0	0	0	0
P18.5	109	2	0	4	0	0	5	0	0	1	1	5	1	6	0	0	3	1	0	0	2	2	3	0	0	1	0	2	1	0	0	0	4	3	3	3	1	3	1	0	1	0	1	7	1	0	6	0	0
[truncated: 113 more columns]
