# Supplementary material for: A Provisional Gene Regulatory Atlas for Mouse Heart Development
Source: PLoS One. 2014 Jan 8;9(1):e83364. doi: 10.1371/journal.pone.0083364 (PMC3885437; doi:10.1371/journal.pone.0083364)
Supplement: Table S5 — Module counts of enriched TFBS in the promotors of module gene members. Enrichments were assessed for promoters using TFBS motifs for mouse, human and rat from the JASPAR database. (XLSX) [file pone.0083364.s007.xlsx]

## Sheet: summary_mm9_520_heart.txt
Category	Number of modules in phase	Tfap2a(human)	Arnt(mouse)	ARNT::AHR(mouse)	AR(rat)	T(mouse)	Pax5(mouse)	Rxrb(fly)	Nr2f1(human)	Ddit3::Cebpa(rat)	E2f1(human)	Nfil3(human)	En1(mouse)	Elk1(human)	Mecom(mouse)	Foxf2(human)	Foxd1(human)	Foxc1(human)	Foxl1(human)	Gata2(human)	Gata3(human)	Gfi1(rat)	Foxq1(rat)	Foxd3(rat)	Foxi1(human)	Hlf(human)	Hnf1a(vertebrates)	Nhlh1(human)	Irf1(human)	Irf2(human)	Mef2a(human)	Max(human)	MYC::MAX(human)	Nfya(human)	Nfkb1(human)	Nkx2-5(mouse)	Pparg(human)	Pax2(mouse)	Pax4(mouse)	Pax6(human)	Pbx1(human)	Rora(human)	Rreb1(human)	Rora(human)	RXRA::VDR(human)	Prrx2(mouse)	Elk4(human)	Sox9(human)	Sox17(mouse)
P-non	456	0	25	5	0	1	5	8	7	27	1	7	84	7	0	77	38	81	95	94	66	83	16	75	68	31	7	2	51	2	2	1	2	2	6	97	0	62	58	3	7	21	1	1	0	93	2	89	83
P10.5	152	0	0	0	0	0	0	0	2	0	1	0	1	1	0	0	1	1	0	2	0	1	0	2	0	2	0	0	0	0	1	1	0	0	1	2	0	0	1	0	0	0	2	0	0	2	2	2	0
P11.5	42	0	0	0	0	0	1	0	0	0	0	0	3	0	0	2	1	1	1	0	2	1	0	1	1	0	0	0	0	0	0	0	0	0	0	2	0	0	2	0	0	0	0	0	0	3	0	2	1
P12.5	3	0	0	0	0	0	0	0	0	0	0	0	0	0	0	0	0	0	0	0	0	0	0	0	0	0	0	0	0	0	0	0	0	0	0	0	0	0	0	0	0	0	0	0	0	0	0	0	0
P13.5	0	0	0	0	0	0	0	0	0	0	0	0	0	0	0	0	0	0	0	0	0	0	0	0	0	0	0	0	0	0	0	0	0	0	0	0	0	0	0	0	0	0	0	0	0	0	0	0	0
P14.5	0	0	0	0	0	0	0	0	0	0	0	0	0	0	0	0	0	0	0	0	0	0	0	0	0	0	0	0	0	0	0	0	0	0	0	0	0	0	0	0	0	0	0	0	0	0	0	0	0
P16.5	3	0	0	0	0	0	0	0	0	0	0	0	0	0	0	0	0	0	0	0	0	0	1	0	0	0	0	0	0	0	0	0	0	0	0	0	0	0	0	0	0	0	0	0	0	0	0	0	0
P18.5	109	0	1	0	0	0	0	1	0	1	1	0	5	0	0	6	2	6	6	8	3	5	1	3	4	0	0	2	3	0	0	0	0	0	1	6	0	0	5	0	2	2	0	0	0	7	0	5	4
[truncated: 112 more columns]
