# Supplementary material for: A Provisional Gene Regulatory Atlas for Mouse Heart Development
Source: PLoS One. 2014 Jan 8;9(1):e83364. doi: 10.1371/journal.pone.0083364 (PMC3885437; doi:10.1371/journal.pone.0083364)
Supplement: Table S6 — Cross table of module counts for TFBS- and pathway-enrichments. (XLSX) [file pone.0083364.s008.xlsx]

## Sheet: tfbs_path_integral_overall
	Tfap2a(human)	Arnt(mouse)	ARNT::AHR(mouse)	AR(rat)	T(mouse)	Pax5(mouse)	Rxrb(fly)	Nr2f1(human)	Ddit3::Cebpa(rat)	E2f1(human)	Nfil3(human)	En1(mouse)	Elk1(human)	Mecom(mouse)	Foxf2(human)	Foxd1(human)	Foxc1(human)	Foxl1(human)	Gata2(human)	Gata3(human)	Gfi1(rat)	Foxq1(rat)	Foxd3(rat)	Foxi1(human)	Hlf(human)	Hnf1a(vertebrates)	Nhlh1(human)	Irf1(human)	Irf2(human)	Mef2a(human)	Max(human)	MYC::MAX(human)	Nfya(human)	Nfkb1(human)	Nkx2-5(mouse)	Pparg(human)	Pax2(mouse)	Pax4(mouse)	Pax6(human)	Pbx1(human)	Rora(human)	Rreb1(human)	Rora(human)	RXRA::VDR(human)	Prrx2(mouse)	Elk4(human)	Sox9(human)	Sox17(mouse)	Spib(human)
Mm_ACE_Inhibitor_Pathway_WP396_41266	0	0	0	0	0	0	1	0	0	0	0	2	0	0	1	0	2	2	2	0	1	0	1	1	0	0	1	1	0	0	0	0	0	1	2	0	0	2	0	1	1	0	0	0	1	0	2	1	0
Mm_Acetylcholine_Synthesis_WP175_42542	0	0	0	0	0	0	0	0	0	0	0	0	0	0	0	0	0	0	0	0	0	0	0	0	0	0	0	0	0	0	0	0	0	0	0	0	0	0	0	0	0	0	0	0	0	0	0	0	0
Mm_Adipogenesis_WP447_41258	0	0	0	0	0	0	1	0	2	0	0	4	0	0	2	0	4	4	4	1	3	1	4	3	0	0	2	2	0	0	0	0	0	1	4	0	1	3	0	1	1	0	0	0	3	0	4	3	1
Mm_Aflatoxin_B1_metabolism_WP1262_41368	0	0	0	0	0	0	0	0	0	0	0	0	0	0	0	0	0	0	0	0	0	0	0	0	0	0	0	0	0	0	0	0	0	0	0	0	0	0	0	0	0	0	0	0	0	0	0	0	0
Mm_Alanine_and_aspartate_metabolism_WP240_41253	0	0	0	0	0	0	0	0	0	0	0	0	0	0	0	0	0	0	0	0	0	0	0	0	0	0	0	0	0	0	0	0	0	0	0	0	0	0	0	0	0	0	0	0	0	0	0	0	0
Mm_Alpha6-Beta4_Integrin_Signaling_Pathway_WP488_41271	0	1	0	0	0	0	0	0	0	0	0	1	0	0	1	0	1	1	1	1	1	0	0	1	0	0	1	0	0	0	0	0	0	0	1	0	0	0	0	0	0	0	0	0	0	0	1	0	1
Mm_amino_acid_conjugation_of_benzoic_acid_WP1252_41304	0	0	0	0	0	0	0	0	0	0	0	0	0	0	0	0	0	0	0	0	0	0	0	0	0	0	0	0	0	0	0	0	0	0	0	0	0	0	0	0	0	0	0	0	0	0	0	0	0
Mm_Amino_Acid_metabolism_WP662_42241	0	0	0	0	0	0	0	0	0	0	0	0	0	0	0	0	0	0	0	0	0	0	0	0	0	0	0	0	0	0	0	0	0	0	0	0	0	0	0	0	0	0	0	0	0	0	0	0	0
Mm_Androgen_Receptor_Signaling_Pathway_WP252_41267	0	0	0	0	0	0	0	1	1	0	0	2	0	0	1	1	2	2	2	1	1	1	1	2	1	0	1	2	0	0	0	0	0	1	2	0	1	2	0	1	0	0	0	0	1	0	2	1	1
Mm_Apoptosis_Modulation_by_HSP70_WP166_41376	0	0	0	0	0	0	0	0	0	0	0	0	0	0	0	0	0	0	0	0	0	0	0	0	0	0	0	0	0	0	0	0	0	0	0	0	0	0	0	0	0	0	0	0	0	0	0	0	0
Mm_Apoptosis_WP1254_41341	0	0	0	0	0	0	0	0	0	0	0	1	0	0	0	0	1	0	1	1	0	0	3	0	0	0	0	0	0	0	0	0	0	0	1	0	0	2	0	0	0	0	0	0	1	0	0	0	0
Mm_Arachidonate_Epoxygenase_Epoxide_Hydrolase_WP1250_41240	0	0	0	0	0	0	0	0	0	0	0	0	0	0	1	0	0	0	0	0	0	0	0	1	0	0	0	1	0	0	0	0	0	0	0	0	0	0	0	0	0	0	0	0	0	0	0	0	0
Mm_B_Cell_Receptor_Signaling_Pathway_WP274_41374	0	1	0	0	0	0	2	0	1	0	0	3	0	0	2	0	1	2	2	2	5	0	1	2	1	0	0	1	0	0	0	0	0	0	2	0	2	1	0	1	2	0	0	0	3	0	2	4	2
Mm_Biogenic_Amine_Synthesis_WP522_41322	0	0	0	0	0	0	0	0	0	0	0	0	0	0	0	0	0	0	0	0	0	0	0	0	0	0	0	0	0	0	0	0	0	0	0	0	0	0	0	0	0	0	0	0	0	0	0	0	0
Mm_Blood_Clotting_Cascade_WP460_41288	0	1	1	0	0	1	1	0	2	0	0	3	0	0	3	3	3	3	3	3	3	1	3	3	1	0	0	3	0	1	0	0	0	1	3	0	2	3	1	0	2	0	0	0	3	0	3	3	3
Mm_Calcium_Regulation_in_the_Cardiac_Cell_WP553_41310	0	2	0	0	0	1	0	0	0	0	0	3	0	0	2	1	3	3	3	1	3	0	0	3	1	0	1	2	1	0	0	0	0	0	3	0	1	2	0	1	1	0	0	0	2	0	3	2	1
Mm_Cardiac_Hypertrophy-_miR-208_WP1526_41320	0	0	0	0	0	0	0	0	0	0	0	1	0	0	0	0	1	1	1	0	0	0	0	1	0	0	1	1	0	0	0	0	0	0	1	0	0	1	0	0	0	0	0	0	0	0	1	0	0
Mm_Cell_cycle_WP190_41247	0	0	0	0	0	0	0	0	0	0	0	0	0	0	0	0	1	0	0	0	0	0	1	0	0	0	0	0	0	0	0	0	0	0	0	0	0	0	0	0	0	0	0	0	0	0	1	0	0
Mm_Cholesterol_Biosynthesis_WP103_41337	0	0	0	0	0	0	0	0	0	0	0	0	0	0	0	0	0	0	0	0	0	0	0	0	0	0	0	0	0	0	0	0	0	0	0	0	0	0	0	0	0	0	0	0	0	0	0	0	0
Mm_Circadian_Exercise_WP544_41312	0	0	0	0	0	0	0	0	0	0	0	1	0	0	0	0	1	1	1	0	0	0	0	1	0	0	1	1	0	0	0	0	0	0	1	0	0	1	0	0	0	0	0	0	0	0	1	0	0
Mm_Complement_Activation,_Classical_Pathway_WP200_41395	0	2	0	0	0	0	2	0	1	0	0	3	1	0	3	1	3	3	3	2	3	0	2	2	1	0	1	1	0	0	0	0	0	1	3	0	1	2	0	1	2	0	0	0	2	0	3	2	2
Mm_Complement_and_Coagulation_Cascades_WP449_41301	0	2	0	0	0	0	1	0	1	0	0	3	1	0	3	0	3	3	3	2	3	0	2	2	1	0	1	1	0	0	0	0	0	1	3	0	1	2	0	1	2	0	0	0	2	0	3	2	2
Mm_Cre-lox_for_W846X_WP582_41306	0	0	0	0	0	0	0	0	0	0	0	0	0	0	0	0	0	0	0	0	0	0	0	0	0	0	0	0	0	0	0	0	0	0	0	0	0	0	0	0	0	0	0	0	0	0	0	0	0
Mm_cytochrome_P450_WP1274_41397	0	0	0	0	0	0	0	0	0	0	0	0	0	0	0	0	0	0	0	0	0	0	0	0	0	0	0	0	0	0	0	0	0	0	0	0	0	0	0	0	0	0	0	0	0	0	0	0	0
Mm_Cytokines_and_Inflammatory_Response_(BioCarta)_WP222_41319	0	1	0	0	0	0	1	2	3	0	0	8	1	0	7	6	9	8	9	7	9	3	7	7	2	2	0	6	0	0	0	0	0	1	9	0	6	5	0	1	3	1	0	0	9	0	9	7	6
Mm_Cytoplasmic_Ribosomal_Proteins_WP163_41303	0	0	0	0	0	0	0	0	0	0	0	0	0	0	0	0	0	0	0	0	0	0	0	0	0	0	0	0	0	0	0	0	0	0	0	0	0	0	0	0	0	0	0	0	0	0	0	0	0
Mm_Delta-Notch_Signaling_Pathway_WP265_41380	0	0	0	0	0	0	0	0	0	0	0	0	0	0	0	0	0	0	0	0	0	0	0	0	0	0	0	1	0	0	0	0	0	0	0	0	0	0	0	0	0	0	0	0	0	0	0	0	0
Mm_Diurnally_regulated_genes_with_circadian_orthologs_WP1268_41369	0	0	0	0	0	0	0	0	0	0	0	1	0	0	0	0	1	1	1	0	0	0	0	1	0	0	1	1	0	0	0	0	0	0	1	0	0	1	0	0	0	0	0	0	0	0	1	0	0
Mm_DNA_Replication_WP150_41336	0	0	0	0	0	0	0	0	0	0	0	0	0	0	0	0	0	0	0	0	0	0	0	0	0	0	0	0	0	0	0	0	0	0	0	0	0	0	0	0	0	0	0	0	0	0	0	0	0
Mm_Dopminergic_Neurogenesis_WP1498_41359	0	1	0	0	0	0	0	0	1	0	1	4	1	0	2	1	3	3	2	2	4	1	4	3	2	1	0	1	0	0	0	0	0	0	2	0	2	3	1	1	1	0	0	0	2	0	2	2	3
Mm_EBV_LMP1_signaling_WP1243_41295	0	0	0	0	0	0	0	0	0	0	0	0	0	0	0	0	0	0	0	0	0	0	0	0	0	0	0	0	0	0	0	0	0	0	0	0	0	0	0	0	0	0	0	0	0	0	0	0	0
Mm_EGFR1_Signaling_Pathway_WP572_41396	0	0	0	0	0	1	0	0	1	0	0	2	0	0	1	0	0	0	0	0	1	0	1	0	0	0	0	0	0	0	0	0	0	0	1	0	1	0	0	1	0	0	0	0	1	0	1	1	0
Mm_Eicosanoid_Synthesis_WP318_41263	0	1	0	0	0	0	0	0	1	0	0	1	1	0	1	0	1	1	1	1	2	0	1	1	0	0	2	0	0	0	0	0	0	0	1	0	0	0	0	0	1	0	0	0	1	0	1	1	1
Mm_Electron_Transport_Chain_WP295_41324	0	0	0	0	0	0	0	0	0	0	0	0	0	0	0	0	0	0	0	0	0	0	0	0	0	0	0	0	0	0	0	0	0	0	0	0	0	0	0	0	0	0	0	0	0	0	0	0	0
Mm_Endochondral_Ossification_WP1270_41292	0	1	0	0	0	0	0	0	0	0	0	2	0	0	1	1	2	2	2	1	1	1	1	2	1	0	1	3	0	0	0	0	0	0	2	0	1	2	0	0	1	0	0	0	1	0	2	1	1
Mm_EPO_Receptor_Signaling_WP1249_41283	0	0	0	0	0	0	0	0	0	0	0	2	0	0	1	0	0	0	0	1	0	0	0	0	0	0	0	0	0	0	0	0	0	0	1	0	0	1	0	0	0	0	0	0	2	0	1	0	0
Mm_ErbB_signaling_pathway_WP1261_41378	0	1	2	0	0	1	1	0	2	0	0	5	1	0	4	2	4	4	4	4	4	0	3	4	2	2	0	2	0	1	0	0	0	1	4	0	3	4	1	0	1	0	0	0	4	1	4	3	4
Mm_ESC_Pluripotency_Pathways_WP339_41371	0	0	0	0	0	0	1	0	0	0	0	2	0	0	1	0	1	2	2	0	1	0	4	0	0	0	0	0	0	0	0	0	0	1	2	0	1	2	0	1	1	0	0	0	2	0	1	2	1
Mm_Estrogen_metabolism_WP1264_41251	0	0	0	0	0	0	0	0	0	0	0	0	0	0	0	0	0	0	0	0	0	0	0	0	0	0	0	0	0	0	0	0	0	0	0	0	0	0	0	0	0	0	0	0	0	0	0	0	0
Mm_estrogen_signalling_WP1244_41249	0	0	0	0	0	0	0	0	0	0	0	0	0	0	0	0	0	0	0	0	0	0	0	0	0	0	0	0	0	0	0	0	0	0	0	0	0	0	0	0	0	0	0	0	0	0	0	0	0
Mm_Eukaryotic_Transcription_Initiation_WP567_41326	0	0	0	0	0	0	0	0	0	0	0	0	0	0	0	0	0	0	0	0	0	0	0	0	0	0	0	0	0	0	0	0	0	0	0	0	0	0	0	0	0	0	0	0	0	0	0	0	0
Mm_FAS_pathway_and_Stress_induction_of_HSP_regulation_WP571_41305	0	0	0	0	0	0	0	0	0	0	0	0	0	0	0	0	0	0	0	0	0	0	0	0	0	0	0	0	0	0	0	0	0	0	0	0	0	0	0	0	0	0	0	0	0	0	0	0	0
Mm_Fatty_Acid_Beta_Oxidation_WP1269_41314	0	1	0	0	0	0	0	0	0	0	0	1	0	0	1	0	1	1	1	1	1	0	0	1	0	0	1	0	0	0	0	0	0	0	1	0	0	0	0	0	0	0	0	0	0	0	1	0	1
Mm_Fatty_Acid_Biosynthesis_WP336_41307	0	0	0	0	0	0	0	0	0	0	0	0	0	0	0	0	0	0	0	0	0	0	0	0	0	0	0	0	0	0	0	0	0	0	0	0	0	0	0	0	0	0	0	0	0	0	0	0	0
Mm_Fatty_Acid_Omega_Oxidation_WP33_41272	0	0	0	0	0	0	0	0	0	0	0	0	0	0	0	0	0	0	0	0	0	0	0	0	0	0	0	0	0	0	0	0	0	0	0	0	0	0	0	0	0	0	0	0	0	0	0	0	0
Mm_Focal_Adhesion_WP85_41365	0	1	0	0	0	0	0	0	0	0	0	2	0	0	1	0	2	2	2	1	1	0	0	2	0	0	2	1	0	0	0	0	0	0	2	0	0	1	0	0	0	0	0	0	0	0	2	0	1
Mm_Folic_Acid_Network_WP1273_41311	0	0	0	0	0	0	0	0	0	0	0	0	0	0	0	0	0	0	0	0	0	0	0	0	0	0	0	0	0	0	0	0	0	0	0	0	0	0	0	0	0	0	0	0	0	0	0	0	0
Mm_G13_Signaling_Pathway_WP298_41392	0	0	0	0	0	0	0	0	0	0	0	0	0	0	0	0	0	0	0	0	0	0	0	0	0	0	0	0	0	0	0	0	0	0	0	0	0	0	0	0	0	0	0	0	0	0	0	0	0
Mm_G1_to_S_cell_cycle_control_WP413_41269	0	0	0	0	0	0	0	0	0	0	0	0	0	0	0	0	0	0	0	0	0	0	0	0	0	0	0	0	0	0	0	0	0	0	0	0	0	0	0	0	0	0	0	0	0	0	0	0	0
Mm_G_Protein_Signaling_Pathways_WP232_41275	0	0	0	0	0	0	0	0	0	0	0	2	0	0	1	1	2	2	2	1	1	1	1	2	0	0	1	2	0	0	0	0	0	0	2	0	1	2	0	0	1	0	0	0	1	0	2	1	0
Mm_Glucocorticoid_&_Mineralcorticoid_Metabolism_WP495_41327	0	1	0	0	0	0	1	0	2	0	0	3	1	0	3	2	3	3	3	3	3	0	3	3	2	0	0	3	0	0	0	0	0	1	3	0	3	3	0	0	1	0	0	0	3	0	3	2	3
Mm_Glucuronidation_WP1241_41277	0	0	0	0	0	0	0	0	0	0	0	0	0	0	0	0	0	0	0	0	0	0	0	0	0	0	0	0	0	0	0	0	0	0	0	0	0	0	0	0	0	0	0	0	0	0	0	0	0
Mm_Glutathione_and_one_carbon_metabolism_WP730_41399	0	0	0	0	0	0	0	0	0	0	0	0	0	0	0	0	0	0	1	0	0	0	0	0	0	0	0	0	0	0	0	0	0	0	0	0	0	0	0	0	0	0	0	0	0	0	0	0	0
Mm_Glutathione_metabolism_WP164_41383	0	0	0	0	0	0	0	0	0	0	0	0	0	0	0	0	0	0	1	0	0	0	0	0	0	0	0	0	0	0	0	0	0	0	0	0	0	0	0	0	0	0	0	0	0	0	0	0	0
Mm_Glycogen_Metabolism_WP317_41356	0	0	0	0	0	0	0	0	0	0	0	1	0	0	0	0	1	1	1	0	0	0	0	1	0	0	1	1	0	0	0	0	0	0	1	0	0	1	0	0	0	0	0	0	0	0	1	0	0
Mm_Glycolysis_and_Gluconeogenesis_WP157_41358	0	0	0	0	0	0	0	0	1	0	0	1	0	0	1	1	1	1	1	1	1	0	1	1	0	0	0	1	0	0	0	0	0	0	1	0	1	1	0	0	0	0	0	0	1	0	1	0	1
Mm_GPCR-orphan-noGO_WP1398_41245	0	0	0	0	0	0	0	0	0	0	0	0	0	0	0	0	0	0	0	0	0	0	0	0	0	0	0	0	0	0	0	0	0	0	0	0	0	0	0	0	0	0	0	0	0	0	0	0	0
Mm_GPCRs,_Class_A_Rhodopsin-like_WP189_41315	0	9	0	0	0	0	3	2	7	0	2	23	2	0	23	15	23	24	24	21	22	8	21	21	10	3	0	20	0	1	0	0	0	4	24	0	20	23	1	3	10	1	1	0	24	0	24	22	21
Mm_GPCRs,_Class_B_Secretin-like_WP456_41317	0	1	0	0	0	0	1	0	1	0	0	1	1	0	1	1	1	1	2	1	1	0	1	1	1	0	0	1	0	0	0	0	0	0	1	0	1	1	0	0	1	0	0	0	1	0	1	1	1
Mm_GPCRs,_Class_C_Metabotropic_glutamate,_pheromone_WP327_41361	0	0	0	0	0	0	0	0	0	0	0	0	0	0	0	0	0	0	0	0	0	0	0	0	0	0	0	0	0	0	0	0	0	0	0	0	0	0	0	0	0	0	0	0	0	0	0	0	0
Mm_GPCRs,_Other_WP41_41352	0	1	0	0	0	0	0	1	6	0	3	11	1	0	10	8	10	10	10	10	10	4	8	10	8	2	0	9	0	1	0	0	0	2	10	0	10	10	1	1	4	0	1	0	11	0	10	9	10
Mm_unknown	0	0	0	0	0	0	0	0	0	0	0	0	0	0	0	0	0	0	0	0	0	0	0	0	0	0	0	0	0	0	0	0	0	0	0	0	0	0	0	0	0	0	0	0	0	0	0	0	0
Mm_Hedgehog_Signaling_Pathway_WP116_41332	0	2	0	0	0	0	1	0	2	0	0	2	2	0	2	1	3	2	2	2	2	0	3	2	2	0	0	3	0	0	0	0	0	0	2	0	2	2	0	0	2	0	0	0	2	0	3	2	2
Mm_Heme_Biosynthesis_WP18_41372	0	0	0	0	0	0	0	0	0	0	0	1	0	0	0	0	1	1	1	0	0	0	0	1	0	0	1	1	0	0	0	0	0	0	1	0	0	1	0	0	0	0	0	0	0	0	1	0	0
Mm_Histone_modifications_WP300_41360	0	0	0	0	0	0	0	0	0	0	0	0	0	0	0	0	0	0	0	0	0	0	0	0	0	0	0	0	0	0	0	0	0	0	0	0	0	0	0	0	0	0	0	0	0	0	0	0	0
Mm_Homologous_recombination_WP1258_41350	0	0	0	0	0	0	0	0	0	0	0	0	0	0	0	0	0	0	0	0	0	0	0	0	0	0	0	0	0	0	0	0	0	0	0	0	0	0	0	0	0	0	0	0	0	0	0	0	0
Mm_Hypertrophy_Model_WP202_41285	0	0	0	0	0	0	0	1	1	0	0	1	0	0	1	1	1	1	1	1	1	1	1	1	1	0	0	1	0	0	0	0	0	1	1	0	1	1	0	1	0	0	0	0	1	0	1	1	1
Mm_Hypothetical_Network_for_Drug_Addiction_WP1246_41287	0	2	1	0	0	0	0	0	0	0	0	3	0	0	1	0	3	4	3	1	2	0	0	2	0	0	1	2	2	0	0	0	0	0	2	0	2	2	0	2	1	0	0	0	1	0	3	2	1
Mm_Id_Signaling_Pathway_WP512_41335	0	0	0	0	0	0	0	0	0	0	0	1	0	0	0	1	0	1	1	0	1	0	1	0	1	0	0	0	0	0	0	0	0	0	1	0	0	0	0	0	0	0	0	0	1	0	1	1	1
Mm_IL-1_Signaling_Pathway_WP37_41331	0	1	0	0	0	0	0	2	1	1	0	4	0	0	4	3	4	4	5	4	4	2	3	5	2	0	0	3	0	0	0	0	0	1	4	0	3	3	0	1	2	0	0	0	4	0	4	4	3
Mm_IL-2_Signaling_Pathway_WP450_41330	0	0	0	0	0	0	0	1	1	0	0	2	0	0	1	1	2	3	2	1	1	1	2	2	1	0	1	2	0	0	0	0	0	1	3	0	1	3	0	1	0	0	0	0	2	0	3	2	1
Mm_IL-3_Signaling_Pathway_WP373_41387	0	0	0	0	0	0	0	0	0	0	0	2	0	0	1	2	2	2	1	1	2	1	2	1	0	0	0	0	0	0	0	0	0	0	2	0	0	1	0	0	0	0	0	0	2	0	2	1	0
Mm_IL-4_signaling_Pathway_WP93_41293	0	0	0	0	0	0	0	0	0	0	0	1	0	0	1	0	2	1	2	2	1	0	1	1	0	0	0	1	0	0	0	0	0	0	2	0	1	2	0	0	0	1	0	0	2	0	1	1	1
Mm_IL-5_Signaling_Pathway_WP151_41364	0	0	0	0	0	0	0	0	2	0	0	1	0	0	1	0	1	1	1	1	2	0	0	1	0	0	0	1	0	0	0	0	0	0	1	0	1	0	0	0	1	0	0	0	2	0	1	2	1
Mm_IL-6_signaling_Pathway_WP387_41281	0	0	0	0	0	0	1	0	0	0	0	1	0	0	1	1	2	1	2	0	2	0	2	0	0	1	0	0	0	0	0	0	0	1	2	0	0	1	0	1	2	0	0	0	2	0	2	1	0
Mm_IL-7_Signaling_Pathway_WP297_41313	0	0	0	0	0	0	0	0	0	0	0	0	0	0	0	0	0	0	0	0	0	0	0	0	0	0	0	0	0	0	0	0	0	0	0	0	0	0	0	0	0	0	0	0	0	0	0	0	0
Mm_IL-9_Signaling_Pathway_WP10_41318	0	0	0	0	0	0	1	0	0	0	0	2	0	0	1	0	2	2	2	0	1	0	1	1	0	0	1	1	0	0	0	0	0	1	2	0	0	2	0	1	1	0	0	0	1	0	2	1	0
Mm_Inflammatory_Response_Pathway_WP458_41294	0	0	0	0	0	0	0	0	0	1	0	0	0	0	1	1	2	1	2	1	1	0	1	1	0	0	0	0	0	0	0	0	0	0	2	0	0	2	0	1	0	0	0	0	2	0	1	1	0
Mm_Insulin_Signaling_WP65_41286	0	0	0	0	0	0	0	0	0	0	0	1	0	0	0	0	1	1	1	0	0	0	0	1	0	0	1	1	0	0	0	0	0	0	1	0	0	1	0	0	0	0	0	0	0	0	1	0	0
Mm_Integrin-mediated_cell_adhesion_WP6_41290	0	0	0	0	0	0	0	0	0	0	0	0	0	0	0	0	0	0	0	0	0	0	0	0	0	0	0	0	0	0	0	0	0	0	0	0	0	0	0	0	0	0	0	0	0	0	0	0	0
Mm_Irinotecan_Pathway_WP475_41333	0	0	0	0	0	0	1	0	0	0	0	1	0	0	1	1	2	1	2	0	2	0	2	0	0	1	0	0	0	0	0	0	0	1	2	0	0	1	0	1	2	0	0	0	2	0	2	2	0
Mm_Iron_Homeostasis_WP1596_41260	0	0	0	0	0	0	0	0	0	0	0	0	0	0	0	0	0	0	0	0	0	0	0	0	0	0	0	0	0	0	0	0	0	0	0	0	0	0	0	0	0	0	0	0	0	0	0	0	0
Mm_Keap1-Nrf2_WP1245_41366	0	0	0	0	0	0	0	0	0	0	0	0	0	0	0	0	0	0	0	0	0	0	0	0	0	0	0	0	0	0	0	0	0	0	0	0	0	0	0	0	0	0	0	0	0	0	0	0	0
Mm_Kennedy_pathway_WP1771_42210	0	0	0	0	0	0	0	0	0	0	0	0	0	0	0	0	0	0	0	0	0	0	0	0	0	0	0	0	0	0	0	0	0	0	0	0	0	0	0	0	0	0	0	0	0	0	0	0	0
Mm_Kit_Receptor_Signaling_Pathway_WP407_41265	0	0	0	0	0	0	0	0	0	0	0	0	0	0	0	0	0	0	0	0	0	0	0	0	0	0	0	0	0	0	0	0	0	0	0	0	0	0	0	0	0	0	0	0	0	0	0	0	0
Mm_Leptin_and_adiponectin_WP683_41298	0	0	0	0	0	0	0	0	0	0	0	0	0	0	0	0	0	0	0	0	0	0	0	0	0	0	0	0	0	0	0	0	0	0	0	0	0	0	0	0	0	0	0	0	0	0	0	0	0
Mm_Leptin_Insulin_Overlap_WP578_41321	0	1	0	0	0	1	2	0	2	0	0	3	1	0	3	1	2	2	2	1	3	0	3	1	1	0	0	1	0	0	0	0	0	1	3	0	2	2	0	2	2	0	0	0	3	0	3	3	1
Mm_MAPK_Cascade_WP251_41289	0	0	0	0	0	0	0	0	0	0	0	0	0	0	0	0	0	0	0	0	0	0	0	0	1	0	0	0	0	0	0	0	0	0	0	0	0	0	0	0	0	0	0	0	0	0	0	0	0
Mm_MAPK_signaling_pathway_WP493_41389	0	0	0	0	0	0	1	0	0	0	0	1	0	0	1	0	1	1	1	0	1	0	1	1	0	0	0	0	0	0	0	0	0	1	1	0	0	1	0	1	1	0	0	0	1	0	1	1	0
Mm_Matrix_Metalloproteinases_WP441_41300	0	1	0	0	0	0	1	0	1	0	0	2	1	0	1	1	2	2	2	1	1	0	1	2	1	0	1	2	0	0	0	0	0	0	2	0	1	2	0	0	1	0	0	0	1	0	2	1	1
Mm_metapathway_biotransformation_WP1251_41349	0	0	0	0	0	0	0	0	0	0	0	0	0	0	0	0	0	0	0	0	0	0	0	0	0	0	0	0	0	0	0	0	0	0	0	0	0	0	0	0	0	0	0	0	0	0	0	0	0
Mm_methylation_WP1247_41393	0	0	0	0	0	0	0	0	0	0	0	0	0	0	0	0	0	0	0	0	0	0	0	0	0	0	0	0	0	0	0	0	0	0	0	0	0	0	0	0	0	0	0	0	0	0	0	0	0
Mm_MicroRNAs_in_cardiomyocyte_hypertrophy_WP1560_41377	0	0	0	0	0	0	0	0	0	0	0	1	0	0	0	0	1	1	1	0	0	0	0	1	0	0	1	1	0	0	0	0	0	0	1	0	0	1	0	0	0	0	0	0	0	0	1	0	0
Mm_miR-1_in_cardiac_development_WP608_41375	0	0	0	0	0	0	0	0	0	0	0	0	0	0	0	0	0	0	0	0	0	0	0	0	0	0	0	0	0	0	0	0	0	0	0	0	0	0	0	0	0	0	0	0	0	0	0	0	0
Mm_Mismatch_repair_WP1257_41257	0	0	0	0	0	0	0	0	0	0	0	0	0	0	0	0	0	0	0	0	0	0	0	0	0	0	0	0	0	0	0	0	0	0	0	0	0	0	0	0	0	0	0	0	0	0	0	0	0
Mm_Mitochondrial_Gene_Expression_WP1263_41355	0	0	0	0	0	0	0	0	0	0	0	0	0	0	0	0	0	0	0	0	0	0	0	0	0	0	0	0	0	0	0	0	0	0	0	0	0	0	0	0	0	0	0	0	0	0	0	0	0
Mm_Mitochondrial_LC-Fatty_Acid_Beta-Oxidation_WP401_41379	0	0	0	0	0	0	0	0	0	0	0	0	0	0	0	0	0	0	0	0	0	0	0	0	0	0	0	0	0	0	0	0	0	0	0	0	0	0	0	0	0	0	0	0	0	0	0	0	0
Mm_Monoamine_GPCRs_WP570_41388	0	1	0	0	0	0	0	0	2	0	0	3	0	0	3	3	3	3	3	3	3	2	3	3	2	1	0	3	0	1	0	0	0	0	3	0	3	3	0	0	2	0	0	0	3	0	3	3	3
Mm_Mouse_ESC_Pluripotency_Pathways_WP1767_41268	0	0	0	0	0	0	1	0	0	0	0	2	0	0	1	0	2	2	2	0	1	0	5	0	0	0	0	0	0	0	0	0	0	1	2	0	1	2	0	1	1	0	0	0	2	0	2	2	1
Mm_mRNA_processing_WP310_41325	0	0	0	0	0	0	0	0	0	1	0	0	0	0	0	0	0	0	0	0	0	0	0	0	0	0	0	0	0	0	0	0	0	0	0	0	0	0	0	0	0	0	0	0	0	1	0	0	0
Mm_Myometrial_Relaxation_and_Contraction_Pathways_WP385_41284	0	0	0	0	0	0	0	0	0	1	0	2	0	0	1	0	2	2	2	1	2	0	1	3	1	0	1	1	0	0	0	0	0	0	2	0	0	1	0	0	1	0	0	0	1	0	2	1	0
Mm_neural_retinal_development_WP535_41261	0	0	0	0	0	0	0	0	0	0	0	0	0	0	0	0	0	0	0	0	0	0	0	0	0	0	0	0	0	0	0	0	0	0	0	0	0	0	0	0	0	0	0	0	0	0	0	0	0
Mm_NLR_proteins_WP1256_41241	0	1	0	0	0	0	0	0	0	0	0	0	0	0	0	0	0	0	1	1	0	0	1	0	0	0	0	0	0	0	0	0	0	0	1	0	0	0	0	0	0	0	0	0	0	0	0	0	0
Mm_Non-homologous_end_joining_WP1242_41329	0	0	0	0	0	0	0	0	0	0	0	0	0	0	0	0	0	0	0	0	0	0	0	0	0	0	0	0	0	0	0	0	0	0	0	0	0	0	0	0	0	0	0	0	0	0	0	0	0
Mm_Non-odorant_GPCRs_WP1396_41256	0	0	0	0	0	0	0	0	0	0	0	0	0	0	0	0	0	0	0	0	0	0	0	0	0	0	0	0	0	0	0	0	0	0	0	0	0	0	0	0	0	0	0	0	0	0	0	0	0
Mm_Notch_Signaling_Pathway_WP29_41252	0	0	0	0	0	0	0	0	0	0	0	0	0	0	0	0	0	0	0	0	0	0	0	0	0	0	0	0	0	0	0	0	1	0	0	0	0	0	0	0	0	0	0	0	0	0	0	0	0
Mm_Nuclear_receptors_in_lipid_metabolism_and_toxicity_WP431_41254	0	0	0	0	0	0	0	0	1	0	0	2	0	0	1	1	2	2	2	1	1	1	1	1	0	0	0	1	0	0	0	0	0	0	2	0	1	1	0	0	1	0	0	0	2	0	2	1	1
Mm_Nuclear_Receptors_WP509_41291	0	0	0	0	0	0	0	0	0	0	0	1	0	0	0	1	0	1	1	0	1	0	1	0	0	0	0	0	0	0	0	0	0	0	2	0	0	0	0	0	0	0	0	0	2	0	1	1	1
Mm_Nucleotide_GPCRs_WP207_41362	0	0	0	0	0	0	0	0	0	0	0	0	0	0	0	0	0	0	0	0	0	0	0	0	0	0	0	0	0	0	0	0	0	0	0	0	0	0	0	0	0	0	0	0	0	0	0	0	0
Mm_Nucleotide_Metabolism_WP87_41363	0	0	0	0	0	0	0	0	0	1	0	0	0	0	0	0	0	0	0	0	0	0	0	0	0	0	0	0	0	0	0	0	0	0	0	0	0	0	0	0	0	0	0	0	0	0	0	0	0
Mm_Odorant_GPCRs_WP1397_41323	0	0	0	0	0	0	0	0	0	0	0	0	0	0	0	0	0	0	0	0	0	0	0	0	0	0	0	0	0	0	0	0	0	0	0	0	0	0	0	0	0	0	0	0	0	0	0	0	0
Mm_One_carbon_metabolism_and_related_pathways_WP1770_41250	0	0	0	0	0	0	0	0	0	0	0	0	0	0	0	0	0	0	0	0	0	0	0	0	0	0	0	0	0	0	0	0	0	0	1	0	1	0	0	0	0	0	0	0	0	0	0	0	0
Mm_One_Carbon_Metabolism_WP435_42576	0	0	0	0	0	0	0	0	0	0	0	0	0	0	1	0	1	1	1	0	1	0	0	0	1	0	0	0	0	0	0	0	0	0	0	0	0	0	0	0	0	0	0	0	0	0	0	0	0
Mm_Osteoblast_WP238_41255	0	1	0	0	0	0	0	0	3	1	2	3	1	0	3	4	4	4	4	4	4	1	3	4	3	1	0	4	0	0	0	0	0	0	4	0	3	3	1	1	2	0	0	0	4	0	3	4	4
Mm_Osteoclast_WP454_41262	0	1	0	0	0	0	0	0	0	0	0	1	0	0	1	0	1	1	1	1	1	0	0	1	0	0	1	0	0	0	0	0	0	0	1	0	0	0	0	0	0	0	0	0	0	0	1	0	1
Mm_Ovarian_Infertility_Genes_WP273_41282	0	0	0	0	0	1	0	0	1	0	0	1	0	0	1	0	0	0	0	0	1	0	1	0	0	0	0	0	0	0	0	0	0	0	1	0	1	0	0	1	0	0	0	0	1	0	1	1	0
Mm_Oxidative_Damage_WP1496_41370	0	0	0	0	0	0	0	0	0	0	0	0	0	0	0	0	0	0	0	0	0	0	0	0	0	0	0	0	0	0	0	0	0	0	0	0	0	0	0	0	0	0	0	0	0	0	0	0	0
Mm_Oxidative_phosphorylation_WP1248_41278	0	0	0	0	0	0	0	0	0	0	0	0	0	0	0	0	0	0	0	0	0	0	0	0	0	0	0	0	0	0	0	0	0	0	0	0	0	0	0	0	0	0	0	0	0	0	0	0	0
Mm_Oxidative_Stress_WP412_41381	0	0	0	0	0	0	0	0	0	0	0	0	0	0	0	0	0	0	0	0	0	0	0	0	0	0	0	0	0	0	0	0	0	0	0	0	0	0	0	0	0	0	0	0	0	0	0	0	0
Mm_p38_MAPK_Signaling_Pathway_(BioCarta)_WP350_41398	0	0	0	0	0	0	0	0	0	0	0	0	0	0	0	0	0	0	0	0	0	0	0	0	0	0	0	0	0	0	0	0	0	0	0	0	0	0	0	0	0	0	0	0	0	0	0	0	0
Mm_Pentose_Phosphate_Pathway_WP63_41248	0	0	0	0	0	0	0	0	0	0	0	0	0	0	0	0	0	0	0	0	0	0	0	0	0	0	0	0	0	0	0	0	0	0	0	0	0	0	0	0	0	0	0	0	0	0	0	0	0
Mm_Peptide_GPCRs_WP234_41308	0	4	0	0	0	0	1	1	5	0	2	13	1	0	13	8	13	13	13	13	13	5	12	13	7	2	0	13	0	1	0	0	0	2	13	0	13	13	1	1	5	1	1	0	13	0	13	12	13
Mm_Phase_I,_non_P450_WP1255_41309	0	0	0	0	0	0	0	0	0	0	0	0	0	0	0	0	0	0	0	0	0	0	0	0	0	0	0	0	0	0	0	0	0	0	0	0	0	0	0	0	0	0	0	0	0	0	0	0	0
Mm_PluriNetWork_WP1763_41345	0	0	0	0	0	0	0	0	0	1	0	1	0	0	0	0	0	0	0	0	0	0	3	0	0	0	0	0	0	0	0	0	0	0	0	0	0	1	0	0	0	0	0	0	0	0	0	0	0
Mm_Polyol_pathway_WP1265_41264	0	0	0	0	0	0	0	0	0	0	0	0	0	0	0	0	0	0	0	0	0	0	0	0	0	0	0	0	0	0	0	0	0	0	0	0	0	0	0	0	0	0	0	0	0	0	0	0	0
Mm_PP_WP1506_41347	0	0	0	0	0	0	0	0	0	0	0	0	0	0	0	0	0	0	0	0	0	0	0	0	0	0	0	0	0	0	0	0	0	0	0	0	0	0	0	0	0	0	0	0	0	0	0	0	0
Mm_Prostaglandin_pathway_WP1439_41354	0	0	0	0	0	0	0	0	0	0	0	1	0	0	0	0	1	1	1	0	0	0	0	1	0	0	1	1	0	0	0	0	0	0	1	0	0	1	0	0	0	0	0	0	0	0	1	0	0
Mm_Prostaglandin_Synthesis_and_Regulation_WP374_41394	0	1	0	0	0	0	0	0	0	1	0	1	0	0	2	1	2	2	2	1	2	0	1	2	0	0	0	1	0	0	0	0	0	1	2	0	1	2	0	1	1	0	0	0	2	0	2	2	1
Mm_Proteasome_Degradation_WP519_41297	0	0	0	0	0	0	0	0	0	0	0	0	0	0	1	0	0	0	0	0	0	0	0	1	0	0	0	1	0	0	0	0	0	0	0	0	0	0	0	0	0	0	0	0	0	0	0	0	0
Mm_Ptf1a_related_regulatory_pathway_WP201_41299	0	0	0	0	0	0	0	0	0	0	0	0	0	0	0	0	0	0	0	0	0	0	0	0	0	0	0	0	0	0	0	0	0	0	0	0	0	0	0	0	0	0	0	0	0	0	0	0	0
Mm_Regulation_of_Actin_Cytoskeleton_WP523_41334	0	1	0	0	0	0	0	0	0	0	0	2	0	0	1	1	1	1	1	1	1	1	3	1	0	0	0	1	0	0	0	0	0	0	1	0	1	2	0	0	1	0	0	0	1	0	1	1	1
Mm_Retinol_metabolism_WP1259_41340	0	1	0	0	1	0	0	0	2	0	1	4	0	0	5	2	4	5	4	4	2	2	4	3	2	0	0	4	0	0	0	0	0	0	6	0	3	4	0	0	1	0	0	0	4	0	5	3	3
Mm_Selenium_metabolism-Selenoproteins_WP108_41386	0	0	0	0	0	0	0	0	0	0	0	0	0	0	0	0	0	0	0	0	0	0	0	0	0	0	0	0	0	0	0	0	0	0	0	0	0	0	0	0	0	0	0	0	0	0	0	0	0
Mm_selenium_WP1272_41274	0	0	0	0	0	0	0	0	0	0	0	0	0	0	0	0	0	0	0	0	0	0	0	0	0	0	0	0	0	0	0	0	0	0	0	0	0	0	0	0	0	0	0	0	0	0	0	0	0
Mm_Senescence_and_Autophagy_WP1267_41280	0	0	0	0	0	0	0	0	0	0	0	1	0	0	0	0	0	0	0	0	0	0	2	0	0	0	0	0	0	0	0	0	0	0	0	0	0	1	0	0	0	0	0	0	0	0	0	0	0
Mm_SHH,_FGF8,_Stat3_WP1500_42211	0	1	0	0	0	0	1	0	1	0	0	1	1	0	1	1	1	1	1	1	1	0	1	1	1	0	0	1	0	0	0	0	0	0	1	0	1	1	0	0	1	0	0	0	1	0	1	1	1
Mm_SIDS_Susceptibility_Pathways_WP1266_41328	0	2	0	0	0	0	0	1	5	0	2	8	0	0	6	4	7	7	7	7	6	2	6	6	5	0	1	7	0	0	0	0	0	2	8	0	6	6	0	1	1	0	1	0	7	0	8	5	7
Mm_Signal_Transduction_of_S1P_Receptor_WP57_41348	0	0	0	0	0	0	0	0	0	0	0	0	0	0	0	0	0	0	0	0	0	0	0	0	0	0	0	0	0	0	0	0	0	0	0	0	0	0	0	0	0	0	0	0	0	0	0	0	0
Mm_Signaling_of_Hepatocyte_Growth_Factor_Receptor_WP193_41367	0	0	0	0	0	0	0	0	0	0	0	0	0	0	0	0	0	0	0	0	1	0	0	0	1	0	0	0	0	0	0	0	0	0	0	0	0	0	0	0	0	0	0	0	0	0	0	0	0
Mm_Small_Ligand_GPCRs_WP353_41279	0	1	0	0	0	0	0	0	0	0	0	1	0	0	2	1	2	2	2	1	2	0	1	2	0	0	0	1	0	0	0	0	0	1	2	0	1	2	0	1	1	0	0	0	2	0	2	2	1
Mm_Splicing_factor_NOVA_regulated_synpatic_proteins_WP1983_42575	0	1	0	0	0	0	0	0	1	0	0	2	1	0	2	0	2	2	2	2	2	0	2	2	2	0	0	2	0	0	0	0	0	1	2	0	2	2	0	0	1	0	0	0	2	0	2	2	2
Mm_Statin_Pathway_WP1_41296	0	0	0	0	0	0	0	0	0	0	0	0	0	0	0	0	0	0	0	0	0	0	0	0	0	0	0	0	0	0	0	0	0	0	0	0	0	0	0	0	0	0	0	0	0	0	0	0	0
Mm_Steroid_Biosynthesis_WP55_41344	0	3	0	0	0	0	1	1	4	0	1	6	2	0	6	4	6	6	6	6	6	2	6	6	4	0	0	5	0	0	0	0	0	2	6	0	5	5	0	1	4	0	1	0	6	0	6	5	5
Mm_Sterol_regulatory_element_binding_protein_related_WP731_41316	0	0	0	0	0	0	0	0	0	0	0	0	0	0	0	0	0	0	0	0	0	0	0	0	0	0	0	0	0	0	0	0	0	0	0	0	0	0	0	0	0	0	0	0	0	0	0	0	0
Mm_Striated_Muscle_Contraction_WP216_41273	0	0	0	0	0	0	0	0	0	1	0	1	0	0	0	0	2	2	1	0	0	0	0	1	0	0	1	1	0	0	0	0	0	0	2	0	0	1	0	0	0	0	0	0	0	0	1	1	0
Mm_Synthesis_and_Degradation_of_Ketone_Bodies_WP543_41382	0	0	0	0	0	0	0	0	0	0	0	0	0	0	0	0	0	0	0	0	0	0	0	0	0	0	0	0	0	0	0	0	0	0	0	0	0	0	0	0	0	0	0	0	0	0	0	0	0
Mm_T_Cell_Receptor_Signaling_Pathway_WP480_41339	0	0	0	0	0	0	0	0	0	0	0	0	0	0	1	0	0	1	0	0	0	0	0	0	0	0	0	0	0	0	0	0	0	0	1	0	0	0	0	0	0	0	0	0	0	0	1	0	0
Mm_TCA_Cycle_WP434_41342	0	0	0	0	0	0	0	0	0	0	0	1	0	0	0	0	1	1	1	0	0	0	0	1	0	0	1	1	0	0	0	0	0	0	1	0	0	1	0	0	0	0	0	0	0	0	1	0	0
Mm_TGF-beta_Receptor_Signaling_Pathway_WP258_41259	0	0	0	0	0	0	0	0	0	0	0	1	0	0	0	0	1	1	1	0	0	0	0	2	0	0	1	1	0	0	0	0	0	0	1	0	0	1	0	0	0	0	0	0	0	0	1	0	0
Mm_TGF_Beta_Signaling_Pathway_WP113_41270	0	0	0	0	0	0	0	0	0	0	0	0	0	0	0	0	0	0	0	0	0	0	0	0	0	0	0	0	0	0	0	0	0	0	0	0	0	0	0	0	0	0	0	0	0	0	0	0	0
Mm_TNF-alpha_NF-kB_Signaling_Pathway_WP246_41391	0	1	0	0	0	0	1	0	1	0	0	1	1	0	1	1	2	1	2	2	1	0	1	1	1	0	0	1	0	0	0	0	0	0	2	0	1	2	0	0	1	0	0	0	2	0	1	1	1
Mm_Toll-like_receptor_signaling_pathway_WP1271_41276	0	0	0	0	0	0	0	0	0	0	0	3	1	0	2	1	2	2	3	2	2	1	2	3	1	0	0	2	0	0	0	0	0	1	2	0	2	2	0	0	1	0	0	0	2	0	2	2	1
Mm_Toll_Like_Receptor_signaling_WP88_41390	0	0	0	0	0	0	0	0	0	1	0	0	0	0	0	0	0	0	0	0	0	0	0	0	0	0	0	0	0	0	0	0	0	0	0	0	0	0	0	0	0	0	0	0	0	0	0	0	0
Mm_Translation_Factors_WP307_41351	0	0	0	0	0	0	0	0	0	0	0	0	0	0	0	0	0	0	0	0	0	0	0	0	0	0	0	0	0	0	0	0	0	0	0	0	0	0	0	0	0	0	0	0	0	1	0	0	0
Mm_Triacylglyceride_Synthesis_WP386_41346	0	0	0	0	0	0	1	0	0	0	0	1	0	0	1	0	1	1	1	0	1	0	1	0	0	0	0	0	0	0	0	0	0	1	1	0	0	1	0	1	1	0	0	0	1	0	1	1	0
Mm_Tryptophan_metabolism_WP79_41384	0	2	0	0	0	0	0	0	0	0	0	3	0	0	2	2	2	2	2	2	2	2	4	2	1	0	0	2	0	0	0	0	0	0	2	0	2	3	0	0	2	0	0	0	2	0	2	2	2
Mm_Type_II_interferon_signaling_(IFNG)_WP1253_41385	0	0	0	0	0	0	0	0	0	0	0	1	0	0	1	0	1	1	1	0	0	0	0	2	0	0	1	2	0	0	0	0	0	0	1	0	0	1	0	0	0	0	0	0	0	0	1	0	0
Mm_Urea_cycle_and_metabolism_of_amino_groups_WP426_41357	0	0	0	0	0	0	0	0	0	0	0	0	0	0	0	0	0	0	0	0	0	0	0	0	0	0	0	0	0	0	0	0	0	0	0	0	0	0	0	0	0	0	0	0	0	0	0	0	0
Mm_Wnt_Signaling_Pathway_and_Pluripotency_WP723_41353	0	0	0	0	0	0	0	0	0	0	0	0	1	0	0	0	0	0	0	0	0	0	0	0	0	0	0	0	0	0	0	0	0	0	0	0	0	0	0	0	0	0	0	0	0	0	0	0	0
Mm_Wnt_Signaling_Pathway_NetPath_WP539_41242	0	0	0	0	0	0	1	1	1	0	0	2	1	0	2	1	1	2	4	2	3	1	2	2	1	0	0	1	0	0	0	0	0	1	3	0	2	1	0	1	0	2	0	0	3	0	3	2	2
Mm_Wnt_Signaling_Pathway_WP403_41302	0	1	0	0	0	0	0	0	0	0	0	1	0	0	1	1	1	1	1	1	1	0	0	1	0	0	0	1	0	0	0	0	0	0	1	0	1	1	0	0	0	0	0	0	1	0	1	1	1
[truncated: 111 more columns]
