# Supplementary material for: A Provisional Gene Regulatory Atlas for Mouse Heart Development
Source: PLoS One. 2014 Jan 8;9(1):e83364. doi: 10.1371/journal.pone.0083364 (PMC3885437; doi:10.1371/journal.pone.0083364)
Supplement: Table S7 — Inferred transcription factor-target relationships. This table contains a complete list of module genes and respective enrichments for TFBS. The column ‘TFBS Alignment on the Promoter of Gene Target’ contains a ‘1’ if the gene has an alignment with the enriched transcription factor binding site motif for the respective transcription factor, and a ‘0’ if that gene did not have an alignment with the enriched motif. (XLSX) [file pone.0083364.s009.xlsx]

## Sheet: alignment_extraction_all_fdr_ge
Module No	JasparID of Enriched TF	GeneID of Enriched TF (mouse homolog)	GeneID of Regulatory Gene Target in Module	TFBS Alignment on the Promoter of Gene Target(1-aligned; 0-not aligned)
1	9260	17300	11937	1
1	9260	17300	17883	1
1	9260	17300	17885	1
1	9260	17300	21925	1
1	9260	17300	21957	1
1	9260	17300	109272	1
1	9260	17300	15891	1
1	9260	17300	17386	1
1	9260	17300	67821	1
1	9260	17300	75404	1
1	9261	14241	11937	1
1	9261	14241	17883	1
1	9261	14241	17885	1
1	9261	14241	21925	1
1	9261	14241	21957	1
1	9261	14241	109272	1
1	9261	14241	15891	1
1	9261	14241	17386	1
1	9261	14241	67821	1
1	9261	14241	75404	1
1	9291	18091	11937	1
1	9291	18091	17883	1
1	9291	18091	17885	1
1	9291	18091	21925	1
1	9291	18091	21957	1
1	9291	18091	109272	1
1	9291	18091	15891	1
1	9291	18091	17386	1
1	9291	18091	67821	1
1	9291	18091	75404	1
1	9306	20671	11937	1
1	9306	20671	17883	1
1	9306	20671	17885	1
1	9306	20671	21925	1
1	9306	20671	21957	0
1	9306	20671	109272	1
1	9306	20671	15891	1
1	9306	20671	17386	1
1	9306	20671	67821	1
1	9306	20671	75404	0
1	9317	18023:171354	11937	1
1	9317	18023:171354	17883	1
1	9317	18023:171354	17885	1
1	9317	18023:171354	21925	1
1	9317	18023:171354	21957	1
1	9317	18023:171354	109272	1
1	9317	18023:171354	15891	1
1	9317	18023:171354	17386	1
1	9317	18023:171354	67821	1
1	9317	18023:171354	75404	1
1	9320	15110:21423	11937	1
1	9320	15110:21423	17883	1
1	9320	15110:21423	17885	1
1	9320	15110:21423	21925	1
1	9320	15110:21423	21957	0
1	9320	15110:21423	109272	1
1	9320	15110:21423	15891	1
1	9320	15110:21423	17386	1
1	9320	15110:21423	67821	1
1	9320	15110:21423	75404	1
1	9361	18609	11937	1
1	9361	18609	17883	1
1	9361	18609	17885	1
1	9361	18609	21925	1
1	9361	18609	21957	0
1	9361	18609	109272	1
1	9361	18609	15891	1
1	9361	18609	17386	1
1	9361	18609	67821	1
1	9361	18609	75404	1
1	9363	16871	11937	0
1	9363	16871	17883	0
1	9363	16871	17885	1
1	9363	16871	21925	0
1	9363	16871	21957	0
1	9363	16871	109272	0
1	9363	16871	15891	1
1	9363	16871	17386	1
1	9363	16871	67821	0
1	9363	16871	75404	0
1	9684	73229	11937	1
1	9684	73229	17883	0
1	9684	73229	17885	1
1	9684	73229	21925	1
1	9684	73229	21957	0
1	9684	73229	109272	1
1	9684	73229	15891	1
1	9684	73229	17386	1
1	9684	73229	67821	1
1	9684	73229	75404	1
3	9247	13198:12606	16182	0
3	9247	13198:12606	18843	1
3	9247	13198:12606	20309	0
3	9247	13198:12606	20387	1
3	9247	13198:12606	20389	0
3	9247	13198:12606	20390	1
3	9247	13198:12606	22287	1
3	9247	13198:12606	26358	0
3	9247	13198:12606	68662	1
3	9247	13198:12606	117158	0
3	9247	13198:12606	12655	0
3	9247	13198:12606	20201	0
3	9247	13198:12606	20202	1
3	9255	13798	16182	1
3	9255	13798	18843	1
3	9255	13798	20309	1
3	9255	13798	20387	1
3	9255	13798	20389	1
3	9255	13798	20390	1
3	9255	13798	22287	0
3	9255	13798	26358	1
3	9255	13798	68662	1
3	9255	13798	117158	1
3	9255	13798	12655	1
3	9255	13798	20201	1
3	9255	13798	20202	1
3	9258	14238	16182	1
3	9258	14238	18843	1
3	9258	14238	20309	1
3	9258	14238	20387	1
3	9258	14238	20389	1
3	9258	14238	20390	1
3	9258	14238	22287	1
3	9258	14238	26358	1
3	9258	14238	68662	1
3	9258	14238	117158	1
3	9258	14238	12655	1
3	9258	14238	20201	1
3	9258	14238	20202	1
3	9261	14241	16182	1
3	9261	14241	18843	1
3	9261	14241	20309	1
3	9261	14241	20387	1
3	9261	14241	20389	1
3	9261	14241	20390	1
3	9261	14241	22287	1
3	9261	14241	26358	1
3	9261	14241	68662	1
3	9261	14241	117158	1
3	9261	14241	12655	1
3	9261	14241	20201	1
3	9261	14241	20202	1
3	9264	14461	16182	1
3	9264	14461	18843	1
3	9264	14461	20309	1
3	9264	14461	20387	1
3	9264	14461	20389	1
3	9264	14461	20390	1
3	9264	14461	22287	1
3	9264	14461	26358	1
3	9264	14461	68662	1
3	9264	14461	117158	1
3	9264	14461	12655	1
3	9264	14461	20201	1
3	9264	14461	20202	1
3	9266	14581	16182	1
3	9266	14581	18843	1
3	9266	14581	20309	1
3	9266	14581	20387	1
3	9266	14581	20389	1
3	9266	14581	20390	1
3	9266	14581	22287	1
3	9266	14581	26358	1
3	9266	14581	68662	1
3	9266	14581	117158	1
3	9266	14581	12655	1
3	9266	14581	20201	1
3	9266	14581	20202	1
3	9269	15221	16182	0
3	9269	15221	18843	1
3	9269	15221	20309	1
3	9269	15221	20387	1
3	9269	15221	20389	1
3	9269	15221	20390	1
3	9269	15221	22287	0
3	9269	15221	26358	0
3	9269	15221	68662	1
3	9269	15221	117158	1
3	9269	15221	12655	1
3	9269	15221	20201	1
3	9269	15221	20202	1
3	9270	14233	16182	1
3	9270	14233	18843	1
3	9270	14233	20309	1
3	9270	14233	20387	1
3	9270	14233	20389	1
3	9270	14233	20390	1
3	9270	14233	22287	1
3	9270	14233	26358	1
3	9270	14233	68662	1
3	9270	14233	117158	1
3	9270	14233	12655	1
3	9270	14233	20201	1
3	9270	14233	20202	1
3	9291	18091	16182	1
3	9291	18091	18843	1
3	9291	18091	20309	1
3	9291	18091	20387	1
3	9291	18091	20389	0
3	9291	18091	20390	1
3	9291	18091	22287	1
3	9291	18091	26358	1
3	9291	18091	68662	1
3	9291	18091	117158	1
3	9291	18091	12655	1
3	9291	18091	20201	1
3	9291	18091	20202	1
3	9298	18514	16182	0
3	9298	18514	18843	0
3	9298	18514	20309	1
3	9298	18514	20387	1
3	9298	18514	20389	0
3	9298	18514	20390	0
3	9298	18514	22287	0
3	9298	18514	26358	0
3	9298	18514	68662	1
3	9298	18514	117158	1
3	9298	18514	12655	0
3	9298	18514	20201	0
3	9298	18514	20202	0
3	9303	20204	16182	1
3	9303	20204	18843	1
3	9303	20204	20309	1
3	9303	20204	20387	1
3	9303	20204	20389	1
3	9303	20204	20390	1
3	9303	20204	22287	1
3	9303	20204	26358	1
3	9303	20204	68662	1
3	9303	20204	117158	1
3	9303	20204	12655	1
3	9303	20204	20201	1
3	9303	20204	20202	1
3	9305	20682	16182	0
3	9305	20682	18843	1
3	9305	20682	20309	1
3	9305	20682	20387	1
3	9305	20682	20389	1
3	9305	20682	20390	1
3	9305	20682	22287	1
3	9305	20682	26358	1
3	9305	20682	68662	1
3	9305	20682	117158	1
3	9305	20682	12655	1
3	9305	20682	20201	1
3	9305	20682	20202	1
3	9317	18023:171354	16182	1
3	9317	18023:171354	18843	1
3	9317	18023:171354	20309	1
3	9317	18023:171354	20387	1
3	9317	18023:171354	20389	1
3	9317	18023:171354	20390	1
3	9317	18023:171354	22287	1
3	9317	18023:171354	26358	1
3	9317	18023:171354	68662	1
3	9317	18023:171354	117158	1
3	9317	18023:171354	12655	1
3	9317	18023:171354	20201	1
3	9317	18023:171354	20202	1
3	9319	21349:21423	16182	0
3	9319	21349:21423	18843	0
3	9319	21349:21423	20309	0
3	9319	21349:21423	20387	0
3	9319	21349:21423	20389	1
3	9319	21349:21423	20390	1
3	9319	21349:21423	22287	1
3	9319	21349:21423	26358	1
3	9319	21349:21423	68662	0
3	9319	21349:21423	117158	0
3	9319	21349:21423	12655	0
3	9319	21349:21423	20201	1
3	9319	21349:21423	20202	0
3	9320	15110:21423	16182	1
3	9320	15110:21423	18843	0
3	9320	15110:21423	20309	0
3	9320	15110:21423	20387	1
3	9320	15110:21423	20389	1
3	9320	15110:21423	20390	1
3	9320	15110:21423	22287	1
3	9320	15110:21423	26358	1
3	9320	15110:21423	68662	1
3	9320	15110:21423	117158	1
3	9320	15110:21423	12655	1
3	9320	15110:21423	20201	1
3	9320	15110:21423	20202	1
3	9323	22632	16182	1
3	9323	22632	18843	1
3	9323	22632	20309	1
3	9323	22632	20387	1
3	9323	22632	20389	1
3	9323	22632	20390	1
3	9323	22632	22287	1
3	9323	22632	26358	1
3	9323	22632	68662	1
3	9323	22632	117158	1
3	9323	22632	12655	1
3	9323	22632	20201	1
3	9323	22632	20202	1
3	9337	21374	16182	1
3	9337	21374	18843	1
3	9337	21374	20309	1
3	9337	21374	20387	1
3	9337	21374	20389	1
3	9337	21374	20390	1
3	9337	21374	22287	1
3	9337	21374	26358	1
3	9337	21374	68662	1
3	9337	21374	117158	1
3	9337	21374	12655	1
3	9337	21374	20201	1
3	9337	21374	20202	1
3	9351	12020	16182	1
3	9351	12020	18843	1
3	9351	12020	20309	1
3	9351	12020	20387	1
3	9351	12020	20389	1
3	9351	12020	20390	1
3	9351	12020	22287	1
3	9351	12020	26358	1
3	9351	12020	68662	1
3	9351	12020	117158	1
3	9351	12020	12655	1
3	9351	12020	20201	1
3	9351	12020	20202	1
3	9359	30944	16182	1
3	9359	30944	18843	1
3	9359	30944	20309	1
3	9359	30944	20387	1
3	9359	30944	20389	1
3	9359	30944	20390	1
3	9359	30944	22287	1
3	9359	30944	26358	1
3	9359	30944	68662	1
3	9359	30944	117158	1
3	9359	30944	12655	1
3	9359	30944	20201	1
3	9359	30944	20202	1
3	9361	18609	16182	0
3	9361	18609	18843	1
3	9361	18609	20309	1
3	9361	18609	20387	1
3	9361	18609	20389	1
3	9361	18609	20390	1
3	9361	18609	22287	1
3	9361	18609	26358	0
3	9361	18609	68662	1
3	9361	18609	117158	1
3	9361	18609	12655	1
3	9361	18609	20201	1
3	9361	18609	20202	1
3	9364	13711	16182	1
3	9364	13711	18843	1
3	9364	13711	20309	1
3	9364	13711	20387	1
3	9364	13711	20389	1
3	9364	13711	20390	1
3	9364	13711	22287	1
3	9364	13711	26358	1
3	9364	13711	68662	1
3	9364	13711	117158	1
3	9364	13711	12655	1
3	9364	13711	20201	1
3	9364	13711	20202	1
3	9368	14460	16182	1
3	9368	14460	18843	1
3	9368	14460	20309	1
3	9368	14460	20387	1
3	9368	14460	20389	1
3	9368	14460	20390	1
3	9368	14460	22287	1
3	9368	14460	26358	1
3	9368	14460	68662	1
3	9368	14460	117158	1
3	9368	14460	12655	1
3	9368	14460	20201	1
3	9368	14460	20202	1
3	9370	18999	16182	1
3	9370	18999	18843	1
3	9370	18999	20309	1
3	9370	18999	20387	1
3	9370	18999	20389	1
3	9370	18999	20390	1
3	9370	18999	22287	1
3	9370	18999	26358	1
3	9370	18999	68662	1
3	9370	18999	117158	1
3	9370	18999	12655	1
3	9370	18999	20201	1
3	9370	18999	20202	1
3	9376	15375	16182	1
3	9376	15375	18843	1
3	9376	15375	20309	1
3	9376	15375	20387	1
3	9376	15375	20389	1
3	9376	15375	20390	1
3	9376	15375	22287	1
3	9376	15375	26358	1
3	9376	15375	68662	1
3	9376	15375	117158	1
3	9376	15375	12655	1
3	9376	15375	20201	1
3	9376	15375	20202	1
3	9379	14460	16182	1
3	9379	14460	18843	1
3	9379	14460	20309	1
3	9379	14460	20387	1
3	9379	14460	20389	1
3	9379	14460	20390	1
3	9379	14460	22287	1
3	9379	14460	26358	1
3	9379	14460	68662	1
3	9379	14460	117158	1
3	9379	14460	12655	1
3	9379	14460	20201	1
3	9379	14460	20202	1
3	9382	12394	16182	1
3	9382	12394	18843	1
3	9382	12394	20309	1
3	9382	12394	20387	1
3	9382	12394	20389	1
3	9382	12394	20390	1
3	9382	12394	22287	1
3	9382	12394	26358	1
3	9382	12394	68662	1
3	9382	12394	117158	1
3	9382	12394	12655	1
3	9382	12394	20201	1
3	9382	12394	20202	1
3	9385	15376	16182	1
3	9385	15376	18843	1
3	9385	15376	20309	1
3	9385	15376	20387	1
3	9385	15376	20389	1
3	9385	15376	20390	1
3	9385	15376	22287	1
3	9385	15376	26358	1
3	9385	15376	68662	1
3	9385	15376	117158	1
3	9385	15376	12655	1
3	9385	15376	20201	1
3	9385	15376	20202	1
3	9389	13496	16182	1
3	9389	13496	18843	1
3	9389	13496	20309	1
3	9389	13496	20387	1
3	9389	13496	20389	1
3	9389	13496	20390	1
3	9389	13496	22287	1
3	9389	13496	26358	1
3	9389	13496	68662	1
3	9389	13496	117158	1
3	9389	13496	12655	1
3	9389	13496	20201	1
3	9389	13496	20202	1
3	9391	21410	16182	1
3	9391	21410	18843	1
3	9391	21410	20309	1
3	9391	21410	20387	1
3	9391	21410	20389	1
3	9391	21410	20390	1
3	9391	21410	22287	1
3	9391	21410	26358	1
3	9391	21410	68662	1
3	9391	21410	117158	1
3	9391	21410	12655	1
3	9391	21410	20201	1
3	9391	21410	20202	1
3	9396	15402	16182	1
3	9396	15402	18843	1
3	9396	15402	20309	1
3	9396	15402	20387	1
3	9396	15402	20389	1
3	9396	15402	20390	1
3	9396	15402	22287	1
3	9396	15402	26358	1
3	9396	15402	68662	1
3	9396	15402	117158	1
3	9396	15402	12655	1
3	9396	15402	20201	1
3	9396	15402	20202	1
3	9407	12606	16182	1
3	9407	12606	18843	1
3	9407	12606	20309	1
3	9407	12606	20387	1
3	9407	12606	20389	1
3	9407	12606	20390	1
3	9407	12606	22287	1
3	9407	12606	26358	1
3	9407	12606	68662	1
3	9407	12606	117158	1
3	9407	12606	12655	1
3	9407	12606	20201	1
3	9407	12606	20202	1
3	9413	27140	16182	1
3	9413	27140	18843	1
3	9413	27140	20309	1
3	9413	27140	20387	1
3	9413	27140	20389	1
3	9413	27140	20390	1
3	9413	27140	22287	1
3	9413	27140	26358	1
3	9413	27140	68662	1
3	9413	27140	117158	1
3	9413	27140	12655	1
3	9413	27140	20201	1
3	9413	27140	20202	1
3	9421	16917	16182	1
3	9421	16917	18843	1
3	9421	16917	20309	1
3	9421	16917	20387	1
3	9421	16917	20389	1
3	9421	16917	20390	1
3	9421	16917	22287	1
3	9421	16917	26358	1
3	9421	16917	68662	1
3	9421	16917	117158	1
3	9421	16917	12655	1
3	9421	16917	20201	1
3	9421	16917	20202	1
3	9430	13392	16182	1
3	9430	13392	18843	1
3	9430	13392	20309	1
3	9430	13392	20387	1
3	9430	13392	20389	1
3	9430	13392	20390	1
3	9430	13392	22287	1
3	9430	13392	26358	1
3	9430	13392	68662	1
3	9430	13392	117158	1
3	9430	13392	12655	1
3	9430	13392	20201	1
3	9430	13392	20202	1
3	9432	13796	16182	1
3	9432	13796	18843	1
3	9432	13796	20309	1
3	9432	13796	20387	1
3	9432	13796	20389	1
3	9432	13796	20390	1
3	9432	13796	22287	1
3	9432	13796	26358	1
3	9432	13796	68662	1
3	9432	13796	117158	1
3	9432	13796	12655	1
3	9432	13796	20201	1
3	9432	13796	20202	1
3	9434	14912	16182	1
3	9434	14912	18843	1
3	9434	14912	20309	1
3	9434	14912	20387	1
3	9434	14912	20389	1
3	9434	14912	20390	1
3	9434	14912	22287	1
3	9434	14912	26358	1
3	9434	14912	68662	1
3	9434	14912	117158	1
3	9434	14912	12655	1
3	9434	14912	20201	1
3	9434	14912	20202	1
3	9437	16869	16182	1
3	9437	16869	18843	1
3	9437	16869	20309	1
3	9437	16869	20387	1
3	9437	16869	20389	1
3	9437	16869	20390	1
3	9437	16869	22287	1
3	9437	16869	26358	1
3	9437	16869	68662	1
3	9437	16869	117158	1
3	9437	16869	12655	1
3	9437	16869	20201	1
3	9437	16869	20202	1
3	9438	16871	16182	1
3	9438	16871	18843	1
3	9438	16871	20309	1
3	9438	16871	20387	1
3	9438	16871	20389	1
3	9438	16871	20390	1
3	9438	16871	22287	1
3	9438	16871	26358	1
3	9438	16871	68662	1
3	9438	16871	117158	1
3	9438	16871	12655	1
3	9438	16871	20201	1
3	9438	16871	20202	1
3	9444	18741	16182	1
3	9444	18741	18843	1
3	9444	18741	20309	1
3	9444	18741	20387	1
3	9444	18741	20389	1
3	9444	18741	20390	1
3	9444	18741	22287	1
3	9444	18741	26358	1
3	9444	18741	68662	1
3	9444	18741	117158	1
3	9444	18741	12655	1
3	9444	18741	20201	1
3	9444	18741	20202	1
3	9446	15413	16182	1
3	9446	15413	18843	1
3	9446	15413	20309	1
3	9446	15413	20387	1
3	9446	15413	20389	1
3	9446	15413	20390	1
3	9446	15413	22287	1
3	9446	15413	26358	1
3	9446	15413	68662	1
3	9446	15413	117158	1
3	9446	15413	12655	1
3	9446	15413	20201	1
3	9446	15413	20202	1
3	9452	16870	16182	1
3	9452	16870	18843	1
3	9452	16870	20309	1
3	9452	16870	20387	1
3	9452	16870	20389	1
3	9452	16870	20390	1
3	9452	16870	22287	1
3	9452	16870	26358	1
3	9452	16870	68662	1
3	9452	16870	117158	1
3	9452	16870	12655	1
3	9452	16870	20201	1
3	9452	16870	20202	1
3	9459	12591	16182	1
3	9459	12591	18843	1
3	9459	12591	20309	1
3	9459	12591	20387	1
3	9459	12591	20389	1
3	9459	12591	20390	1
3	9459	12591	22287	1
3	9459	12591	26358	1
3	9459	12591	68662	1
3	9459	12591	117158	1
3	9459	12591	12655	1
3	9459	12591	20201	1
3	9459	12591	20202	1
3	9461	235386	16182	1
3	9461	235386	18843	1
3	9461	235386	20309	1
3	9461	235386	20387	1
3	9461	235386	20389	1
3	9461	235386	20390	1
3	9461	235386	22287	1
3	9461	235386	26358	1
3	9461	235386	68662	1
3	9461	235386	117158	1
3	9461	235386	12655	1
3	9461	235386	20201	1
3	9461	235386	20202	1
3	9462	13797	16182	1
3	9462	13797	18843	1
3	9462	13797	20309	1
3	9462	13797	20387	1
3	9462	13797	20389	1
3	9462	13797	20390	1
3	9462	13797	22287	1
3	9462	13797	26358	1
3	9462	13797	68662	1
3	9462	13797	117158	1
3	9462	13797	12655	1
3	9462	13797	20201	1
3	9462	13797	20202	1
3	9465	18514	16182	1
3	9465	18514	18843	1
3	9465	18514	20309	1
3	9465	18514	20387	1
3	9465	18514	20389	1
3	9465	18514	20390	1
3	9465	18514	22287	1
3	9465	18514	26358	0
3	9465	18514	68662	1
3	9465	18514	117158	1
3	9465	18514	12655	1
3	9465	18514	20201	1
3	9465	18514	20202	1
3	9466	15285	16182	1
3	9466	15285	18843	1
3	9466	15285	20309	1
3	9466	15285	20387	1
3	9466	15285	20389	1
3	9466	15285	20390	1
3	9466	15285	22287	1
3	9466	15285	26358	1
3	9466	15285	68662	1
3	9466	15285	117158	1
3	9466	15285	12655	1
3	9466	15285	20201	1
3	9466	15285	20202	1
3	9467	15285	16182	1
3	9467	15285	18843	1
3	9467	15285	20309	1
3	9467	15285	20387	1
3	9467	15285	20389	1
3	9467	15285	20390	1
3	9467	15285	22287	1
3	9467	15285	26358	1
3	9467	15285	68662	1
3	9467	15285	117158	1
3	9467	15285	12655	1
3	9467	15285	20201	1
3	9467	15285	20202	1
3	9470	17268	16182	1
3	9470	17268	18843	1
3	9470	17268	20309	1
3	9470	17268	20387	1
3	9470	17268	20389	1
3	9470	17268	20390	1
3	9470	17268	22287	1
3	9470	17268	26358	1
3	9470	17268	68662	1
3	9470	17268	117158	1
3	9470	17268	12655	1
3	9470	17268	20201	1
3	9470	17268	20202	1
3	9472	13798	16182	1
3	9472	13798	18843	1
3	9472	13798	20309	1
3	9472	13798	20387	1
3	9472	13798	20389	1
3	9472	13798	20390	1
3	9472	13798	22287	1
3	9472	13798	26358	1
3	9472	13798	68662	1
3	9472	13798	117158	1
3	9472	13798	12655	1
3	9472	13798	20201	1
3	9472	13798	20202	1
3	9479	18420	16182	1
3	9479	18420	18843	1
3	9479	18420	20309	1
3	9479	18420	20387	1
3	9479	18420	20389	1
3	9479	18420	20390	1
3	9479	18420	22287	1
3	9479	18420	26358	1
3	9479	18420	68662	1
3	9479	18420	117158	1
3	9479	18420	12655	1
3	9479	18420	20201	1
3	9479	18420	20202	1
3	9486	21676	16182	1
3	9486	21676	18843	1
3	9486	21676	20309	1
3	9486	21676	20387	1
3	9486	21676	20389	1
3	9486	21676	20390	1
3	9486	21676	22287	1
3	9486	21676	26358	1
3	9486	21676	68662	1
3	9486	21676	117158	1
3	9486	21676	12655	1
3	9486	21676	20201	1
3	9486	21676	20202	1
3	9489	20472	16182	1
3	9489	20472	18843	1
3	9489	20472	20309	1
3	9489	20472	20387	1
3	9489	20472	20389	1
3	9489	20472	20390	1
3	9489	20472	22287	1
3	9489	20472	26358	1
3	9489	20472	68662	1
3	9489	20472	117158	1
3	9489	20472	12655	1
3	9489	20472	20201	1
3	9489	20472	20202	1
3	9491	16392	16182	1
3	9491	16392	18843	1
3	9491	16392	20309	1
3	9491	16392	20387	1
3	9491	16392	20389	1
3	9491	16392	20390	1
3	9491	16392	22287	1
3	9491	16392	26358	1
3	9491	16392	68662	1
3	9491	16392	117158	1
3	9491	16392	12655	1
3	9491	16392	20201	1
3	9491	16392	20202	1
3	9497	18993	16182	1
3	9497	18993	18843	1
3	9497	18993	20309	1
3	9497	18993	20387	1
3	9497	18993	20389	1
3	9497	18993	20390	1
3	9497	18993	22287	1
3	9497	18993	26358	1
3	9497	18993	68662	1
3	9497	18993	117158	1
3	9497	18993	12655	1
3	9497	18993	20201	1
3	9497	18993	20202	1
3	9507	16870:12677	16182	1
3	9507	16870:12677	18843	1
3	9507	16870:12677	20309	1
3	9507	16870:12677	20387	1
3	9507	16870:12677	20389	1
3	9507	16870:12677	20390	1
3	9507	16870:12677	22287	1
3	9507	16870:12677	26358	1
3	9507	16870:12677	68662	1
3	9507	16870:12677	117158	1
3	9507	16870:12677	12655	1
3	9507	16870:12677	20201	1
3	9507	16870:12677	20202	1
3	9630	227606	16182	1
3	9630	227606	18843	1
3	9630	227606	20309	1
3	9630	227606	20387	1
3	9630	227606	20389	1
3	9630	227606	20390	1
3	9630	227606	22287	1
3	9630	227606	26358	1
3	9630	227606	68662	1
3	9630	227606	117158	1
3	9630	227606	12655	1
3	9630	227606	20201	1
3	9630	227606	20202	1
4	9247	13198:12606	11450	1
4	9247	13198:12606	11537	0
4	9247	13198:12606	12350	0
4	9247	13198:12606	13106	0
4	9247	13198:12606	14311	0
4	9247	13198:12606	16069	0
4	9247	13198:12606	18534	0
4	9247	13198:12606	19220	0
4	9247	13198:12606	22227	1
4	9247	13198:12606	77836	1
4	9247	13198:12606	84506	0
4	9247	13198:12606	15439	1
4	9247	13198:12606	19011	1
4	9247	13198:12606	71325	0
4	9247	13198:12606	194974	0
4	9247	13198:12606	22063	0
4	9247	13198:12606	75216	0
4	9247	13198:12606	107250	0
4	9247	13198:12606	13516	1
4	9247	13198:12606	20201	0
4	9247	13198:12606	20202	1
4	9255	13798	11450	1
4	9255	13798	11537	1
4	9255	13798	12350	1
4	9255	13798	13106	1
4	9255	13798	14311	1
4	9255	13798	16069	1
4	9255	13798	18534	1
4	9255	13798	19220	1
4	9255	13798	22227	1
4	9255	13798	77836	1
4	9255	13798	84506	1
4	9255	13798	15439	1
4	9255	13798	19011	1
4	9255	13798	71325	1
4	9255	13798	194974	1
4	9255	13798	22063	0
4	9255	13798	75216	0
4	9255	13798	107250	0
4	9255	13798	13516	1
4	9255	13798	20201	1
4	9255	13798	20202	1
4	9260	17300	11450	1
4	9260	17300	11537	1
4	9260	17300	12350	1
4	9260	17300	13106	1
4	9260	17300	14311	1
4	9260	17300	16069	1
4	9260	17300	18534	1
4	9260	17300	19220	1
4	9260	17300	22227	1
4	9260	17300	77836	1
4	9260	17300	84506	1
4	9260	17300	15439	1
4	9260	17300	19011	1
4	9260	17300	71325	1
4	9260	17300	194974	1
4	9260	17300	22063	0
4	9260	17300	75216	1
4	9260	17300	107250	0
4	9260	17300	13516	1
4	9260	17300	20201	1
4	9260	17300	20202	1
4	9261	14241	11450	1
4	9261	14241	11537	1
4	9261	14241	12350	1
4	9261	14241	13106	1
4	9261	14241	14311	1
4	9261	14241	16069	1
4	9261	14241	18534	1
4	9261	14241	19220	1
4	9261	14241	22227	1
4	9261	14241	77836	1
4	9261	14241	84506	1
4	9261	14241	15439	1
4	9261	14241	19011	1
4	9261	14241	71325	1
4	9261	14241	194974	1
4	9261	14241	22063	0
4	9261	14241	75216	1
4	9261	14241	107250	0
4	9261	14241	13516	1
4	9261	14241	20201	1
4	9261	14241	20202	1
4	9264	14461	11450	1
4	9264	14461	11537	1
4	9264	14461	12350	1
4	9264	14461	13106	1
4	9264	14461	14311	1
4	9264	14461	16069	1
4	9264	14461	18534	1
4	9264	14461	19220	1
4	9264	14461	22227	1
4	9264	14461	77836	1
4	9264	14461	84506	1
4	9264	14461	15439	1
4	9264	14461	19011	1
4	9264	14461	71325	1
4	9264	14461	194974	1
4	9264	14461	22063	0
4	9264	14461	75216	0
4	9264	14461	107250	0
4	9264	14461	13516	1
4	9264	14461	20201	1
4	9264	14461	20202	1
4	9266	14581	11450	1
4	9266	14581	11537	1
4	9266	14581	12350	1
4	9266	14581	13106	1
4	9266	14581	14311	1
4	9266	14581	16069	1
4	9266	14581	18534	1
4	9266	14581	19220	1
4	9266	14581	22227	1
4	9266	14581	77836	1
4	9266	14581	84506	1
4	9266	14581	15439	1
4	9266	14581	19011	1
4	9266	14581	71325	1
4	9266	14581	194974	1
4	9266	14581	22063	0
4	9266	14581	75216	0
4	9266	14581	107250	0
4	9266	14581	13516	1
4	9266	14581	20201	1
4	9266	14581	20202	1
4	9269	15221	11450	0
4	9269	15221	11537	0
4	9269	15221	12350	0
4	9269	15221	13106	1
4	9269	15221	14311	1
4	9269	15221	16069	1
4	9269	15221	18534	0
4	9269	15221	19220	1
4	9269	15221	22227	1
4	9269	15221	77836	1
4	9269	15221	84506	1
4	9269	15221	15439	1
4	9269	15221	19011	1
4	9269	15221	71325	1
4	9269	15221	194974	1
4	9269	15221	22063	0
4	9269	15221	75216	1
4	9269	15221	107250	0
4	9269	15221	13516	1
4	9269	15221	20201	1
4	9269	15221	20202	1
4	9270	14233	11450	1
4	9270	14233	11537	1
4	9270	14233	12350	1
4	9270	14233	13106	1
4	9270	14233	14311	1
4	9270	14233	16069	1
4	9270	14233	18534	1
4	9270	14233	19220	1
4	9270	14233	22227	1
4	9270	14233	77836	1
4	9270	14233	84506	1
4	9270	14233	15439	1
4	9270	14233	19011	1
4	9270	14233	71325	1
4	9270	14233	194974	1
4	9270	14233	22063	1
4	9270	14233	75216	1
4	9270	14233	107250	1
4	9270	14233	13516	1
4	9270	14233	20201	1
4	9270	14233	20202	1
4	9291	18091	11450	1
4	9291	18091	11537	1
4	9291	18091	12350	1
4	9291	18091	13106	1
4	9291	18091	14311	1
4	9291	18091	16069	1
4	9291	18091	18534	1
4	9291	18091	19220	1
4	9291	18091	22227	1
4	9291	18091	77836	1
4	9291	18091	84506	1
4	9291	18091	15439	1
4	9291	18091	19011	1
4	9291	18091	71325	1
4	9291	18091	194974	1
4	9291	18091	22063	0
4	9291	18091	75216	0
4	9291	18091	107250	0
4	9291	18091	13516	1
4	9291	18091	20201	1
4	9291	18091	20202	1
4	9303	20204	11450	1
4	9303	20204	11537	1
4	9303	20204	12350	1
4	9303	20204	13106	1
4	9303	20204	14311	1
4	9303	20204	16069	1
4	9303	20204	18534	1
4	9303	20204	19220	1
4	9303	20204	22227	1
4	9303	20204	77836	1
4	9303	20204	84506	1
4	9303	20204	15439	1
4	9303	20204	19011	1
4	9303	20204	71325	1
4	9303	20204	194974	1
4	9303	20204	22063	0
4	9303	20204	75216	0
4	9303	20204	107250	0
4	9303	20204	13516	1
4	9303	20204	20201	1
4	9303	20204	20202	1
4	9305	20682	11450	1
4	9305	20682	11537	1
4	9305	20682	12350	1
4	9305	20682	13106	1
4	9305	20682	14311	1
4	9305	20682	16069	1
4	9305	20682	18534	0
4	9305	20682	19220	1
4	9305	20682	22227	0
4	9305	20682	77836	1
4	9305	20682	84506	1
4	9305	20682	15439	1
4	9305	20682	19011	1
4	9305	20682	71325	1
4	9305	20682	194974	1
4	9305	20682	22063	0
4	9305	20682	75216	0
4	9305	20682	107250	0
4	9305	20682	13516	1
4	9305	20682	20201	1
4	9305	20682	20202	1
4	9306	20671	11450	1
4	9306	20671	11537	1
4	9306	20671	12350	1
4	9306	20671	13106	1
4	9306	20671	14311	0
4	9306	20671	16069	1
4	9306	20671	18534	1
4	9306	20671	19220	1
4	9306	20671	22227	1
4	9306	20671	77836	1
4	9306	20671	84506	1
4	9306	20671	15439	1
4	9306	20671	19011	1
4	9306	20671	71325	1
4	9306	20671	194974	0
4	9306	20671	22063	0
4	9306	20671	75216	0
4	9306	20671	107250	0
4	9306	20671	13516	1
4	9306	20671	20201	0
4	9306	20671	20202	1
4	9317	18023:171354	11450	1
4	9317	18023:171354	11537	1
4	9317	18023:171354	12350	1
4	9317	18023:171354	13106	1
4	9317	18023:171354	14311	1
4	9317	18023:171354	16069	1
4	9317	18023:171354	18534	1
4	9317	18023:171354	19220	1
4	9317	18023:171354	22227	1
4	9317	18023:171354	77836	1
4	9317	18023:171354	84506	1
4	9317	18023:171354	15439	1
4	9317	18023:171354	19011	1
4	9317	18023:171354	71325	1
4	9317	18023:171354	194974	1
4	9317	18023:171354	22063	0
4	9317	18023:171354	75216	1
4	9317	18023:171354	107250	0
4	9317	18023:171354	13516	1
4	9317	18023:171354	20201	1
4	9317	18023:171354	20202	1
4	9320	15110:21423	11450	1
4	9320	15110:21423	11537	1
4	9320	15110:21423	12350	0
4	9320	15110:21423	13106	1
4	9320	15110:21423	14311	1
4	9320	15110:21423	16069	0
4	9320	15110:21423	18534	1
4	9320	15110:21423	19220	1
4	9320	15110:21423	22227	1
4	9320	15110:21423	77836	1
4	9320	15110:21423	84506	1
4	9320	15110:21423	15439	1
4	9320	15110:21423	19011	1
4	9320	15110:21423	71325	1
4	9320	15110:21423	194974	1
4	9320	15110:21423	22063	1
4	9320	15110:21423	75216	0
4	9320	15110:21423	107250	0
4	9320	15110:21423	13516	0
4	9320	15110:21423	20201	1
4	9320	15110:21423	20202	1
4	9323	22632	11450	1
4	9323	22632	11537	1
4	9323	22632	12350	1
4	9323	22632	13106	1
4	9323	22632	14311	1
4	9323	22632	16069	1
4	9323	22632	18534	1
4	9323	22632	19220	1
4	9323	22632	22227	1
4	9323	22632	77836	1
4	9323	22632	84506	1
4	9323	22632	15439	1
4	9323	22632	19011	1
4	9323	22632	71325	1
4	9323	22632	194974	1
4	9323	22632	22063	0
4	9323	22632	75216	1
4	9323	22632	107250	1
4	9323	22632	13516	1
4	9323	22632	20201	1
4	9323	22632	20202	1
4	9337	21374	11450	1
4	9337	21374	11537	1
4	9337	21374	12350	1
4	9337	21374	13106	1
4	9337	21374	14311	1
4	9337	21374	16069	1
4	9337	21374	18534	1
4	9337	21374	19220	1
4	9337	21374	22227	1
4	9337	21374	77836	1
4	9337	21374	84506	1
4	9337	21374	15439	1
4	9337	21374	19011	1
4	9337	21374	71325	1
4	9337	21374	194974	1
4	9337	21374	22063	0
4	9337	21374	75216	0
4	9337	21374	107250	1
4	9337	21374	13516	1
4	9337	21374	20201	1
4	9337	21374	20202	1
4	9361	18609	11450	1
4	9361	18609	11537	0
4	9361	18609	12350	1
4	9361	18609	13106	1
4	9361	18609	14311	1
4	9361	18609	16069	1
4	9361	18609	18534	1
4	9361	18609	19220	1
4	9361	18609	22227	1
4	9361	18609	77836	1
4	9361	18609	84506	1
4	9361	18609	15439	1
4	9361	18609	19011	1
4	9361	18609	71325	1
4	9361	18609	194974	1
4	9361	18609	22063	0
4	9361	18609	75216	1
4	9361	18609	107250	0
4	9361	18609	13516	1
4	9361	18609	20201	1
4	9361	18609	20202	1
4	9370	18999	11450	1
4	9370	18999	11537	1
4	9370	18999	12350	1
4	9370	18999	13106	1
4	9370	18999	14311	1
4	9370	18999	16069	1
4	9370	18999	18534	1
4	9370	18999	19220	1
4	9370	18999	22227	1
4	9370	18999	77836	1
4	9370	18999	84506	1
4	9370	18999	15439	1
4	9370	18999	19011	1
4	9370	18999	71325	1
4	9370	18999	194974	1
4	9370	18999	22063	0
4	9370	18999	75216	0
4	9370	18999	107250	0
4	9370	18999	13516	1
4	9370	18999	20201	1
4	9370	18999	20202	1
4	9376	15375	11450	1
4	9376	15375	11537	1
4	9376	15375	12350	1
4	9376	15375	13106	1
4	9376	15375	14311	1
4	9376	15375	16069	1
4	9376	15375	18534	1
4	9376	15375	19220	1
4	9376	15375	22227	1
4	9376	15375	77836	1
4	9376	15375	84506	1
4	9376	15375	15439	1
4	9376	15375	19011	1
4	9376	15375	71325	1
4	9376	15375	194974	1
4	9376	15375	22063	1
4	9376	15375	75216	1
4	9376	15375	107250	0
4	9376	15375	13516	1
4	9376	15375	20201	1
4	9376	15375	20202	1
4	9379	14460	11450	1
4	9379	14460	11537	1
4	9379	14460	12350	1
4	9379	14460	13106	1
4	9379	14460	14311	1
4	9379	14460	16069	1
4	9379	14460	18534	1
4	9379	14460	19220	1
4	9379	14460	22227	1
4	9379	14460	77836	1
4	9379	14460	84506	1
4	9379	14460	15439	1
4	9379	14460	19011	1
4	9379	14460	71325	1
4	9379	14460	194974	1
4	9379	14460	22063	1
4	9379	14460	75216	1
4	9379	14460	107250	0
4	9379	14460	13516	1
4	9379	14460	20201	1
4	9379	14460	20202	1
4	9383	20846	11450	1
4	9383	20846	11537	1
4	9383	20846	12350	1
4	9383	20846	13106	1
4	9383	20846	14311	1
4	9383	20846	16069	1
4	9383	20846	18534	1
4	9383	20846	19220	1
4	9383	20846	22227	1
4	9383	20846	77836	1
4	9383	20846	84506	1
4	9383	20846	15439	1
4	9383	20846	19011	1
4	9383	20846	71325	1
4	9383	20846	194974	1
4	9383	20846	22063	1
4	9383	20846	75216	1
4	9383	20846	107250	1
4	9383	20846	13516	1
4	9383	20846	20201	1
4	9383	20846	20202	1
4	9389	13496	11450	1
4	9389	13496	11537	1
4	9389	13496	12350	1
4	9389	13496	13106	1
4	9389	13496	14311	1
4	9389	13496	16069	1
4	9389	13496	18534	1
4	9389	13496	19220	1
4	9389	13496	22227	1
4	9389	13496	77836	1
4	9389	13496	84506	1
4	9389	13496	15439	1
4	9389	13496	19011	1
4	9389	13496	71325	1
4	9389	13496	194974	1
4	9389	13496	22063	0
4	9389	13496	75216	0
4	9389	13496	107250	0
4	9389	13496	13516	1
4	9389	13496	20201	1
4	9389	13496	20202	1
4	9391	21410	11450	1
4	9391	21410	11537	1
4	9391	21410	12350	1
4	9391	21410	13106	1
4	9391	21410	14311	1
4	9391	21410	16069	1
4	9391	21410	18534	1
4	9391	21410	19220	1
4	9391	21410	22227	1
4	9391	21410	77836	1
4	9391	21410	84506	1
4	9391	21410	15439	1
4	9391	21410	19011	1
4	9391	21410	71325	1
4	9391	21410	194974	1
4	9391	21410	22063	1
4	9391	21410	75216	0
4	9391	21410	107250	1
4	9391	21410	13516	1
4	9391	21410	20201	1
4	9391	21410	20202	1
4	9396	15402	11450	1
4	9396	15402	11537	1
4	9396	15402	12350	1
4	9396	15402	13106	1
4	9396	15402	14311	1
4	9396	15402	16069	1
4	9396	15402	18534	1
4	9396	15402	19220	1
4	9396	15402	22227	1
4	9396	15402	77836	1
4	9396	15402	84506	1
4	9396	15402	15439	1
4	9396	15402	19011	1
4	9396	15402	71325	1
4	9396	15402	194974	1
4	9396	15402	22063	1
4	9396	15402	75216	1
4	9396	15402	107250	1
4	9396	15402	13516	1
4	9396	15402	20201	1
4	9396	15402	20202	1
4	9404	12912	11450	1
4	9404	12912	11537	1
4	9404	12912	12350	1
4	9404	12912	13106	1
4	9404	12912	14311	1
4	9404	12912	16069	1
4	9404	12912	18534	1
4	9404	12912	19220	1
4	9404	12912	22227	1
4	9404	12912	77836	1
4	9404	12912	84506	1
4	9404	12912	15439	1
4	9404	12912	19011	1
4	9404	12912	71325	1
4	9404	12912	194974	1
4	9404	12912	22063	1
4	9404	12912	75216	1
4	9404	12912	107250	1
4	9404	12912	13516	1
4	9404	12912	20201	1
4	9404	12912	20202	1
4	9407	12606	11450	1
4	9407	12606	11537	1
4	9407	12606	12350	1
4	9407	12606	13106	1
4	9407	12606	14311	1
4	9407	12606	16069	1
4	9407	12606	18534	1
4	9407	12606	19220	1
4	9407	12606	22227	1
4	9407	12606	77836	1
4	9407	12606	84506	1
4	9407	12606	15439	1
4	9407	12606	19011	1
4	9407	12606	71325	1
4	9407	12606	194974	1
4	9407	12606	22063	0
4	9407	12606	75216	1
4	9407	12606	107250	1
4	9407	12606	13516	1
4	9407	12606	20201	1
4	9407	12606	20202	1
4	9430	13392	11450	1
4	9430	13392	11537	1
4	9430	13392	12350	1
4	9430	13392	13106	1
4	9430	13392	14311	1
4	9430	13392	16069	1
4	9430	13392	18534	1
4	9430	13392	19220	1
4	9430	13392	22227	1
4	9430	13392	77836	1
4	9430	13392	84506	1
4	9430	13392	15439	1
4	9430	13392	19011	1
4	9430	13392	71325	1
4	9430	13392	194974	1
4	9430	13392	22063	1
4	9430	13392	75216	1
4	9430	13392	107250	0
4	9430	13392	13516	1
4	9430	13392	20201	1
4	9430	13392	20202	1
4	9434	14912	11450	1
4	9434	14912	11537	1
4	9434	14912	12350	1
4	9434	14912	13106	1
4	9434	14912	14311	1
4	9434	14912	16069	1
4	9434	14912	18534	1
4	9434	14912	19220	1
4	9434	14912	22227	1
4	9434	14912	77836	1
4	9434	14912	84506	1
4	9434	14912	15439	1
4	9434	14912	19011	1
4	9434	14912	71325	1
4	9434	14912	194974	1
4	9434	14912	22063	0
4	9434	14912	75216	0
4	9434	14912	107250	0
4	9434	14912	13516	1
4	9434	14912	20201	1
4	9434	14912	20202	1
4	9444	18741	11450	1
4	9444	18741	11537	1
4	9444	18741	12350	1
4	9444	18741	13106	1
4	9444	18741	14311	1
4	9444	18741	16069	1
4	9444	18741	18534	1
4	9444	18741	19220	1
4	9444	18741	22227	1
4	9444	18741	77836	1
4	9444	18741	84506	1
4	9444	18741	15439	1
4	9444	18741	19011	1
4	9444	18741	71325	1
4	9444	18741	194974	1
4	9444	18741	22063	1
4	9444	18741	75216	0
4	9444	18741	107250	1
4	9444	18741	13516	1
4	9444	18741	20201	1
4	9444	18741	20202	1
4	9452	16870	11450	1
4	9452	16870	11537	1
4	9452	16870	12350	1
4	9452	16870	13106	1
4	9452	16870	14311	1
4	9452	16870	16069	1
4	9452	16870	18534	1
4	9452	16870	19220	1
4	9452	16870	22227	1
4	9452	16870	77836	1
4	9452	16870	84506	0
4	9452	16870	15439	1
4	9452	16870	19011	1
4	9452	16870	71325	1
4	9452	16870	194974	1
4	9452	16870	22063	0
4	9452	16870	75216	0
4	9452	16870	107250	0
4	9452	16870	13516	1
4	9452	16870	20201	1
4	9452	16870	20202	1
4	9461	235386	11450	1
4	9461	235386	11537	1
4	9461	235386	12350	1
4	9461	235386	13106	1
4	9461	235386	14311	1
4	9461	235386	16069	1
4	9461	235386	18534	1
4	9461	235386	19220	1
4	9461	235386	22227	1
4	9461	235386	77836	1
4	9461	235386	84506	1
4	9461	235386	15439	1
4	9461	235386	19011	1
4	9461	235386	71325	1
4	9461	235386	194974	1
4	9461	235386	22063	0
4	9461	235386	75216	1
4	9461	235386	107250	1
4	9461	235386	13516	1
4	9461	235386	20201	1
4	9461	235386	20202	1
4	9462	13797	11450	1
4	9462	13797	11537	1
4	9462	13797	12350	1
4	9462	13797	13106	1
4	9462	13797	14311	1
4	9462	13797	16069	1
4	9462	13797	18534	1
4	9462	13797	19220	1
4	9462	13797	22227	1
4	9462	13797	77836	1
4	9462	13797	84506	1
4	9462	13797	15439	1
4	9462	13797	19011	1
4	9462	13797	71325	1
4	9462	13797	194974	1
4	9462	13797	22063	0
4	9462	13797	75216	0
4	9462	13797	107250	0
4	9462	13797	13516	1
4	9462	13797	20201	1
4	9462	13797	20202	1
4	9466	15285	11450	1
4	9466	15285	11537	1
4	9466	15285	12350	1
4	9466	15285	13106	1
4	9466	15285	14311	1
4	9466	15285	16069	1
4	9466	15285	18534	1
4	9466	15285	19220	1
4	9466	15285	22227	1
4	9466	15285	77836	1
4	9466	15285	84506	1
4	9466	15285	15439	1
4	9466	15285	19011	1
4	9466	15285	71325	1
4	9466	15285	194974	1
4	9466	15285	22063	1
4	9466	15285	75216	0
4	9466	15285	107250	0
4	9466	15285	13516	1
4	9466	15285	20201	1
4	9466	15285	20202	1
4	9467	15285	11450	1
4	9467	15285	11537	1
4	9467	15285	12350	1
4	9467	15285	13106	1
4	9467	15285	14311	1
4	9467	15285	16069	1
4	9467	15285	18534	1
4	9467	15285	19220	1
4	9467	15285	22227	1
4	9467	15285	77836	1
4	9467	15285	84506	1
4	9467	15285	15439	1
4	9467	15285	19011	1
4	9467	15285	71325	1
4	9467	15285	194974	1
4	9467	15285	22063	1
4	9467	15285	75216	0
4	9467	15285	107250	0
4	9467	15285	13516	1
4	9467	15285	20201	1
4	9467	15285	20202	1
4	9472	13798	11450	1
4	9472	13798	11537	1
4	9472	13798	12350	1
4	9472	13798	13106	1
4	9472	13798	14311	1
4	9472	13798	16069	1
4	9472	13798	18534	1
4	9472	13798	19220	1
4	9472	13798	22227	1
4	9472	13798	77836	1
4	9472	13798	84506	1
4	9472	13798	15439	1
4	9472	13798	19011	1
4	9472	13798	71325	1
4	9472	13798	194974	1
4	9472	13798	22063	0
4	9472	13798	75216	1
4	9472	13798	107250	0
4	9472	13798	13516	1
4	9472	13798	20201	1
4	9472	13798	20202	1
4	9480	21416	11450	1
4	9480	21416	11537	1
4	9480	21416	12350	1
4	9480	21416	13106	1
4	9480	21416	14311	1
4	9480	21416	16069	1
4	9480	21416	18534	1
4	9480	21416	19220	1
4	9480	21416	22227	1
4	9480	21416	77836	1
4	9480	21416	84506	1
4	9480	21416	15439	1
4	9480	21416	19011	1
4	9480	21416	71325	1
4	9480	21416	194974	1
4	9480	21416	22063	1
4	9480	21416	75216	0
4	9480	21416	107250	1
4	9480	21416	13516	1
4	9480	21416	20201	1
4	9480	21416	20202	1
4	9489	20472	11450	1
4	9489	20472	11537	1
4	9489	20472	12350	1
4	9489	20472	13106	1
4	9489	20472	14311	1
4	9489	20472	16069	1
4	9489	20472	18534	1
4	9489	20472	19220	1
4	9489	20472	22227	1
4	9489	20472	77836	1
4	9489	20472	84506	1
4	9489	20472	15439	1
4	9489	20472	19011	1
4	9489	20472	71325	1
4	9489	20472	194974	1
4	9489	20472	22063	0
4	9489	20472	75216	0
4	9489	20472	107250	0
4	9489	20472	13516	1
4	9489	20472	20201	1
4	9489	20472	20202	1
4	9491	16392	11450	1
4	9491	16392	11537	1
4	9491	16392	12350	1
4	9491	16392	13106	1
4	9491	16392	14311	1
4	9491	16392	16069	1
4	9491	16392	18534	1
4	9491	16392	19220	1
4	9491	16392	22227	1
4	9491	16392	77836	1
4	9491	16392	84506	1
4	9491	16392	15439	1
4	9491	16392	19011	1
4	9491	16392	71325	1
4	9491	16392	194974	1
4	9491	16392	22063	0
4	9491	16392	75216	1
4	9491	16392	107250	0
4	9491	16392	13516	1
4	9491	16392	20201	1
4	9491	16392	20202	1
4	9507	16870:12677	11450	1
4	9507	16870:12677	11537	1
4	9507	16870:12677	12350	1
4	9507	16870:12677	13106	1
4	9507	16870:12677	14311	1
4	9507	16870:12677	16069	1
4	9507	16870:12677	18534	1
4	9507	16870:12677	19220	1
4	9507	16870:12677	22227	1
4	9507	16870:12677	77836	1
4	9507	16870:12677	84506	1
4	9507	16870:12677	15439	1
4	9507	16870:12677	19011	1
4	9507	16870:12677	71325	1
4	9507	16870:12677	194974	1
4	9507	16870:12677	22063	0
4	9507	16870:12677	75216	0
4	9507	16870:12677	107250	0
4	9507	16870:12677	13516	1
4	9507	16870:12677	20201	1
4	9507	16870:12677	20202	1
4	9630	227606	11450	1
4	9630	227606	11537	1
4	9630	227606	12350	1
4	9630	227606	13106	1
4	9630	227606	14311	1
4	9630	227606	16069	1
4	9630	227606	18534	1
4	9630	227606	19220	1
4	9630	227606	22227	1
4	9630	227606	77836	1
4	9630	227606	84506	0
4	9630	227606	15439	1
4	9630	227606	19011	1
4	9630	227606	71325	1
4	9630	227606	194974	1
4	9630	227606	22063	0
4	9630	227606	75216	0
4	9630	227606	107250	0
4	9630	227606	13516	1
4	9630	227606	20201	1
4	9630	227606	20202	1
4	9684	73229	11450	0
4	9684	73229	11537	1
4	9684	73229	12350	1
4	9684	73229	13106	0
4	9684	73229	14311	0
4	9684	73229	16069	1
4	9684	73229	18534	1
4	9684	73229	19220	1
4	9684	73229	22227	0
4	9684	73229	77836	1
4	9684	73229	84506	1
4	9684	73229	15439	1
4	9684	73229	19011	1
4	9684	73229	71325	0
4	9684	73229	194974	1
4	9684	73229	22063	0
4	9684	73229	75216	0
4	9684	73229	107250	0
4	9684	73229	13516	1
4	9684	73229	20201	1
4	9684	73229	20202	1
4	10530	15376	11450	1
4	10530	15376	11537	1
4	10530	15376	12350	1
4	10530	15376	13106	1
4	10530	15376	14311	1
4	10530	15376	16069	1
4	10530	15376	18534	1
4	10530	15376	19220	1
4	10530	15376	22227	1
4	10530	15376	77836	1
4	10530	15376	84506	1
4	10530	15376	15439	1
4	10530	15376	19011	1
4	10530	15376	71325	1
4	10530	15376	194974	1
4	10530	15376	22063	1
4	10530	15376	75216	1
4	10530	15376	107250	0
4	10530	15376	13516	1
4	10530	15376	20201	1
4	10530	15376	20202	1
5	9323	22632	11923	1
5	9323	22632	12653	1
5	9323	22632	14419	1
5	9323	22632	15208	1
5	9323	22632	15572	1
5	9323	22632	18012	1
5	9323	22632	18072	1
5	9323	22632	20614	1
5	9323	22632	20977	0
5	9323	22632	50913	0
5	9323	22632	52822	0
5	9323	22632	56370	1
5	9323	22632	59058	1
5	9323	22632	381813	0
5	9323	22632	67295	1
5	9323	22632	104001	1
5	9323	22632	270192	1
5	9323	22632	67790	1
5	9323	22632	319670	0
5	9323	22632	20394	1
5	9323	22632	78257	1
5	9323	22632	11925	1
5	9323	22632	12386	1
5	9323	22632	12424	1
5	9323	22632	16572	1
5	9323	22632	18025	1
5	9323	22632	18481	1
5	9323	22632	19132	1
5	9323	22632	19734	1
5	9323	22632	22255	1
5	9323	22632	72014	1
5	9323	22632	80976	1
5	9323	22632	107934	1
5	9323	22632	207667	1
5	9323	22632	74137	1
5	9323	22632	20451	1
5	9323	22632	229521	1
5	9331	21417	11923	1
5	9331	21417	12653	1
5	9331	21417	14419	1
5	9331	21417	15208	1
5	9331	21417	15572	1
5	9331	21417	18012	1
5	9331	21417	18072	1
5	9331	21417	20614	1
5	9331	21417	20977	1
5	9331	21417	50913	0
5	9331	21417	52822	1
5	9331	21417	56370	1
5	9331	21417	59058	1
5	9331	21417	381813	1
5	9331	21417	67295	1
5	9331	21417	104001	1
5	9331	21417	270192	1
5	9331	21417	67790	1
5	9331	21417	319670	1
5	9331	21417	20394	1
5	9331	21417	78257	0
5	9331	21417	11925	1
5	9331	21417	12386	1
5	9331	21417	12424	1
5	9331	21417	16572	1
5	9331	21417	18025	1
5	9331	21417	18481	0
5	9331	21417	19132	1
5	9331	21417	19734	1
5	9331	21417	22255	1
5	9331	21417	72014	1
5	9331	21417	80976	1
5	9331	21417	107934	1
5	9331	21417	207667	1
5	9331	21417	74137	1
5	9331	21417	20451	1
5	9331	21417	229521	1
5	9337	21374	11923	1
5	9337	21374	12653	1
5	9337	21374	14419	1
5	9337	21374	15208	1
5	9337	21374	15572	1
5	9337	21374	18012	0
5	9337	21374	18072	1
5	9337	21374	20614	1
5	9337	21374	20977	1
5	9337	21374	50913	1
5	9337	21374	52822	0
5	9337	21374	56370	1
5	9337	21374	59058	1
5	9337	21374	381813	1
5	9337	21374	67295	1
5	9337	21374	104001	1
5	9337	21374	270192	1
5	9337	21374	67790	1
5	9337	21374	319670	0
5	9337	21374	20394	1
5	9337	21374	78257	0
5	9337	21374	11925	1
5	9337	21374	12386	1
5	9337	21374	12424	1
5	9337	21374	16572	1
5	9337	21374	18025	1
5	9337	21374	18481	1
5	9337	21374	19132	1
5	9337	21374	19734	1
5	9337	21374	22255	1
5	9337	21374	72014	1
5	9337	21374	80976	1
5	9337	21374	107934	1
5	9337	21374	207667	1
5	9337	21374	74137	0
5	9337	21374	20451	1
5	9337	21374	229521	0
5	9343	15378	11923	1
5	9343	15378	12653	1
5	9343	15378	14419	0
5	9343	15378	15208	1
5	9343	15378	15572	1
5	9343	15378	18012	0
5	9343	15378	18072	1
5	9343	15378	20614	1
5	9343	15378	20977	0
5	9343	15378	50913	0
5	9343	15378	52822	0
5	9343	15378	56370	1
5	9343	15378	59058	1
5	9343	15378	381813	0
5	9343	15378	67295	1
5	9343	15378	104001	1
5	9343	15378	270192	1
5	9343	15378	67790	1
5	9343	15378	319670	0
5	9343	15378	20394	0
5	9343	15378	78257	0
5	9343	15378	11925	1
5	9343	15378	12386	0
5	9343	15378	12424	1
5	9343	15378	16572	1
5	9343	15378	18025	1
5	9343	15378	18481	0
5	9343	15378	19132	1
5	9343	15378	19734	0
5	9343	15378	22255	1
5	9343	15378	72014	1
5	9343	15378	80976	1
5	9343	15378	107934	1
5	9343	15378	207667	1
5	9343	15378	74137	0
5	9343	15378	20451	1
5	9343	15378	229521	0
5	9346	16658	11923	1
5	9346	16658	12653	1
5	9346	16658	14419	1
5	9346	16658	15208	1
5	9346	16658	15572	1
5	9346	16658	18012	1
5	9346	16658	18072	1
5	9346	16658	20614	1
5	9346	16658	20977	1
5	9346	16658	50913	1
5	9346	16658	52822	1
5	9346	16658	56370	1
5	9346	16658	59058	1
5	9346	16658	381813	1
5	9346	16658	67295	1
5	9346	16658	104001	1
5	9346	16658	270192	1
5	9346	16658	67790	1
5	9346	16658	319670	1
5	9346	16658	20394	1
5	9346	16658	78257	1
5	9346	16658	11925	1
5	9346	16658	12386	1
5	9346	16658	12424	1
5	9346	16658	16572	1
5	9346	16658	18025	1
5	9346	16658	18481	0
5	9346	16658	19132	1
5	9346	16658	19734	1
5	9346	16658	22255	1
5	9346	16658	72014	1
5	9346	16658	80976	1
5	9346	16658	107934	1
5	9346	16658	207667	1
5	9346	16658	74137	1
5	9346	16658	20451	1
5	9346	16658	229521	1
5	9354	18291	11923	1
5	9354	18291	12653	1
5	9354	18291	14419	0
5	9354	18291	15208	1
5	9354	18291	15572	1
5	9354	18291	18012	1
5	9354	18291	18072	1
5	9354	18291	20614	1
5	9354	18291	20977	0
5	9354	18291	50913	0
5	9354	18291	52822	0
5	9354	18291	56370	1
5	9354	18291	59058	1
5	9354	18291	381813	0
5	9354	18291	67295	1
5	9354	18291	104001	1
5	9354	18291	270192	0
5	9354	18291	67790	1
5	9354	18291	319670	0
5	9354	18291	20394	0
5	9354	18291	78257	1
5	9354	18291	11925	1
5	9354	18291	12386	1
5	9354	18291	12424	0
5	9354	18291	16572	1
5	9354	18291	18025	1
5	9354	18291	18481	0
5	9354	18291	19132	0
5	9354	18291	19734	0
5	9354	18291	22255	1
5	9354	18291	72014	1
5	9354	18291	80976	0
5	9354	18291	107934	0
5	9354	18291	207667	1
5	9354	18291	74137	0
5	9354	18291	20451	1
5	9354	18291	229521	0
5	9359	30944	11923	1
5	9359	30944	12653	1
5	9359	30944	14419	1
5	9359	30944	15208	1
5	9359	30944	15572	1
5	9359	30944	18012	1
5	9359	30944	18072	1
5	9359	30944	20614	1
5	9359	30944	20977	0
5	9359	30944	50913	1
5	9359	30944	52822	0
5	9359	30944	56370	1
5	9359	30944	59058	1
5	9359	30944	381813	0
5	9359	30944	67295	1
5	9359	30944	104001	1
5	9359	30944	270192	1
5	9359	30944	67790	1
5	9359	30944	319670	1
5	9359	30944	20394	1
5	9359	30944	78257	1
5	9359	30944	11925	1
5	9359	30944	12386	1
5	9359	30944	12424	1
5	9359	30944	16572	1
5	9359	30944	18025	1
5	9359	30944	18481	1
5	9359	30944	19132	1
5	9359	30944	19734	1
5	9359	30944	22255	1
5	9359	30944	72014	1
5	9359	30944	80976	1
5	9359	30944	107934	1
5	9359	30944	207667	1
5	9359	30944	74137	1
5	9359	30944	20451	1
5	9359	30944	229521	1
5	9361	18609	11923	1
5	9361	18609	12653	1
5	9361	18609	14419	1
5	9361	18609	15208	1
5	9361	18609	15572	1
5	9361	18609	18012	0
5	9361	18609	18072	1
5	9361	18609	20614	1
5	9361	18609	20977	0
5	9361	18609	50913	1
5	9361	18609	52822	0
5	9361	18609	56370	1
5	9361	18609	59058	1
5	9361	18609	381813	0
5	9361	18609	67295	1
5	9361	18609	104001	1
5	9361	18609	270192	1
5	9361	18609	67790	1
5	9361	18609	319670	0
5	9361	18609	20394	0
5	9361	18609	78257	0
5	9361	18609	11925	1
5	9361	18609	12386	1
5	9361	18609	12424	1
5	9361	18609	16572	1
5	9361	18609	18025	1
5	9361	18609	18481	0
5	9361	18609	19132	1
5	9361	18609	19734	0
5	9361	18609	22255	1
5	9361	18609	72014	1
5	9361	18609	80976	1
5	9361	18609	107934	1
5	9361	18609	207667	1
5	9361	18609	74137	0
5	9361	18609	20451	1
5	9361	18609	229521	0
5	9432	13796	11923	1
5	9432	13796	12653	1
5	9432	13796	14419	1
[truncated: 449,918+ more rows]
