# Supplementary material for: A Provisional Gene Regulatory Atlas for Mouse Heart Development
Source: PLoS One. 2014 Jan 8;9(1):e83364. doi: 10.1371/journal.pone.0083364 (PMC3885437; doi:10.1371/journal.pone.0083364)
Supplement: Table S8 — Inferred gene co-regulations by two transcription factors. (XLSX) [file pone.0083364.s010.xlsx]

## Sheet: final_tf_tf_target.txt
JasparID of TF1	GeneID of TF1(mouse homolog)	JasparID of TF2	GeneID of TF2(mouse homolog)	GeneID of mutual Gene Target
9266	14581	9320	21423	13869(module 475)
9266	14581	9320	21423	14999(module 475)
9266	14581	9320	21423	18048(module 475)
9266	14581	9320	21423	20209(module 475)
9266	14581	9320	21423	75453(module 475)
9266	14581	9320	21423	75706(module 475)
9266	14581	9320	21423	235402(module 475)
9266	14581	9320	21423	246700(module 475)
9266	14581	9320	21423	74362(module 475)
9266	14581	9320	21423	14763(module 475)
9266	14581	9320	21423	20678(module 475)
9266	14581	9320	21423	76829(module 475)
9266	14581	9320	21423	217845(module 475)
9266	14581	9320	21423	228801(module 475)
9266	14581	9320	21423	13114(module 144)
9266	14581	9320	21423	17843(module 144)
9266	14581	9320	21423	84112(module 144)
9266	14581	9320	21423	110876(module 144)
9266	14581	9320	21423	229333(module 144)
9266	14581	9320	21423	71281(module 237)
9266	14581	9320	21423	69317(module 610)
9266	14581	9320	21423	11354(module 229)
9266	14581	9320	21423	14058(module 475)
9266	14581	9320	21423	21674(module 475)
9266	14581	9320	21423	68764(module 475)
9266	14581	9320	21423	241636(module 475)
9266	14581	9320	21423	15968(module 475)
9266	14581	9320	21423	69069(module 475)
9266	14581	9320	21423	78919(module 475)
9266	14581	9320	21423	12622(module 475)
9266	14581	9320	21423	15399(module 475)
9266	14581	9320	21423	15413(module 475)
9266	14581	9320	21423	15414(module 475)
9266	14581	9320	21423	23892(module 475)
9266	14581	9320	21423	58807(module 475)
9266	14581	9320	21423	64085(module 475)
9266	14581	9320	21423	216285(module 475)
9266	14581	9320	21423	232680(module 475)
9266	14581	9320	21423	245572(module 475)
9266	14581	9320	21423	17200(module 237)
9266	14581	9320	21423	170442(module 348)
9266	14581	9320	21423	12622(module 610)
9266	14581	9320	21423	15399(module 610)
9266	14581	9320	21423	18048(module 407)
9266	14581	9320	21423	75706(module 55)
9266	14581	9320	21423	13869(module 55)
9266	14581	9320	21423	14999(module 55)
9266	14581	9320	21423	20209(module 55)
9266	14581	9319	21423	20209(module 55)
9266	14581	9320	21423	20678(module 55)
9266	14581	9319	21423	20678(module 55)
9266	14581	9320	21423	75453(module 55)
9266	14581	9320	21423	76829(module 55)
9266	14581	9320	21423	235402(module 55)
9266	14581	9320	21423	246700(module 55)
9266	14581	9320	21423	15485(module 55)
9266	14581	9320	21423	73463(module 55)
9266	14581	9319	21423	73463(module 55)
9266	14581	9320	21423	16532(module 55)
9266	14581	9320	21423	13426(module 55)
9266	14581	9320	21423	545677(module 639)
9266	14581	9319	21423	51791(module 234)
9266	14581	9320	21423	51791(module 234)
9266	14581	9320	21423	58251(module 234)
9319	21423	9266	14581	26358(module 55)
9320	21423	9266	14581	13510(module 286)
9320	21423	9266	14581	12012(module 55)
9320	21423	9266	14581	14626(module 55)
9320	21423	9266	14581	16160(module 55)
9320	21423	9266	14581	16625(module 407)
9320	21423	9266	14581	246086(module 286)
9320	21423	9266	14581	329274(module 475)
9320	21423	9266	14581	11695(module 475)
9320	21423	9266	14581	170442(module 55)
9320	21423	9266	14581	12622(module 237)
9320	21423	9266	14581	15399(module 237)
9320	21423	9266	14581	15413(module 237)
9320	21423	9266	14581	15414(module 237)
9320	21423	9266	14581	23892(module 237)
9320	21423	9266	14581	58807(module 237)
9320	21423	9266	14581	216285(module 237)
9320	21423	9266	14581	245572(module 237)
9320	21423	9266	14581	232680(module 237)
9320	21423	9266	14581	64085(module 237)
9320	21423	9266	14581	15968(module 237)
9320	21423	9266	14581	21674(module 237)
9320	21423	9266	14581	71841(module 55)
9320	21423	9266	14581	16671(module 55)
9320	21423	9266	14581	11354(module 55)
9342	14815	9405	16476	14399(module 229)
9319	21423	9362	12189	56185(module 144)
9319	21423	9362	12189	330941(module 229)
9319	21423	9362	12189	14071(module 229)
9320	21423	9362	12189	238455(module 144)
9320	21423	9362	12189	11499(module 555)
9320	21423	9362	12189	13488(module 555)
9320	21423	9362	12189	63993(module 46)
9320	21423	9362	12189	207911(module 46)
9320	21423	9362	12189	260301(module 46)
9320	21423	9362	12189	170442(module 55)
9320	21423	9362	12189	231293(module 108)
9320	21423	9362	12189	329731(module 362)
9320	21423	9362	12189	225608(module 55)
9320	21423	9362	12189	16671(module 55)
9320	21423	9362	12189	11354(module 55)
9320	21423	9362	12189	93732(module 235)
9320	21423	9362	12189	320265(module 235)
9320	21423	9362	12189	380842(module 235)
9320	21423	9362	12189	11298(module 254)
9320	21423	9362	12189	12501(module 254)
9320	21423	9362	12189	13035(module 254)
9320	21423	9362	12189	13867(module 254)
9320	21423	9362	12189	14255(module 254)
9320	21423	9362	12189	14602(module 254)
9320	21423	9362	12189	15425(module 254)
9320	21423	9362	12189	16512(module 254)
9320	21423	9362	12189	16616(module 254)
9320	21423	9362	12189	16624(module 254)
9320	21423	9362	12189	16675(module 254)
9320	21423	9362	12189	17922(module 254)
9320	21423	9362	12189	18092(module 254)
9320	21423	9362	12189	18780(module 254)
9320	21423	9362	12189	18988(module 254)
9320	21423	9362	12189	20521(module 254)
9320	21423	9362	12189	20665(module 254)
9320	21423	9362	12189	21909(module 254)
9320	21423	9362	12189	22072(module 254)
9320	21423	9362	12189	23801(module 254)
9320	21423	9362	12189	26368(module 254)
9320	21423	9362	12189	26946(module 254)
9320	21423	9362	12189	58229(module 254)
9320	21423	9362	12189	64177(module 254)
9320	21423	9362	12189	66284(module 254)
9320	21423	9362	12189	66338(module 254)
9320	21423	9362	12189	67586(module 254)
9362	12189	9320	21423	13869(module 475)
9362	12189	9320	21423	14999(module 475)
9362	12189	9320	21423	18048(module 475)
9362	12189	9320	21423	20209(module 475)
9362	12189	9320	21423	75453(module 475)
9362	12189	9320	21423	75706(module 475)
9362	12189	9320	21423	235402(module 475)
9362	12189	9320	21423	622665(module 475)
9362	12189	9320	21423	246700(module 475)
9362	12189	9320	21423	74362(module 475)
9362	12189	9320	21423	14763(module 475)
9362	12189	9320	21423	20678(module 475)
9362	12189	9320	21423	76829(module 475)
9362	12189	9320	21423	217845(module 475)
9362	12189	9320	21423	228801(module 475)
9362	12189	9320	21423	76747(module 475)
9362	12189	9320	21423	226040(module 475)
9362	12189	9320	21423	234421(module 475)
9362	12189	9320	21423	64335(module 715)
9362	12189	9320	21423	212892(module 730)
9362	12189	9320	21423	327814(module 730)
9362	12189	9320	21423	381338(module 730)
9362	12189	9320	21423	28078(module 730)
9362	12189	9320	21423	16671(module 229)
9362	12189	9320	21423	11450(module 401)
9362	12189	9320	21423	11537(module 401)
9362	12189	9320	21423	12655(module 401)
9362	12189	9320	21423	13106(module 401)
9362	12189	9320	21423	14311(module 401)
9362	12189	9320	21423	15439(module 401)
9362	12189	9320	21423	18534(module 401)
9362	12189	9320	21423	20201(module 401)
9362	12189	9320	21423	20202(module 401)
9362	12189	9320	21423	20387(module 401)
9362	12189	9320	21423	20389(module 401)
9362	12189	9320	21423	20390(module 401)
9362	12189	9320	21423	22227(module 401)
9362	12189	9320	21423	22287(module 401)
9362	12189	9320	21423	68662(module 401)
9362	12189	9320	21423	77836(module 401)
9362	12189	9320	21423	84506(module 401)
9362	12189	9320	21423	16182(module 401)
9362	12189	9320	21423	15945(module 401)
9362	12189	9320	21423	117158(module 401)
9362	12189	9319	21423	26358(module 401)
9362	12189	9320	21423	26358(module 401)
9362	12189	9320	21423	11731(module 401)
9362	12189	9320	21423	14810(module 401)
9362	12189	9320	21423	18857(module 401)
9362	12189	9320	21423	22115(module 401)
9362	12189	9320	21423	26439(module 401)
9362	12189	9320	21423	58175(module 401)
9362	12189	9320	21423	59310(module 401)
9362	12189	9320	21423	73719(module 401)
9362	12189	9320	21423	78634(module 401)
9362	12189	9320	21423	224079(module 401)
9362	12189	9320	21423	231382(module 401)
9362	12189	9320	21423	232717(module 401)
9362	12189	9320	21423	207182(module 401)
9362	12189	9320	21423	11497(module 401)
9362	12189	9320	21423	14408(module 401)
9362	12189	9320	21423	71281(module 401)
9362	12189	9320	21423	238406(module 401)
9362	12189	9320	21423	269788(module 401)
9362	12189	9320	21423	69611(module 401)
9362	12189	9320	21423	15487(module 401)
9362	12189	9320	21423	16617(module 401)
9362	12189	9320	21423	75556(module 401)
9362	12189	9320	21423	432552(module 401)
9362	12189	9320	21423	240633(module 401)
9362	12189	9320	21423	17152(module 401)
9362	12189	9320	21423	78242(module 401)
9362	12189	9320	21423	12273(module 401)
9362	12189	9320	21423	12475(module 401)
9362	12189	9320	21423	12506(module 401)
9362	12189	9320	21423	14017(module 401)
9362	12189	9320	21423	14089(module 401)
9362	12189	9320	21423	15950(module 401)
9362	12189	9320	21423	16170(module 401)
9362	12189	9320	21423	19012(module 401)
9362	12189	9320	21423	19222(module 401)
9362	12189	9320	21423	19682(module 401)
9362	12189	9320	21423	20293(module 401)
9362	12189	9320	21423	20307(module 401)
9362	12189	9320	21423	20716(module 401)
9362	12189	9320	21423	23886(module 401)
9362	12189	9320	21423	26388(module 401)
9362	12189	9320	21423	56620(module 401)
9362	12189	9320	21423	65221(module 401)
9362	12189	9320	21423	68616(module 401)
9362	12189	9320	21423	68792(module 401)
9362	12189	9320	21423	69564(module 401)
9362	12189	9320	21423	73149(module 401)
9362	12189	9320	21423	109323(module 401)
9362	12189	9320	21423	194231(module 401)
9362	12189	9320	21423	209268(module 401)
9362	12189	9320	21423	214425(module 401)
9362	12189	9320	21423	223272(module 401)
9362	12189	9320	21423	233199(module 401)
9362	12189	9320	21423	233571(module 401)
9346	16658	9405	16476	18736(module 144)
9346	16658	9405	16476	20493(module 144)
9346	16658	9405	16476	20526(module 144)
9346	16658	9405	16476	22307(module 144)
9346	16658	9405	16476	22354(module 144)
9346	16658	9405	16476	56093(module 144)
9346	16658	9405	16476	56185(module 144)
9346	16658	9405	16476	56388(module 144)
9346	16658	9405	16476	64380(module 144)
9346	16658	9405	16476	66195(module 144)
9346	16658	9405	16476	66479(module 144)
9346	16658	9405	16476	68484(module 144)
9346	16658	9405	16476	68673(module 144)
9346	16658	9405	16476	69592(module 144)
9346	16658	9405	16476	70559(module 144)
9346	16658	9405	16476	71824(module 144)
9346	16658	9405	16476	72094(module 144)
9346	16658	9405	16476	73094(module 144)
9346	16658	9405	16476	74441(module 144)
9346	16658	9405	16476	74675(module 144)
9346	16658	9405	16476	75010(module 144)
9346	16658	9405	16476	113856(module 144)
9346	16658	9405	16476	116872(module 144)
9346	16658	9405	16476	380702(module 144)
9346	16658	9405	16476	654818(module 144)
9346	16658	9405	16476	94222(module 229)
9346	16658	9405	16476	140918(module 229)
9346	16658	9405	16476	225998(module 229)
9346	16658	9405	16476	242341(module 229)
9346	16658	9405	16476	665891(module 229)
9346	16658	9405	16476	12053(module 229)
9346	16658	9405	16476	12273(module 229)
9346	16658	9405	16476	12409(module 229)
9346	16658	9405	16476	12506(module 229)
9346	16658	9405	16476	12870(module 229)
9346	16658	9405	16476	13527(module 229)
9346	16658	9405	16476	14816(module 229)
9346	16658	9405	16476	15460(module 229)
9346	16658	9405	16476	16149(module 229)
9346	16658	9405	16476	16170(module 229)
9346	16658	9405	16476	16500(module 229)
9346	16658	9405	16476	16855(module 229)
9346	16658	9405	16476	17153(module 229)
9346	16658	9405	16476	18049(module 229)
9346	16658	9405	16476	58916(module 286)
9346	16658	9405	16476	65221(module 286)
9346	16658	9405	16476	66211(module 286)
9346	16658	9405	16476	66848(module 286)
9346	16658	9405	16476	70652(module 286)
9346	16658	9405	16476	70717(module 286)
9346	16658	9405	16476	71886(module 286)
9346	16658	9405	16476	71960(module 286)
9346	16658	9405	16476	73720(module 286)
9346	16658	9405	16476	74116(module 286)
9346	16658	9405	16476	74249(module 286)
9346	16658	9405	16476	74919(module 286)
9346	16658	9405	16476	75689(module 286)
9346	16658	9405	16476	76905(module 286)
9346	16658	9405	16476	78321(module 286)
9346	16658	9405	16476	78354(module 286)
9346	16658	9405	16476	78754(module 286)
9346	16658	9405	16476	78892(module 286)
9346	16658	9405	16476	80719(module 286)
9346	16658	9405	16476	80903(module 286)
9346	16658	9405	16476	98396(module 286)
9346	16658	9405	16476	100465(module 286)
9346	16658	9405	16476	101488(module 286)
9346	16658	9405	16476	103988(module 286)
9346	16658	9405	16476	104362(module 286)
9346	16658	9405	16476	107350(module 286)
9346	16658	9405	16476	194231(module 286)
9346	16658	9405	16476	209268(module 286)
9346	16658	9405	16476	213417(module 286)
9346	16658	9405	16476	216864(module 286)
9346	16658	9405	16476	217830(module 286)
9346	16658	9405	16476	223272(module 286)
9346	16658	9405	16476	227696(module 286)
9346	16658	9405	16476	233199(module 286)
9346	16658	9405	16476	235320(module 286)
9346	16658	9405	16476	235587(module 286)
9346	16658	9405	16476	246228(module 286)
9346	16658	9405	16476	268709(module 286)
9346	16658	9405	16476	271424(module 286)
9346	16658	9405	16476	338350(module 286)
9346	16658	9405	16476	384071(module 286)
9346	16658	9405	16476	547253(module 286)
9346	16658	9405	16476	11421(module 286)
9346	16658	9405	16476	11548(module 286)
9346	16658	9405	16476	11629(module 286)
9346	16658	9405	16476	14555(module 286)
9346	16658	9405	16476	16890(module 286)
9346	16658	9405	16476	18217(module 286)
9346	16658	9405	16476	18546(module 286)
9346	16658	9405	16476	18575(module 286)
9346	16658	9405	16476	18577(module 286)
9346	16658	9405	16476	19013(module 286)
9346	16658	9405	16476	20266(module 286)
9346	16658	9405	16476	20684(module 286)
9346	16658	9405	16476	20848(module 286)
9346	16658	9405	16476	20975(module 286)
9346	16658	9405	16476	21922(module 286)
9346	16658	9405	16476	28199(module 286)
9346	16658	9405	16476	56219(module 286)
9346	16658	9405	16476	56839(module 286)
9346	16658	9405	16476	66548(module 286)
9346	16658	9405	16476	66990(module 286)
9346	16658	9405	16476	72754(module 286)
9346	16658	9405	16476	74762(module 286)
9346	16658	9405	16476	76257(module 286)
9346	16658	9405	16476	94045(module 286)
9346	16658	9405	16476	110880(module 286)
9346	16658	9405	16476	217166(module 286)
9346	16658	9405	16476	319942(module 286)
9346	16658	9405	16476	67800(module 536)
9346	16658	9405	16476	68487(module 536)
9346	16658	9405	16476	69386(module 536)
9346	16658	9405	16476	70152(module 536)
9346	16658	9405	16476	72330(module 536)
9346	16658	9405	16476	76933(module 536)
9346	16658	9405	16476	78558(module 536)
9346	16658	9405	16476	93671(module 536)
9346	16658	9405	16476	104158(module 536)
9346	16658	9405	16476	105859(module 536)
9346	16658	9405	16476	108832(module 536)
9346	16658	9405	16476	108995(module 536)
9346	16658	9405	16476	109264(module 536)
9346	16658	9405	16476	110595(module 536)
9346	16658	9405	16476	117167(module 536)
9346	16658	9405	16476	117590(module 536)
9346	16658	9405	16476	140795(module 536)
9346	16658	9405	16476	142687(module 536)
9346	16658	9405	16476	210582(module 536)
9346	16658	9405	16476	219189(module 536)
9346	16658	9405	16476	228730(module 536)
9346	16658	9405	16476	228859(module 536)
9346	16658	9405	16476	239126(module 536)
9346	16658	9405	16476	246104(module 536)
9346	16658	9405	16476	268859(module 536)
9346	16658	9405	16476	320869(module 536)
9346	16658	9405	16476	327655(module 536)
9346	16658	9405	16476	384061(module 536)
9346	16658	9405	16476	666048(module 536)
9346	16658	9405	16476	77080(module 747)
9346	16658	9405	16476	105355(module 747)
9346	16658	9405	16476	140494(module 747)
9346	16658	9405	16476	214189(module 747)
9346	16658	9405	16476	382113(module 747)
9346	16658	9405	16476	20888(module 55)
9346	16658	9405	16476	83453(module 55)
9346	16658	9405	16476	380768(module 362)
9346	16658	9405	16476	64176(module 362)
9346	16658	9405	16476	70887(module 362)
9346	16658	9405	16476	76921(module 362)
9346	16658	9405	16476	225608(module 362)
9346	16658	9405	16476	258755(module 362)
9346	16658	9405	16476	14377(module 362)
9346	16658	9405	16476	57251(module 362)
9346	16658	9405	16476	76589(module 362)
9346	16658	9405	16476	117004(module 362)
9346	16658	9405	16476	11438(module 362)
9346	16658	9405	16476	14291(module 362)
9346	16658	9405	16476	170813(module 362)
9346	16658	9405	16476	171531(module 362)
9346	16658	9405	16476	12770(module 362)
9346	16658	9405	16476	12789(module 362)
9346	16658	9405	16476	14290(module 362)
9346	16658	9405	16476	18241(module 362)
9346	16658	9405	16476	64293(module 362)
9346	16658	9405	16476	66957(module 362)
9346	16658	9405	16476	111174(module 362)
9346	16658	9405	16476	282663(module 112)
9346	16658	9405	16476	319642(module 112)
9405	16476	9346	16658	11496(module 286)
9405	16476	9346	16658	114229(module 52)
9405	16476	9346	16658	63993(module 52)
9405	16476	9346	16658	20758(module 144)
9405	16476	9346	16658	16538(module 286)
9405	16476	9346	16658	16621(module 286)
9405	16476	9346	16658	16656(module 286)
9405	16476	9346	16658	17068(module 286)
9405	16476	9346	16658	17384(module 286)
9405	16476	9346	16658	18214(module 286)
9405	16476	9346	16658	18399(module 286)
9405	16476	9346	16658	20845(module 286)
9405	16476	9346	16658	21336(module 286)
9405	16476	9346	16658	21908(module 286)
9405	16476	9346	16658	29873(module 286)
9405	16476	9346	16658	30936(module 286)
9405	16476	9346	16658	56743(module 286)
9405	16476	9346	16658	67689(module 286)
9405	16476	9346	16658	69306(module 286)
9405	16476	9346	16658	69325(module 286)
9405	16476	9346	16658	73532(module 286)
9405	16476	9346	16658	74215(module 286)
9405	16476	9346	16658	75563(module 286)
9405	16476	9346	16658	76279(module 286)
9405	16476	9346	16658	77577(module 286)
9405	16476	9346	16658	93690(module 286)
9405	16476	9346	16658	114661(module 286)
9405	16476	9346	16658	208372(module 286)
9405	16476	9346	16658	212392(module 286)
9405	16476	9346	16658	213234(module 286)
9405	16476	9346	16658	213450(module 286)
9405	16476	9346	16658	226896(module 286)
9405	16476	9346	16658	230576(module 286)
9405	16476	9346	16658	231602(module 286)
9405	16476	9346	16658	233274(module 286)
9405	16476	9346	16658	242607(module 286)
9405	16476	9346	16658	242702(module 286)
9405	16476	9346	16658	69439(module 536)
9405	16476	9346	16658	70086(module 536)
9405	16476	9346	16658	71685(module 536)
9405	16476	9346	16658	72310(module 536)
9405	16476	9346	16658	73090(module 536)
9405	16476	9346	16658	74087(module 536)
9405	16476	9346	16658	74574(module 536)
9405	16476	9346	16658	76880(module 536)
9405	16476	9346	16658	81600(module 536)
9405	16476	9346	16658	83491(module 536)
9405	16476	9346	16658	93876(module 536)
9405	16476	9346	16658	93879(module 536)
9405	16476	9346	16658	93961(module 536)
9405	16476	9346	16658	118452(module 536)
9405	16476	9346	16658	192201(module 536)
9405	16476	9346	16658	209351(module 536)
9405	16476	9346	16658	215472(module 536)
9405	16476	9346	16658	225865(module 536)
9405	16476	9346	16658	232426(module 536)
9405	16476	9346	16658	233919(module 536)
9405	16476	9346	16658	237313(module 536)
9405	16476	9346	16658	242037(module 536)
9405	16476	9346	16658	243996(module 536)
9405	16476	9346	16658	244233(module 536)
9405	16476	9346	16658	320040(module 536)
9405	16476	9346	16658	378700(module 536)
9405	16476	9346	16658	403172(module 536)
9405	16476	9346	16658	545548(module 536)
9405	16476	9346	16658	12458(module 536)
9405	16476	9346	16658	13199(module 536)
9405	16476	9346	16658	13490(module 536)
9405	16476	9346	16658	14068(module 536)
9405	16476	9346	16658	14657(module 536)
9405	16476	9346	16658	14806(module 536)
9405	16476	9346	16658	15396(module 536)
9405	16476	9346	16658	15496(module 536)
9405	16476	9346	16658	16147(module 536)
9405	16476	9346	16658	56492(module 555)
9405	16476	9346	16658	56696(module 555)
9405	16476	9346	16658	57014(module 555)
9405	16476	9346	16658	57254(module 555)
9405	16476	9346	16658	66825(module 555)
9405	16476	9346	16658	67328(module 555)
9405	16476	9346	16658	68224(module 555)
9405	16476	9346	16658	68344(module 555)
9405	16476	9346	16658	68498(module 555)
9405	16476	9346	16658	70901(module 555)
9405	16476	9346	16658	71103(module 555)
9405	16476	9346	16658	72252(module 555)
9405	16476	9346	16658	75528(module 555)
9405	16476	9346	16658	83702(module 555)
9405	16476	9346	16658	107146(module 555)
9405	16476	9346	16658	110197(module 555)
9405	16476	9346	16658	170786(module 555)
9405	16476	9346	16658	217169(module 555)
9405	16476	9346	16658	224419(module 555)
9405	16476	9346	16658	225443(module 555)
9405	16476	9346	16658	228684(module 555)
9405	16476	9346	16658	243168(module 555)
9405	16476	9346	16658	268591(module 555)
9405	16476	9346	16658	268663(module 555)
9405	16476	9346	16658	269784(module 555)
9405	16476	9346	16658	319196(module 555)
9405	16476	9346	16658	330355(module 555)
9405	16476	9346	16658	442827(module 555)
9405	16476	9346	16658	79201(module 52)
9405	16476	9346	16658	170813(module 52)
9405	16476	9346	16658	320864(module 55)
9405	16476	9346	16658	328231(module 55)
9362	12189	9377	14030	67854(module 475)
9362	12189	9377	14030	170813(module 747)
9362	12189	9377	14030	12525(module 362)
9362	12189	9377	14030	15116(module 362)
9362	12189	9377	14030	73449(module 362)
9362	12189	9377	14030	73472(module 362)
9377	14030	9362	12189	26877(module 672)
9377	14030	9362	12189	67652(module 672)
9377	14030	9362	12189	93874(module 672)
9368	14460	9403	20375	15560(module 55)
9368	14460	9403	20375	56185(module 55)
9368	14460	9403	20375	56388(module 55)
9368	14460	9403	20375	70559(module 55)
9368	14460	9403	20375	73094(module 55)
9368	14460	9403	20375	78249(module 55)
9368	14460	9403	20375	113856(module 55)
9368	14460	9403	20375	116872(module 55)
9368	14460	9403	20375	170651(module 55)
9368	14460	9403	20375	380702(module 55)
9368	14460	9403	20375	654818(module 55)
9368	14460	9403	20375	13114(module 55)
9368	14460	9403	20375	17843(module 55)
9368	14460	9403	20375	20945(module 55)
9368	14460	9403	20375	21906(module 55)
9368	14460	9403	20375	66380(module 55)
9368	14460	9403	20375	66747(module 55)
9368	14460	9403	20375	70809(module 55)
9368	14460	9403	20375	84112(module 55)
9368	14460	9403	20375	93885(module 55)
9368	14460	9403	20375	110876(module 55)
9368	14460	9403	20375	113864(module 55)
9368	14460	9403	20375	209645(module 55)
9368	14460	9403	20375	229333(module 55)
9368	14460	9403	20375	231885(module 55)
9368	14460	9403	20375	11298(module 52)
9368	14460	9403	20375	12501(module 52)
9368	14460	9403	20375	12765(module 52)
9368	14460	9403	20375	13035(module 52)
9368	14460	9403	20375	13867(module 52)
9368	14460	9403	20375	14255(module 52)
9368	14460	9403	20375	14602(module 52)
9368	14460	9403	20375	15425(module 52)
9368	14460	9403	20375	16512(module 52)
9368	14460	9403	20375	16616(module 52)
9368	14460	9403	20375	16624(module 52)
9368	14460	9403	20375	16675(module 52)
9368	14460	9403	20375	17690(module 52)
9368	14460	9403	20375	17922(module 52)
9368	14460	9403	20375	18092(module 52)
9368	14460	9403	20375	18285(module 52)
9368	14460	9403	20375	18377(module 52)
9368	14460	9403	20375	18780(module 52)
9368	14460	9403	20375	18988(module 52)
9368	14460	9403	20375	20521(module 52)
9368	14460	9403	20375	20665(module 52)
9368	14460	9403	20375	21909(module 52)
9368	14460	9403	20375	22072(module 52)
9368	14460	9403	20375	23801(module 52)
9379	14460	9403	20375	15560(module 55)
9379	14460	9403	20375	56185(module 55)
9379	14460	9403	20375	56388(module 55)
9379	14460	9403	20375	70559(module 55)
9379	14460	9403	20375	73094(module 55)
9379	14460	9403	20375	78249(module 55)
9379	14460	9403	20375	113856(module 55)
9379	14460	9403	20375	116872(module 55)
9379	14460	9403	20375	170651(module 55)
9379	14460	9403	20375	380702(module 55)
9379	14460	9403	20375	654818(module 55)
9379	14460	9403	20375	13114(module 55)
9379	14460	9403	20375	17843(module 55)
9379	14460	9403	20375	20945(module 55)
9379	14460	9403	20375	21906(module 55)
9379	14460	9403	20375	66380(module 55)
9379	14460	9403	20375	66747(module 55)
9379	14460	9403	20375	70809(module 55)
9379	14460	9403	20375	73301(module 55)
9379	14460	9403	20375	84112(module 55)
9379	14460	9403	20375	93885(module 55)
9379	14460	9403	20375	110876(module 55)
9379	14460	9403	20375	113864(module 55)
9379	14460	9403	20375	209645(module 55)
9379	14460	9403	20375	229333(module 55)
9379	14460	9403	20375	231885(module 55)
9379	14460	9403	20375	11495(module 55)
9379	14460	9403	20375	11499(module 55)
9379	14460	9403	20375	11608(module 55)
9379	14460	9403	20375	11872(module 55)
9379	14460	9403	20375	12737(module 55)
9379	14460	9403	20375	12991(module 55)
9379	14460	9403	20375	13085(module 55)
9379	14460	9403	20375	13488(module 55)
9379	14460	9403	20375	14525(module 55)
9379	14460	9403	20375	15416(module 55)
9379	14460	9403	20375	16636(module 55)
9379	14460	9403	20375	16681(module 55)
9379	14460	9403	20375	16699(module 55)
9379	14460	9403	20375	17878(module 55)
9379	14460	9403	20375	17968(module 55)
9379	14460	9403	20375	18168(module 55)
9379	14460	9403	20375	18169(module 55)
9379	14460	9403	20375	18368(module 55)
9379	14460	9403	20375	18369(module 55)
9379	14460	9403	20375	18370(module 55)
9379	14460	9403	20375	18736(module 55)
9379	14460	9403	20375	20493(module 55)
9379	14460	9403	20375	20526(module 55)
9379	14460	9403	20375	22307(module 55)
9379	14460	9403	20375	22354(module 55)
9379	14460	9403	20375	56093(module 55)
9379	14460	9403	20375	64380(module 55)
9379	14460	9403	20375	66195(module 55)
9379	14460	9403	20375	66479(module 55)
9379	14460	9403	20375	68484(module 55)
9379	14460	9403	20375	68673(module 55)
9379	14460	9403	20375	69592(module 55)
9379	14460	9403	20375	71824(module 55)
9379	14460	9403	20375	72094(module 55)
9379	14460	9403	20375	74441(module 55)
9379	14460	9403	20375	74675(module 55)
9379	14460	9403	20375	68224(module 475)
9379	14460	9403	20375	269784(module 475)
9379	14460	9403	20375	66825(module 475)
9379	14460	9403	20375	228684(module 475)
9379	14460	9403	20375	14657(module 475)
9379	14460	9403	20375	72252(module 475)
9379	14460	9403	20375	229665(module 475)
9379	14460	9403	20375	268663(module 475)
9379	14460	9403	20375	14399(module 639)
9379	14460	9403	20375	16867(module 639)
9379	14460	9403	20375	17773(module 639)
9379	14460	9403	20375	20495(module 639)
9379	14460	9403	20375	20726(module 639)
9379	14460	9403	20375	67000(module 639)
9379	14460	9403	20375	72082(module 639)
9379	14460	9403	20375	76444(module 639)
9379	14460	9403	20375	140918(module 639)
9379	14460	9403	20375	242341(module 639)
9379	14460	9403	20375	665891(module 639)
9403	20375	9368	14460	15234(module 286)
9403	20375	9368	14460	16426(module 286)
9403	20375	9368	14460	207911(module 286)
9403	20375	9368	14460	260301(module 286)
9372	20848	9405	16476	18705(module 52)
9372	20848	9405	16476	19888(module 52)
9372	20848	9405	16476	20700(module 52)
9372	20848	9405	16476	20724(module 52)
9372	20848	9405	16476	22073(module 52)
9372	20848	9405	16476	64335(module 52)
9372	20848	9405	16476	71578(module 52)
9372	20848	9405	16476	664883(module 53)
9372	20848	9405	16476	14406(module 53)
9372	20848	9405	16476	14829(module 53)
9372	20848	9405	16476	15112(module 53)
9372	20848	9405	16476	20555(module 53)
9372	20848	9405	16476	28078(module 53)
9372	20848	9405	16476	57430(module 53)
9372	20848	9405	16476	57781(module 53)
9372	20848	9405	16476	77647(module 112)
9372	20848	9405	16476	80901(module 112)
9372	20848	9405	16476	231396(module 112)
9372	20848	9405	16476	235854(module 112)
9372	20848	9405	16476	246709(module 112)
9372	20848	9405	16476	26877(module 112)
9372	20848	9405	16476	268345(module 112)
9372	20848	9405	16476	327766(module 112)
9372	20848	9405	16476	110876(module 144)
9372	20848	9405	16476	11495(module 144)
9372	20848	9405	16476	11499(module 144)
9372	20848	9405	16476	11872(module 144)
9372	20848	9405	16476	15416(module 144)
9372	20848	9405	16476	16681(module 144)
9372	20848	9405	16476	16699(module 144)
9372	20848	9405	16476	18169(module 144)
9372	20848	9405	16476	20493(module 144)
9372	20848	9405	16476	64380(module 144)
9372	20848	9405	16476	69592(module 144)
9372	20848	9405	16476	234515(module 229)
9372	20848	9405	16476	243655(module 229)
9372	20848	9405	16476	15953(module 237)
9372	20848	9405	16476	16874(module 237)
9372	20848	9405	16476	18766(module 237)
9372	20848	9405	16476	24012(module 237)
9372	20848	9405	16476	26365(module 237)
9372	20848	9405	16476	66859(module 237)
9372	20848	9405	16476	69810(module 237)
9372	20848	9405	16476	74530(module 237)
9372	20848	9405	16476	215653(module 237)
9372	20848	9405	16476	235599(module 237)
9372	20848	9405	16476	329252(module 237)
9372	20848	9405	16476	18761(module 237)
9372	20848	9405	16476	241494(module 237)
9372	20848	9405	16476	269959(module 237)
9372	20848	9405	16476	15000(module 237)
9372	20848	9405	16476	70881(module 237)
9372	20848	9405	16476	230777(module 237)
9372	20848	9405	16476	259097(module 237)
9405	16476	9372	20848	14807(module 536)
9405	16476	9372	20848	16621(module 536)
9405	16476	9372	20848	230777(module 536)
9405	16476	9372	20848	259097(module 536)
9405	16476	9372	20848	27413(module 555)
9405	16476	9372	20848	30925(module 555)
9405	16476	9372	20848	56492(module 555)
9405	16476	9372	20848	68344(module 555)
9405	16476	9372	20848	68498(module 555)
9405	16476	9372	20848	71103(module 555)
9405	16476	9372	20848	72252(module 555)
9405	16476	9372	20848	110197(module 555)
9405	16476	9372	20848	243168(module 555)
9405	16476	9372	20848	269784(module 555)
9405	16476	9372	20848	237987(module 475)
9405	16476	9372	20848	14799(module 55)
9405	16476	9372	20848	18166(module 55)
9405	16476	9372	20848	20192(module 55)
9372	20848	9383	20846	75010(module 229)
9372	20848	9383	20846	13840(module 286)
9372	20848	9383	20846	16643(module 286)
9372	20848	9383	20846	16867(module 286)
9372	20848	9383	20846	17773(module 286)
9372	20848	9383	20846	20726(module 286)
9372	20848	9383	20846	76444(module 286)
9383	20846	9372	20848	212392(module 555)
9383	20846	9372	20848	18413(module 475)
9383	20846	9372	20848	56527(module 475)
9383	20846	9372	20848	67343(module 475)
9383	20846	9372	20848	75986(module 475)
9383	20846	9372	20848	109660(module 475)
9383	20846	9372	20848	231841(module 475)
9383	20846	9372	20848	260408(module 475)
9383	20846	9372	20848	27413(module 555)
9383	20846	9372	20848	18166(module 55)
9383	20846	9372	20848	20192(module 55)
9383	20846	9372	20848	59012(module 55)
9383	20846	9372	20848	192734(module 55)
9383	20846	9372	20848	16182(module 55)
