# Supplementary material for: A Provisional Gene Regulatory Atlas for Mouse Heart Development
Source: PLoS One. 2014 Jan 8;9(1):e83364. doi: 10.1371/journal.pone.0083364 (PMC3885437; doi:10.1371/journal.pone.0083364)
Supplement: Table S10 — Listing of expression microarray CEL files used in this study, and annotation of the developmental stages of their respective samples. (XLSX) [file pone.0083364.s012.xlsx]

## Sheet: Sheet1
CEL File	GEO Experiment Accession	Stage	Annotation
GSM139021.CEL	GSE5976	E	ESC
GSM139022.CEL	GSE5976	E	ESC
GSM139023.CEL	GSE5976	E	ESC
GSM139024.CEL	GSE5976	E	ESC
GSM139025.CEL	GSE5976	E	ESC
GSM139026.CEL	GSE5976	E	ESC
GSM139027.CEL	GSE5976	E	ESC
GSM139028.CEL	GSE5976	E	ESC
GSM139029.CEL	GSE5976	E	ESC
GSM139030.CEL	GSE5976	E	ESC
GSM139031.CEL	GSE5976	E	ESC
GSM139032.CEL	GSE5976	E	ESC
GSM149821.CEL	GSE6595	E 1CELL STAGE	embryo
GSM149822.CEL	GSE6595	E 1CELL STAGE	embryo
GSM149823.CEL	GSE6595	E 1CELL STAGE	embryo
GSM149824.CEL	GSE6595	E 1CELL STAGE	embryo
GSM149825.CEL	GSE6595	E 1CELL STAGE	embryo
GSM149826.CEL	GSE6595	E 1CELL STAGE	embryo
GSM149827.CEL	GSE6595	E 1CELL STAGE	embryo
GSM149887.CEL	GSE6595	E 1CELL STAGE	embryo
GSM149888.CEL	GSE6595	E 1CELL STAGE	embryo
GSM149889.CEL	GSE6595	E 1CELL STAGE	embryo
GSM149890.CEL	GSE6595	E 1CELL STAGE	embryo
GSM149891.CEL	GSE6595	E 1CELL STAGE	embryo
GSM149893.CEL	GSE6595	E 1CELL STAGE	embryo
GSM149894.CEL	GSE6595	E 1CELL STAGE	embryo
GSM149895.CEL	GSE6595	E 1CELL STAGE	embryo
GSM149896.CEL	GSE6595	E 1CELL STAGE	embryo
GSM149897.CEL	GSE6595	E 1CELL STAGE	embryo
GSM149898.CEL	GSE6595	E 1CELL STAGE	embryo
GSM149899.CEL	GSE6595	E 1CELL STAGE	embryo
GSM149900.CEL	GSE6595	E 1CELL STAGE	embryo
GSM150229.CEL	GSE6595	E 2CELL STAGE	embryo
GSM150230.CEL	GSE6595	E 2CELL STAGE	embryo
GSM150231.CEL	GSE6595	E 2CELL STAGE	embryo
GSM150232.CEL	GSE6595	E 2CELL STAGE	embryo
GSM150234.CEL	GSE6595	E 2CELL STAGE	embryo
GSM150235.CEL	GSE6595	E 2CELL STAGE	embryo
GSM150236.CEL	GSE6595	E 2CELL STAGE	embryo
GSM150237.CEL	GSE6595	E 2CELL STAGE	embryo
GSM150238.CEL	GSE6595	E 2CELL STAGE	embryo
GSM150239.CEL	GSE6595	E 2CELL STAGE	embryo
GSM150240.CEL	GSE6595	E 2CELL STAGE	embryo
GSM150241.CEL	GSE6595	E 2CELL STAGE	embryo
GSM150242.CEL	GSE6595	E 2CELL STAGE	embryo
GSM150259.CEL	GSE6595	E 2CELL STAGE	embryo
GSM150260.CEL	GSE6595	E 2CELL STAGE	embryo
GSM150261.CEL	GSE6595	E 2CELL STAGE	embryo
GSM150262.CEL	GSE6595	E 2CELL STAGE	embryo
GSM150263.CEL	GSE6595	E 2CELL STAGE	embryo
GSM150264.CEL	GSE6595	E 2CELL STAGE	embryo
GSM150265.CEL	GSE6595	E 2CELL STAGE	embryo
GSM176483.CEL	GSE7309	E1.5 (2 CELL)	embryo
GSM176484.CEL	GSE7309	E1.5 (2 CELL)	embryo
GSM176485.CEL	GSE7309	E2.5 (4 CELL-8 CELL)	embryo
GSM176486.CEL	GSE7309	E2.5 (4 CELL-8 CELL)	embryo
GSM176487.CEL	GSE7309	E3.5 (8 CELL-MORULA)	embryo
GSM176488.CEL	GSE7309	E3.5 (8 CELL-MORULA)	embryo
GSM176489.CEL	GSE7309	E2.5 (4 CELL)	embryo
GSM176490.CEL	GSE7309	E2.5 (4 CELL)	embryo
GSM176491.CEL	GSE7309	E3.5 (8 CELL)	embryo
GSM176492.CEL	GSE7309	E3.5 (8 CELL)	embryo
GSM176493.CEL	GSE7309	E4.5(MORULA-BLASTOCYST)	embryo
GSM176494.CEL	GSE7309	E4.5(MORULA-BLASTOCYST)	embryo
GSM85006.CEL	GSE3653	E	ESC
GSM85007.CEL	GSE3653	E	ESC
GSM85008.CEL	GSE3653	E	ESC
GSM85009.CEL	GSE3653	E	ESC
GSM85011.CEL	GSE3653	E	ESC
GSM85012.CEL	GSE3653	E	ESC
GSM85014.CEL	GSE3653	E	ESC
GSM85016.CEL	GSE3653	E	ESC
GSM85017.CEL	GSE3653	E	ESC
GSM85018.CEL	GSE3653	E	ESC
GSM85019.CEL	GSE3653	E	ESC
GSM85020.CEL	GSE3653	E	ESC
GSM85021.CEL	GSE3653	E	ESC
GSM85022.CEL	GSE3653	E	ESC
GSM85023.CEL	GSE3653	E	ESC
GSM85024.CEL	GSE3653	E	ESC
GSM94856.CEL	GSE4189	E	ESC
GSM94857.CEL	GSE4189	E	ESC
GSM94858.CEL	GSE4189	E	ESC
GSM94859.CEL	GSE4189	E	ESC
GSM94860.CEL	GSE4189	E	ESC
GSM94861.CEL	GSE4189	E	ESC
GSM94862.CEL	GSE4189	E	ESC
GSM94863.CEL	GSE4189	E	ESC
GSM94864.CEL	GSE4189	E	ESC
GSM94865.CEL	GSE4189	E	ESC
GSM94866.CEL	GSE4189	E	ESC
GSM94867.CEL	GSE4189	E	ESC
GSM94868.CEL	GSE4189	E	ESC
GSM94869.CEL	GSE4189	E	ESC
GSM98548.CEL	GSE4307	E3.5(single cell from ICM)	ESC
GSM98549.CEL	GSE4307	E3.5(single cell from ICM)	ESC
GSM98550.CEL	GSE4307	E3.5(single cell from ICM)	ESC
GSM98551.CEL	GSE4307	E3.5(single cell from ICM)	ESC
GSM98552.CEL	GSE4307	E3.5(single cell from ICM)	ESC
GSM98553.CEL	GSE4307	E3.5(single cell from ICM)	ESC
GSM98554.CEL	GSE4307	E3.5(single cell from ICM)	ESC
GSM98555.CEL	GSE4307	E3.5(single cell from ICM)	ESC
GSM98556.CEL	GSE4307	E3.5(single cell from ICM)	ESC
GSM98557.CEL	GSE4307	E3.5(single cell from ICM)	ESC
GSM98558.CEL	GSE4307	E3.5(single cell from ICM)	ESC
GSM98559.CEL	GSE4307	E3.5(single cell from ICM)	ESC
GSM98560.CEL	GSE4307	E3.5(single cell from ICM)	ESC
GSM98561.CEL	GSE4307	E3.5(single cell from ICM)	ESC
GSM98562.CEL	GSE4307	E3.5(single cell from ICM)	ESC
GSM98563.CEL	GSE4307	E3.5(single cell from ICM)	ESC
GSM98564.CEL	GSE4307	E3.5(single cell from ICM)	ESC
GSM98565.CEL	GSE4307	E3.5(single cell from ICM)	ESC
GSM98566.CEL	GSE4307	E3.5(single cell from ICM)	ESC
GSM98567.CEL	GSE4307	E3.5(single cell from ICM)	ESC
GSM120064.CEL	GSE5298	E9.5	AVC
GSM120065.CEL	GSE5298	E9.5	AVC
GSM120066.CEL	GSE5298	E9.5	AVC
GSM120067.CEL	GSE5298	E9.5	AVC
GSM120068.CEL	GSE5298	E9.5	AVC
GSM120069.CEL	GSE5298	E9.5	AVC
GSM120070.CEL	GSE5298	E9.5	AVC
GSM120071.CEL	GSE5298	E9.5	AVC
GSM156165.CEL	GSE6770	E17.5	Myocardium
GSM156166.CEL	GSE6770	E17.5	Myocardium
GSM156167.CEL	GSE6770	E17.5	Myocardium
GSM156168.CEL	GSE6770	E17.5	Myocardium
GSM25150.CEL	GSE1479	E10.5	Whole heart
GSM25151.CEL	GSE1479	E10.5	Whole heart
GSM25152.CEL	GSE1479	E10.5	Whole heart
GSM25153.CEL	GSE1479	E11.5	Whole heart
GSM25154.CEL	GSE1479	E11.5	Whole heart
GSM25155.CEL	GSE1479	E11.5	Whole heart
GSM25156.CEL	GSE1479	E12.5	Ventricles
GSM25157.CEL	GSE1479	E12.5	Ventricles
GSM25158.CEL	GSE1479	E12.5	Ventricles
GSM25159.CEL	GSE1479	E12.5	Atrial chamber of heart
GSM25160.CEL	GSE1479	E12.5	Atrial chamber of heart
GSM25161.CEL	GSE1479	E12.5	Atrial chamber of heart
GSM25162.CEL	GSE1479	E13.5	Ventricles
GSM25163.CEL	GSE1479	E13.5	Ventricles
GSM25164.CEL	GSE1479	E13.5	Ventricles
GSM25165.CEL	GSE1479	E13.5	Atrial chamber of heart
GSM25166.CEL	GSE1479	E13.5	Atrial chamber of heart
GSM25167.CEL	GSE1479	E13.5	Atrial chamber of heart
GSM25168.CEL	GSE1479	E14.5	Ventricles
GSM25169.CEL	GSE1479	E14.5	Ventricles
GSM25170.CEL	GSE1479	E14.5	Ventricles
GSM25171.CEL	GSE1479	E14.5	Atrial chamber of heart
GSM25172.CEL	GSE1479	E14.5	Atrial chamber of heart
GSM25173.CEL	GSE1479	E14.5	Atrial chamber of heart
GSM25174.CEL	GSE1479	E16.5	Ventricles
GSM25175.CEL	GSE1479	E16.5	Ventricles
GSM25176.CEL	GSE1479	E16.5	Ventricles
GSM25177.CEL	GSE1479	E16.5	Atrial chamber of heart
GSM25178.CEL	GSE1479	E16.5	Atrial chamber of heart
GSM25179.CEL	GSE1479	E16.5	Atrial chamber of heart
GSM25180.CEL	GSE1479	E18.5	Ventricles
GSM25181.CEL	GSE1479	E18.5	Ventricles
GSM25182.CEL	GSE1479	E18.5	Ventricles
GSM25183.CEL	GSE1479	E18.5	Atrial chamber of heart
GSM25184.CEL	GSE1479	E18.5	Atrial chamber of heart
GSM25185.CEL	GSE1479	E18.5	Atrial chamber of heart
GSM126895.CEL	GSE5500	P12W	ventricle
GSM126898.CEL	GSE5500	P12W	ventricle
GSM126901.CEL	GSE5500	P12W	ventricle
GSM126902.CEL	GSE5500	P12W	ventricle
GSM126903.CEL	GSE5500	P12W	ventricle
GSM126904.CEL	GSE5500	P12W	ventricle
GSM126905.CEL	GSE5500	P12W	ventricle
GSM126906.CEL	GSE5500	P12W	ventricle
GSM126907.CEL	GSE5500	P12W	ventricle
GSM126908.CEL	GSE5500	P12W	ventricle
GSM126909.CEL	GSE5500	P12W	ventricle
GSM126910.CEL	GSE5500	P12W	ventricle
GSM126911.CEL	GSE5500	P12W	ventricle
GSM126912.CEL	GSE5500	P12W	ventricle
GSM126913.CEL	GSE5500	P12W	ventricle
GSM126914.CEL	GSE5500	P12W	ventricle
GSM126915.CEL	GSE5500	P12W	ventricle
GSM126916.CEL	GSE5500	P12W	ventricle
GSM126917.CEL	GSE5500	P12W	ventricle
GSM126918.CEL	GSE5500	P12W	ventricle
GSM126919.CEL	GSE5500	P12W	ventricle
GSM147451.CEL	GSE6397	P10W	Whole heart
GSM147452.CEL	GSE6397	P10W	Whole heart
GSM147459.CEL	GSE6397	P10W	Whole heart
GSM147460.CEL	GSE6397	P10W	Whole heart
GSM147461.CEL	GSE6397	P10W	Whole heart
GSM147462.CEL	GSE6397	P10W	Whole heart
GSM147463.CEL	GSE6397	P10W	Whole heart
GSM147465.CEL	GSE6397	P10W	Whole heart
GSM147466.CEL	GSE6399	P10W	Whole heart
GSM147467.CEL	GSE6399	P10W	Whole heart
GSM147468.CEL	GSE6399	P10W	Whole heart
GSM147469.CEL	GSE6399	P10W	Whole heart
GSM147481.CEL	GSE6399	P10W	Whole heart
GSM147493.CEL	GSE6399	P10W	Whole heart
GSM147506.CEL	GSE6397	P10W	Whole heart
GSM147507.CEL	GSE6397	P10W	Whole heart
GSM147509.CEL	GSE6397	P10W	Whole heart
GSM147510.CEL	GSE6397	P10W	Whole heart
GSM147511.CEL	GSE6397	P10W	Whole heart
GSM147512.CEL	GSE6397	P10W	Whole heart
GSM147514.CEL	GSE6398	P10W	Whole heart
GSM147515.CEL	GSE6398	P10W	Whole heart
GSM147516.CEL	GSE6398	P10W	Whole heart
GSM147517.CEL	GSE6398	P10W	Whole heart
GSM147518.CEL	GSE6398	P10W	Whole heart
GSM147519.CEL	GSE6398	P10W	Whole heart
GSM173005.CEL	GSE7196	P2M-P3M	Whole heart
GSM173006.CEL	GSE7196	P2M-P3M	Whole heart
GSM173007.CEL	GSE7196	P2M-P3M	Whole heart
GSM173008.CEL	GSE7196	P2M-P3M	Whole heart
GSM173009.CEL	GSE7196	P2M-P3M	Whole heart
GSM173010.CEL	GSE7196	P2M-P3M	Whole heart
GSM176756.CEL	GSE7333	P10D	Whole heart
GSM176757.CEL	GSE7333	P10D	Whole heart
GSM176758.CEL	GSE7333	P10D	Whole heart
GSM176759.CEL	GSE7333	P10D	Whole heart
GSM176760.CEL	GSE7333	P10D	Whole heart
GSM176761.CEL	GSE7333	P10D	Whole heart
GSM178747.CEL	GSE7407	P3M	Whole heart
GSM178748.CEL	GSE7407	P3M	Whole heart
GSM178749.CEL	GSE7407	P3M	Whole heart
GSM178751.CEL	GSE7407	P3M	Whole heart
GSM77689.CEL	GSE3440	P13W	Whole heart
GSM77690.CEL	GSE3440	P13W	Whole heart
GSM77691.CEL	GSE3440	P13W	Whole heart
GSM77692.CEL	GSE3440	P13W	Whole heart
GSM77693.CEL	GSE3440	P13W	Whole heart
GSM77694.CEL	GSE3440	P13W	Whole heart
GSM77695.CEL	GSE3440	P13W	Whole heart
GSM77696.CEL	GSE3440	P13W	Whole heart
GSM77697.CEL	GSE3440	P13W	Whole heart
GSM77698.CEL	GSE3440	P13W	Whole heart
GSM77699.CEL	GSE3440	P13W	Whole heart
GSM77700.CEL	GSE3440	P13W	Whole heart
GSM77701.CEL	GSE3440	P13W	Whole heart
GSM77702.CEL	GSE3440	P13W	Whole heart
