# Supplementary material for: A Provisional Gene Regulatory Atlas for Mouse Heart Development
Source: PLoS One. 2014 Jan 8;9(1):e83364. doi: 10.1371/journal.pone.0083364 (PMC3885437; doi:10.1371/journal.pone.0083364)
Supplement: Table S11 — Listing of ChIP-seq source data used in this study. (XLSX) [file pone.0083364.s013.xlsx]

## Sheet: Sheet1
Data_Type	Cell_Type	Experimental_Factors	Strain	Age	Treatment	Lab	PI	GEO_Accession	DCC_Accession
ChIP-seq	C2C12	Antibody=USF-1 Control=Control 50bp	C3H	immortalized	EqS_2.0pct_60hr	Caltech-m	Wold		wgEncodeEM002134
ChIP-seq	C2C12	Antibody=USF-1 Control=Control 50bp	C3H	immortalized	none	Caltech-m	Wold		wgEncodeEM002135
ChIP-seq	C2C12	Antibody=TCF3_(SC-349) Control=32bp	C3H	immortalized	EqS_2.0pct_5d	Caltech-m	Wold		wgEncodeEM002121
ChIP-seq	CH12	Antibody=TBP Control=IgG-mus	B10.H-2aH-4bp/Wts	immortalized	none	Stanford-m	Snyder	GSM912900	wgEncodeEM001942
ChIP-seq	MEL	Antibody=TBP Control=IgG-mus	Unknown	immortalized	none	Stanford-m	Snyder	GSM912913	wgEncodeEM001950
ChIP-seq	Erythrobl	Antibody=TAL1_(SC-12984)	CD-1	E14.5	none	PSU-m	Hardison	GSM923582	wgEncodeEM002359
ChIP-seq	G1E	Antibody=TAL1_(SC-12984)	129	E0	none	PSU-m	Hardison	GSM923579	wgEncodeEM001930
ChIP-seq	G1E-ER4	Antibody=TAL1_(SC-12984)	129	E0	diffProtD_24hr	PSU-m	Hardison		wgEncodeEM002348
ChIP-seq	MEL	Antibody=TAL1_(SC-12984)	Unknown	immortalized	none	PSU-m	Hardison	GSM923578	wgEncodeEM002360
ChIP-seq	Megakaryo	Antibody=TAL1_(SC-12984)	CD-1	E14.5	none	PSU-m	Hardison	GSM995447	wgEncodeEM003194
ChIP-seq	C2C12	Antibody=SRF Control=32bp	C3H	immortalized	EqS_2.0pct_24hr	Caltech-m	Wold	GSM915168	wgEncodeEM002119
ChIP-seq	CH12	Antibody=PAX5_(N-15)	B10.H-2aH-4bp/Wts	immortalized	none	PSU-m	Hardison	GSM923584	wgEncodeEM002353
ChIP-seq	CH12	Antibody=Nrf2 Control=IgG-rab	B10.H-2aH-4bp/Wts	immortalized	none	Stanford-m	Snyder	GSM1003800	wgEncodeEM003337
ChIP-seq	MEL	Antibody=Nrf2 Control=IgG-rab	Unknown	immortalized	none	Stanford-m	Snyder	GSM1003791	wgEncodeEM003341
ChIP-seq	C2C12	Antibody=Max Control=Control 50bp	C3H	immortalized	EqS_2.0pct_60hr	Caltech-m	Wold	GSM915173	wgEncodeEM002114
ChIP-seq	C2C12	Antibody=Max Control=Control 50bp	C3H	immortalized	none	Caltech-m	Wold	GSM915174	wgEncodeEM002115
ChIP-seq	CH12	Antibody=Max Control=IgG-rab	B10.H-2aH-4bp/Wts	immortalized	none	Stanford-m	Snyder	GSM912908	wgEncodeEM001955
ChIP-seq	MEL	Antibody=Max Control=IgG-rab	Unknown	immortalized	none	Stanford-m	Snyder		wgEncodeEM001959
ChIP-seq	MEL	Antibody=Max Control=IgG-rab Version=V2	Unknown	immortalized	none	Stanford-m	Snyder		wgEncodeEM001959
ChIP-seq	G1E	Antibody=GATA2_(SC-9008)	129	E0	none	PSU-m	Hardison		wgEncodeEM002356
ChIP-seq	G1E-ER4	Antibody=GATA2_(SC-9008)	129	E0	diffProtD_24hr	PSU-m	Hardison	GSM923588	wgEncodeEM002357
ChIP-seq	Erythrobl	Antibody=GATA1_(SC-265)	CD-1	E14.5	none	PSU-m	Hardison	GSM923575	wgEncodeEM002349
ChIP-seq	G1E	Antibody=GATA1_(SC-265)	129	E0	none	PSU-m	Hardison	GSM923581	wgEncodeEM002358
ChIP-seq	G1E-ER4	Antibody=GATA1_(SC-265)	129	E0	diffProtD_24hr	PSU-m	Hardison	GSM923572	wgEncodeEM001927
ChIP-seq	G1E-ER4	Antibody=GATA1_(SC-265) LabExpId=Timecourse	129	E0	diffProtD_14hr	PSU-m	Hardison	GSM995444	wgEncodeEM003197
ChIP-seq	G1E-ER4	Antibody=GATA1_(SC-265) LabExpId=Timecourse	129	E0	diffProtD_24hr	PSU-m	Hardison		wgEncodeEM003198
ChIP-seq	G1E-ER4	Antibody=GATA1_(SC-265) LabExpId=Timecourse	129	E0	diffProtD_30hr	PSU-m	Hardison	GSM995448	wgEncodeEM003199
ChIP-seq	G1E-ER4	Antibody=GATA1_(SC-265) LabExpId=Timecourse	129	E0	diffProtD_3hr	PSU-m	Hardison	GSM995443	wgEncodeEM003200
ChIP-seq	G1E-ER4	Antibody=GATA1_(SC-265) LabExpId=Timecourse	129	E0	diffProtD_7hr	PSU-m	Hardison	GSM995442	wgEncodeEM003201
ChIP-seq	G1E-ER4	Antibody=GATA1_(SC-265) LabExpId=Timecourse	129	E0	none	PSU-m	Hardison	GSM995445	wgEncodeEM003196
ChIP-seq	MEL	Antibody=GATA-1 Control=IgG-rat	Unknown	immortalized	none	Stanford-m	Snyder	GSM912907	wgEncodeEM001945
ChIP-seq	MEL	Antibody=GATA-1 Control=Standard Control	Unknown	immortalized	DMSO_2.0pct	Stanford-m	Snyder	GSM1003808	wgEncodeEM002790
ChIP-seq	Megakaryo	Antibody=GATA1_(SC-265)	CD-1	E14.5	none	PSU-m	Hardison	GSM923586	wgEncodeEM002351
ChIP-seq	CH12	Antibody=ETS1 Control=IgG-rab	B10.H-2aH-4bp/Wts	immortalized	none	Stanford-m	Snyder	GSM1003774	wgEncodeEM002778
ChIP-seq	MEL	Antibody=ETS1 Control=IgG-rab	Unknown	immortalized	none	Stanford-m	Snyder	GSM1003777	wgEncodeEM002789
ChIP-seq	BMDM	Antibody=CTCF	C57BL/6	adult-8wks	none	LICR-m	Ren		wgEncodeEM002663
ChIP-seq	BoneMarrow	Antibody=CTCF	C57BL/6	adult-8wks	none	LICR-m	Ren	GSM918757	wgEncodeEM001687
ChIP-seq	CH12	Antibody=CTCF	B10.H-2aH-4bp/Wts	immortalized	none	PSU-m	Hardison	GSM923568	wgEncodeEM001922
ChIP-seq	CH12	Antibody=CTCF_(SC-15914) Control=IgG-rab	B10.H-2aH-4bp/Wts	immortalized	none	Stanford-m	Snyder	GSM912909	wgEncodeEM001954
ChIP-seq	Cerebellum	Antibody=CTCF	C57BL/6	adult-8wks	none	LICR-m	Ren	GSM918759	wgEncodeEM001689
ChIP-seq	Cortex	Antibody=CTCF	C57BL/6	adult-8wks	none	LICR-m	Ren	GSM918727	wgEncodeEM001690
ChIP-seq	ES-Bruce4	Antibody=CTCF	C57BL/6	E0	none	LICR-m	Ren	GSM918748	wgEncodeEM001703
ChIP-seq	G1E	Antibody=CTCF	129	E0	none	PSU-m	Hardison	GSM923570	wgEncodeEM001925
ChIP-seq	G1E-ER4	Antibody=CTCF	129	E0	diffProtD_24hr	PSU-m	Hardison	GSM923571	wgEncodeEM001926
ChIP-seq	Heart	Antibody=CTCF	C57BL/6	adult-8wks	none	LICR-m	Ren		wgEncodeEM001684
ChIP-seq	Kidney	Antibody=CTCF	C57BL/6	adult-8wks	none	LICR-m	Ren		wgEncodeEM001685
ChIP-seq	Limb	Antibody=CTCF	C57BL/6	E14.5	none	LICR-m	Ren	GSM918741	wgEncodeEM002589
ChIP-seq	Liver	Antibody=CTCF	C57BL/6	adult-8wks	none	LICR-m	Ren	GSM918715	wgEncodeEM001696
ChIP-seq	Lung	Antibody=CTCF	C57BL/6	adult-8wks	none	LICR-m	Ren	GSM918722	wgEncodeEM001697
ChIP-seq	MEF	Antibody=CTCF	C57BL/6	adult-8wks	none	LICR-m	Ren	GSM918743	wgEncodeEM001698
ChIP-seq	MEL	Antibody=CTCF	Unknown	immortalized	none	LICR-m	Ren	GSM918744	wgEncodeEM002661
ChIP-seq	MEL	Antibody=CTCF	Unknown	immortalized	none	PSU-m	Hardison	GSM923573	wgEncodeEM001928
ChIP-seq	MEL	Antibody=CTCF_(SC-15914) Control=IgG-Yale	Unknown	immortalized	DMSO_2.0pct	Stanford-m	Snyder		wgEncodeEM002776
ChIP-seq	MEL	Antibody=CTCF_(SC-15914) Control=IgG-Yale	Unknown	immortalized	DMSO_2.0pct	Yale-m	Weissman		wgEncodeEM001962
ChIP-seq	MEL	Antibody=CTCF_(SC-15914) Control=IgG-rab	Unknown	immortalized	none	Stanford-m	Snyder	GSM912896	wgEncodeEM001968
ChIP-seq	MEL	Antibody=CTCF_(SC-15914) Control=Standard Control	Unknown	immortalized	DMSO_2.0pct	Stanford-m	Snyder		wgEncodeEM002781
ChIP-seq	OlfactBulb	Antibody=CTCF	C57BL/6	adult-8wks	none	LICR-m	Ren	GSM918736	wgEncodeEM002585
ChIP-seq	SmIntestine	Antibody=CTCF	C57BL/6	adult-8wks	none	LICR-m	Ren	GSM918709	wgEncodeEM002591
ChIP-seq	Spleen	Antibody=CTCF	C57BL/6	adult-8wks	none	LICR-m	Ren	GSM918745	wgEncodeEM001700
ChIP-seq	Testis	Antibody=CTCF	C57BL/6	adult-8wks	none	LICR-m	Ren	GSM918711	wgEncodeEM002593
ChIP-seq	Thymus	Antibody=CTCF	C57BL/6	adult-8wks	none	LICR-m	Ren		wgEncodeEM002587
ChIP-seq	WholeBrain	Antibody=CTCF	C57BL/6	E14.5	none	LICR-m	Ren	GSM918730	wgEncodeEM002595
ChIP-seq	MEL	Antibody=c-Myc Control=IgG-rab	Unknown	immortalized	none	Stanford-m	Snyder		wgEncodeEM001951
ChIP-seq	CH12	Antibody=c-Myc Control=IgG-rab	B10.H-2aH-4bp/Wts	immortalized	none	Stanford-m	Snyder	GSM912906	wgEncodeEM001944
ChIP-seq	CH12	Antibody=c-Jun Control=IgG-rab	B10.H-2aH-4bp/Wts	immortalized	none	Stanford-m	Snyder	GSM912901	wgEncodeEM001943
